# Supplementary material for: Dual transcriptional characterization of spinach and Peronospora effusa during resistant and susceptible race-cultivar interactions
Source: BMC Genomics. 2024 Oct 7;25:937. doi: 10.1186/s12864-024-10809-x (PMC11457348; doi:10.1186/s12864-024-10809-x)
Supplement: Supplementary file 1 — Supplementary Material 1 [file 12864_2024_10809_MOESM1_ESM.xlsx]

## Sheet: Sheet1
Mapped in 2021 with CLC version 21.0.3 (current version is 21.0.5)																	Potential contaminants
#	Sample ID	Raw reads	Total reads (post trim- not including orphans)	Reads mapped to Spinach v3 (pairs)	% Reads mapped to Spinach v3 (pairs)	Reads mapped to Spinach v3 (broken pairs)	% Reads mapped to Spinach v3 (broken pairs)		Unmapped reads (used for P. effusa alignment)	% Unmapped reads	Reads mapped to P. effusa (from paired reads mapped as pairs)		Reads mapped to P. effusa (from paired reads mapped as broken pairs)	Reads mapped to P. effusa (from single reads)	Total mapped reads to P. effusa (all 3)	Total % Reads mapped to P. effusa from the unmapped	Total unmapped reads remaining
								Total % Reads mapped to Spinach v3				% Reads mapped to P. effusa (in pairs)
1	N1181d_1	51864174	49599638	38431320	77.48	7829277	15.78	93.26	3339041	6.73	411290	12.3176	279986	3848	695124	20.8181	2643917
2	N1181d_2	44849176	42835710	31837150	74.32	6132728	14.32	88.64	4865832	11.36	593726	12.2019	357332	6270	957328	19.6745	3908504
3	N1181d_3	45779740	43209432	34215998	79.19	6295614	14.57	93.76	2697820	6.24	371652	13.776	28904	5355	405911	15.0459	2291909
4	N1186d_1	59145012	56443974	25419424	45.03	4659887	8.26	53.29	26364663	46.71	22745798	86.2738	1423128	256694	24425620	92.6453	1939043
5	N1186d_2	46604648	43797242	19725644	45.04	2732050	6.25	51.29	21339548	48.72	19089392	89.4555	886411	149816	20125619	94.3114	1213929
6	N3181d_1	40639782	36049718	29087670	80.69	4628104	12.84	93.53	2333944	6.47	357226	15.3057	158981	3756	519963	22.2783	1813981
7	N3181d_2	45992310	43149190	34651736	80.31	5284970	12.25	92.56	3212484	7.45	410082	12.7653	286619	3565	700266	21.7983	2512218
8	N3181d_3	45109626	42693592	34768848	81.44	5220745	12.23	93.67	2703999	6.33	179196	6.62707	99899	2082	281177	10.3986	2422822
9	N3186d_1	49803280	47183114	37120606	78.67	7559313	16.02	94.69	2503195	5.31	178484	7.13025	16464	2244	197192	7.87761	2306003
10	N3186d_2	59993846	55661436	44453506	79.86	8114364	14.58	94.44	3093566	5.56	257080	8.31015	312395	3676	573151	18.5272	2520415
11	N3186d_3	64958704	60658394	49613992	81.79	8497552	14.01	95.8	2546850	4.2	162532	6.38169	150746	2276	313284	12.3009	2.23357e+06
12	Vf181d_1	44626476	40302908	33081522	82.08	5160501	12.8	94.88	2060885	5.11	183372	8.89773	101734	2655	285115	13.8346	1.77577e+06
13	Vf181d_2	41728606	37638060	31395514	83.41	4531247	12.04	95.45	1711299	4.55	95076	5.55578	40827	1508	135909	7.94184	1.57539e+06
14	Vf181d_3	49879144	42131024	25056274	59.47	2997312	7.11	66.58	14077438	33.41	1965174	13.9597	1921675	26976	3.88686e+06	27.6106	1.01906e+07
15	Vf186d_1	46861694	43281908	23157024	53.5	3157235	7.29	60.79	16967649	39.2	14508252	85.5054	798274	142633	1.53066e+07	90.2106	1.66104e+06
16	Vf186d_2	60735424	55677448	29218238	52.48	3878920	6.97	59.45	22580290	40.56	19815476	87.7556	959150	159538	2.07747e+07	92.0038	1.80558e+06
17	Vf186d_3	47628288	44665934	23377032	52.34	4155830	9.3	61.64	17133072	38.36	14153090	82.6068	994260	177426	1.51474e+07	88.4105	1.98564e+06
18	N1H21d_1	49611726	45748296	33390734	72.99	6969987	15.24	88.23	5387575	11.78	44664	0.829019	1100575	4698	1149937	21.3442	4237638
19	N1H21d_2	54262600	51835298	36665638	70.73	7275059	14.03	84.76	7894601	15.23	161142	2.04117	1870973	6084	2038199	25.8176	5856402
20	N1H21d_3	44408644	41929466	32159356	76.7	5768649	13.76	90.46	4001461	9.54	38272	0.956451	47737	698	86707	2.16688	3914754
21	N1H26d_1	47160910	43306118	35879442	82.85	5812666	13.42	96.27	1614010	3.73	19784	1.22577	112432	686	132902	8.23427	1481108
22	N1H26d_2	63162740	59311596	46492166	78.39	8218916	13.86	92.25	4600514	7.76	43374	0.942808	1044120	4233	1091727	23.7305	3508787
23	N1H26d_3	43395048	40029268	32476866	81.13	5737782	14.33	95.46	1814620	4.53	71788	3.95609	180372	1907	254067	14.0011	1560553
24	N3H21d_1	50075594	48181352	35019708	72.68	6911621	14.35	87.03	6250023	12.97	192346	3.07752	1563181	6901	1.75553e+06	28.0884	4.49449e+06
25	N3H21d_2	42335948	39960578	31148570	77.95	6637945	16.61	94.56	2174063	5.44	350	0.0160989	177050	2659	177400	8.15984	1.99666e+06
26	N3H21d_3	42428860	41100638	12675808	30.84	461565	1.12	31.96	27963265	68.04	1653416	5.91281	8671274	32455	1.03247e+07	36.9224	1.76386e+07
27	N3H26d_1	59306364	55911570	43084270	77.06	8131970	14.54	91.6	4695330	8.4	587514	12.5127	608212	4820	1.19574e+06	25.4665	3.49959e+06
28	N3H26d_2	43628836	40373668	31134962	77.12	5361164	13.28	90.4	3877542	9.6	174	0.00448738	179589	1575	179763	4.636	3.69778e+06
29	N3H26d_3	54279168	49229118	41403616	84.1	5677286	11.53	95.63	2148118	4.36	111506	5.19087	133586	1332	245097	11.4099	1.90302e+06
30	VfH21d_1	44720402	40890010	33544462	82.04	5370353	13.13	95.17	1975195	4.83	23566	1.1931	137126	1546	160693	8.13556	1.8145e+06
31	VfH21d_2	46283316	42703920	34658226	81.16	5667272	13.27	94.43	2378422	5.57	14558	0.612087	124288	1395	138847	5.83776	2.23958e+06
32	VfH21d_3	48025546	43793010	35887410	81.95	5843727	13.34	95.29	2061873	4.71	6122	0.296915	90292	1015	96414.3	4.67605	1.96546e+06
33	VfH26d_1	42875302	40457296	28604428	70.7	4068293	10.06	80.76	7784575	19.24	1238362	15.9079	1086020	9160	2.3244e+06	29.859	5.46018e+06
34	VfH26d_2	58601924	52805974	42788610	81.03	7438465	14.09	95.12	2578899	4.88	98648	3.8252	22980	747	121632	4.71642	2.45727e+06
35	VfH26d_3	41949994	39628128	33133476	83.61	5024866	12.68	96.29	1469786	3.71	15856	1.0788	148214	803	164071	11.1629	1.30571e+06
36	N1131d_1	45344590	42236886	36423160	86.24	4068639	9.63	95.87	1745087	4.13	181406	10.3952	104171	1097	286674	16.4275	1458413
37	N1131d_2	54640724	50927592	45772814	89.88	3113552	6.11	95.99	2041226	4.01	242126	11.8618	88906	970	332002	16.2648	1709224
38	N1131d_3	56476578	51519098	43711810	84.85	5576307	10.82	95.67	2230981	4.33	229182	10.2727	141619	3077	373878	16.7585	1857103
39	N1136d_1	46894174	43221994	33083696	76.54	4717741	10.92	87.46	5420557	12.54	560450	10.3393	457196	4508	1022154	18.857	4398403
40	N1136d_2	45392948	41341748	31924822	77.22	5840060	14.13	91.35	3576866	8.65	406186	11.3559	45179	4331	455696	12.7401	3121170
41	N1136d_3	40805626	37978714	29483980	77.63	4356459	11.47	89.1	4138275	10.9	567780	13.7202	456577	3796	1028153	24.845	3110122
42	N3131d_1	75707326	68766714	56516804	82.19	8753497	12.73	94.92	3496413	5.08	406718	11.6324	218917	3676	629311	17.9988	2867102
43	N3131d_2	66424976	60752842	50797830	83.61	7273904	11.97	95.58	2681108	4.41	278486	10.387	209335	2153	489974	18.2751	2191134
44	N3131d_3	47619282	44260538	38340750	86.63	4073719	9.2	95.83	1846069	4.17	218012	11.8095	106926	1695	326633	17.6934	1519436
45	N3136d_1	51483632	46622060	38273232	82.09	5343909	11.46	93.55	3004919	6.45	379736	12.6371	261766	2685	644187	21.4377	2360732
46	N3136d_2	49227008	45109852	35066148	77.74	6406081	14.2	91.94	3637623	8.06	436952	12.012	369013	4470	810435	22.2792	2827188
47	N3136d_3	39936318	36387088	29472106	81	4246386	11.67	92.67	2668596	7.33	337138	12.6335	20818	2051	360007	13.4905	2308589
48	Vf136d_1	45564492	42507924	35577388	83.7	4880443	11.48	95.18	2050093	4.82	226086	11.0281	175647	2204	403937	19.7034	1646156
49	Vf136d_2	44371470	41296234	34301468	83.06	4853487	11.75	94.81	2141279	5.19	269182	12.5711	191386	1854	462422	21.5956	1678857
50	Vf136d_3	44628564	40431314	32740852	80.98	4919003	12.17	93.15	2771459	6.85	374392	13.5088	324088	2753	701233	25.3019	2070226
51	Vf131d_1	44466668	41582138	34769978	83.62	4448126	10.7	94.32	2364034	5.69	405644	17.159	204420	3558	613622	25.9566	1750412
52	Vf131d_2	53817186	49024816	41283046	84.21	5464669	11.15	95.36	2277101	4.64	395410	17.3646	170006	3769	569185	24.996	1707916
53	Vf131d_3	56521106	52783266	44144862	83.63	5698317	10.8	94.43	2940087	5.57	542730	18.4597	223749	5253	771732	26.2486	2168355
Average			4.60174e+07	3.50272e+07	76.1311
SUM		2632035520
