# Supplementary material for: Dual transcriptional characterization of spinach and Peronospora effusa during resistant and susceptible race-cultivar interactions
Source: BMC Genomics. 2024 Oct 7;25:937. doi: 10.1186/s12864-024-10809-x (PMC11457348; doi:10.1186/s12864-024-10809-x)
Supplement: Supplementary file 2 — Supplementary Material 2 [file 12864_2024_10809_MOESM2_ESM.xlsx]

## Sheet: R13 v mock 1 dpi
Supplementary File 2 - Raw data from pairwise comparisons for spinach
Pairwise comparison of P. effusa R19-inoculated spinach plants vs mock at 6 dpi
			NIL3						NIL1						Viroflay
Name	Chromosome	Region	R19-inoculated vs. mock-inoculated-6dpi NIL3 - Max group mean	R19-inoculated vs. mock-inoculated-6dpi NIL3 - Log₂ fold change	R19-inoculated vs. mock-inoculated-6dpi NIL3 - Fold change	R19-inoculated vs. mock-inoculated-6dpi NIL3 - P-value	R19-inoculated vs. mock-inoculated-6dpi NIL3 - FDR p-value	R19-inoculated vs. mock-inoculated-6dpi NIL3 - Bonferroni	R19-inoculated vs. mock-inoculated-NIL1-6dpi - Max group mean	R19-inoculated vs. mock-inoculated-NIL1-6dpi - Log₂ fold change	R19-inoculated vs. mock-inoculated-NIL1-6dpi - Fold change	R19-inoculated vs. mock-inoculated-NIL1-6dpi - P-value	R19-inoculated vs. mock-inoculated-NIL1-6dpi - FDR p-value	R19-inoculated vs. mock-inoculated-NIL1-6dpi - Bonferroni	R19-inoculated vs. mock-inoculated-Vir6dpi - Max group mean	R19-inoculated vs. mock-inoculated-Vir6dpi - Log₂ fold change	R19-inoculated vs. mock-inoculated-Vir6dpi - Fold change	R19-inoculated vs. mock-inoculated-Vir6dpi - P-value	R19-inoculated vs. mock-inoculated-Vir6dpi - FDR p-value	R19-inoculated vs. mock-inoculated-Vir6dpi - Bonferroni
Spiol01Chr12872_1	Spov3_chr01	join(46797..46880,46983..47029,47174..47244,47339..47452,47547..47722,47805..47893,49267..49384,49673..49746,49885..49932,50717..50882,54031..54189,54989..55081,59060..59235,59443..59488)	6.24985	0.116827	1.08435	0.855602	0.99516	1	4.50676	-0.384507	-1.30541	0.602988	0.770944	1	6.34466	-1.28925	-2.444	0.121847	0.302548	1
Spiol01Chr33123_1	Spov3_chr01	96599..96865	0	#N/A	#N/A	#N/A	#N/A	#N/A	0	#N/A	#N/A	#N/A	#N/A	#N/A	0	#N/A	#N/A	#N/A	#N/A	#N/A
Spiol01Chr02016_1	Spov3_chr01	join(172247..172498,172580..173110)	0	#N/A	#N/A	#N/A	#N/A	#N/A	0	#N/A	#N/A	#N/A	#N/A	#N/A	0	#N/A	#N/A	#N/A	#N/A	#N/A
Spiol01Chr13966_1	Spov3_chr01	join(260420..260546,260632..260776,261231..261384,261502..261657,263418..263648,263781..263924,264182..264272,264502..264608,264691..264805,267996..268114,268229..268294,268448..268576,268663..268803,268959..269073,270329..270561,270654..270755,270885..271115)	18.1893	-0.0345656	-1.02425	0.925035	0.997212	1	19.9477	-0.116913	-1.08441	0.764741	0.878431	1	23.9728	-0.778722	-1.71561	0.0349106	0.135769	1
Spiol01Chr02318_1	Spov3_chr01	complement(join(271977..272362,272504..272528))	0	#N/A	#N/A	#N/A	#N/A	#N/A	0	#N/A	#N/A	#N/A	#N/A	#N/A	0	#N/A	#N/A	#N/A	#N/A	#N/A
Spiol01Chr14333_1	Spov3_chr01	complement(join(353797..353901,354896..355021,357285..357314))	0	#N/A	#N/A	#N/A	#N/A	#N/A	0	#N/A	#N/A	#N/A	#N/A	#N/A	0	#N/A	#N/A	#N/A	#N/A	#N/A
Spiol01Chr02319_1	Spov3_chr01	complement(386071..386814)	0	#N/A	#N/A	#N/A	#N/A	#N/A	0	#N/A	#N/A	#N/A	#N/A	#N/A	0	#N/A	#N/A	#N/A	#N/A	#N/A
Spiol01Chr16095_1	Spov3_chr01	complement(join(387734..388216,388238..389379,389408..390836))	0	#N/A	#N/A	#N/A	#N/A	#N/A	0	#N/A	#N/A	#N/A	#N/A	#N/A	0	#N/A	#N/A	#N/A	#N/A	#N/A
Spiol01Chr14332_1	Spov3_chr01	join(430643..430896,431667..432180)	7.38423	0.663833	1.58429	0.477804	0.947744	1	9.16272	0.238817	1.18003	0.720481	0.850594	1	12.2071	1.49109	2.811	0.209494	0.419718	1
Spiol01Chr14334_1	Spov3_chr01	complement(join(433728..434801,434891..435145,437526..437843,437919..438300,441548..441660,442259..444517,445535..445747,447540..449242,452851..453028,453900..454004,455108..455762,457971..458302,458408..459040))	0.589372	-0.222216	-1.16652	0.83439	0.9936	1	0.544578	-0.561321	-1.47562	0.497586	0.687992	1	1.48159	1.16645	2.24458	0.255162	0.476767	1
Spiol01Chr33346_1	Spov3_chr01	join(519425..519451,520180..520350,531024..531059)	0	#N/A	#N/A	#N/A	#N/A	#N/A	0	#N/A	#N/A	#N/A	#N/A	#N/A	0	#N/A	#N/A	#N/A	#N/A	#N/A
Spiol01Chr14525_1	Spov3_chr01	join(588197..588204,588278..588437,588911..588989,589093..589163,591376..591464,591695..591818,591916..592199,592406..592535,593124..593741)	8.11965	0.39593	1.31579	0.5306	0.960512	1	9.03894	0.102518	1.07365	0.839139	0.921217	1	14.5072	1.25649	2.38914	0.0550577	0.184424	1
Spiol01Chr16354_1	Spov3_chr01	join(645489..645555,645643..647022,648035..649107)	0	#N/A	#N/A	#N/A	#N/A	#N/A	0	#N/A	#N/A	#N/A	#N/A	#N/A	0	#N/A	#N/A	#N/A	#N/A	#N/A
Spiol01Chr02407_1	Spov3_chr01	join(649438..649555,649653..650407,650555..650789,651228..651359,651776..651855,651956..652061,652281..652285)	0	#N/A	#N/A	#N/A	#N/A	#N/A	0	#N/A	#N/A	#N/A	#N/A	#N/A	0	#N/A	#N/A	#N/A	#N/A	#N/A
Spiol01Chr16355_1	Spov3_chr01	join(658139..658253,658369..658450,659758..659764)	0	#N/A	#N/A	#N/A	#N/A	#N/A	0	#N/A	#N/A	#N/A	#N/A	#N/A	0	#N/A	#N/A	#N/A	#N/A	#N/A
Spiol01Chr14663_1	Spov3_chr01	join(694398..694536,694672..694801,695372..695441,700749..700811,704109..704183,706317..706436,707978..708019,708110..708184,710144..710287,710463..710600,710840..710951,711028..711116,711594..711722)	0	#N/A	#N/A	#N/A	#N/A	#N/A	0	#N/A	#N/A	#N/A	#N/A	#N/A	0	#N/A	#N/A	#N/A	#N/A	#N/A
Spiol01Chr33386_1	Spov3_chr01	complement(join(715668..715675,736394..736931,737683..738324))	0	#N/A	#N/A	#N/A	#N/A	#N/A	0	#N/A	#N/A	#N/A	#N/A	#N/A	0	#N/A	#N/A	#N/A	#N/A	#N/A
Spiol01Chr16506_1	Spov3_chr01	join(716361..717499,719753..719947,720072..720143,721938..722010,722256..722352,723107..723171)	0.815548	5.0033	32.0732	0.0332403	0.300664	1	0.339823	0.134703	1.09787	0.955183	0.980021	1	1.06462	-2.48869	-5.61267	0.223539	0.438411	1
Spiol01Chr16507_1	Spov3_chr01	join(724454..724859,725172..725611)	0	#N/A	#N/A	#N/A	#N/A	#N/A	0.232506	4.40818	21.2322	0.119285	0.292138	1	0	#N/A	#N/A	#N/A	#N/A	#N/A
Spiol01Chr02448_1	Spov3_chr01	complement(join(740850..740896,740968..741925))	0	#N/A	#N/A	#N/A	#N/A	#N/A	0	#N/A	#N/A	#N/A	#N/A	#N/A	0	#N/A	#N/A	#N/A	#N/A	#N/A
Spiol01Chr14664_1	Spov3_chr01	complement(join(755296..755460,756175..756291,757547..757726,760673..760801,760884..760982,761665..761817,762075..762179,762268..762360,762450..762794))	6.16161	0.0816606	1.05824	0.907279	0.997212	1	10.9391	0.174725	1.12875	0.714177	0.845701	1	9.20126	0.966228	1.95373	0.353278	0.582003	1
Spiol01Chr16508_1	Spov3_chr01	complement(join(764872..765048,765248..765367,765498..765575,765666..765749,766067..766148,766274..766341,767048..767108,768138..768217,768452..768528,768669..768764,768966..769101,769197..769364))	55.194	-0.173874	-1.12808	0.618946	0.972639	1	54.9053	0.299398	1.23063	0.462261	0.660427	1	47.7215	-0.220636	-1.16525	0.531461	0.744122	1
Spiol01Chr02497_1	Spov3_chr01	827694..829688	0	#N/A	#N/A	#N/A	#N/A	#N/A	0	#N/A	#N/A	#N/A	#N/A	#N/A	0	#N/A	#N/A	#N/A	#N/A	#N/A
Spiol01Chr33402_1	Spov3_chr01	join(845486..845533,845611..846033)	0	#N/A	#N/A	#N/A	#N/A	#N/A	0	#N/A	#N/A	#N/A	#N/A	#N/A	0	#N/A	#N/A	#N/A	#N/A	#N/A
Spiol01Chr14812_1	Spov3_chr01	join(866541..866702,867006..867212,867770..867950,868514..868674,868900..869127,869483..869602)	5.34041	-1.06087	-2.08619	0.403859	0.924855	1	3.13997	0.713287	1.63954	0.522129	0.708097	1	4.74443	0.100832	1.07239	0.929055	0.970642	1
Spiol01Chr16646_1	Spov3_chr01	complement(join(872206..872287,872335..872513))	0	#N/A	#N/A	#N/A	#N/A	#N/A	0	#N/A	#N/A	#N/A	#N/A	#N/A	0	#N/A	#N/A	#N/A	#N/A	#N/A
Spiol01Chr16647_1	Spov3_chr01	complement(join(872522..872852,873118..873122))	0	#N/A	#N/A	#N/A	#N/A	#N/A	0	#N/A	#N/A	#N/A	#N/A	#N/A	0	#N/A	#N/A	#N/A	#N/A	#N/A
Spiol01Chr14996_1	Spov3_chr01	join(945556..945669,945779..945934,946018..946086)	3.87766	-0.0366474	-1.02573	0.985257	0.999086	1	6.84076	0.811741	1.75533	0.599019	0.768065	1	7.64132	-0.253601	-1.19218	0.875144	0.947905	1
Spiol01Chr02552_1	Spov3_chr01	complement(join(946716..947019,948417..948709,950345..950484,951154..951214))	0.600688	2.92595	7.59976	0.217059	#N/A	1	0.373547	1.19926	2.29622	0.593616	0.763462	1	0.829757	5.82915	56.8525	0.0608511	0.197832	1
Spiol01Chr14995_1	Spov3_chr01	complement(join(953153..953408,955072..957992))	2.34859	0.140974	1.10265	0.872125	0.997212	1	2.64708	0.0444099	1.03126	0.951026	0.978737	1	3.64764	-0.531558	-1.44549	0.418159	0.645451	1
Spiol01Chr33124_1	Spov3_chr01	complement(join(971290..971327,1001798..1002458))	0	#N/A	#N/A	#N/A	#N/A	#N/A	0	#N/A	#N/A	#N/A	#N/A	#N/A	0	#N/A	#N/A	#N/A	#N/A	#N/A
Spiol01Chr15318_1	Spov3_chr01	complement(join(1004192..1004616,1007220..1007303,1007308..1007344,1007377..1007484,1007500..1009290))	0	#N/A	#N/A	#N/A	#N/A	#N/A	0	#N/A	#N/A	#N/A	#N/A	#N/A	0	#N/A	#N/A	#N/A	#N/A	#N/A
Spiol01Chr02017_1	Spov3_chr01	complement(join(1009370..1009706,1010695..1010894))	0	#N/A	#N/A	#N/A	#N/A	#N/A	0	#N/A	#N/A	#N/A	#N/A	#N/A	0	#N/A	#N/A	#N/A	#N/A	#N/A
Spiol01Chr12873_1	Spov3_chr01	join(1027189..1027236,1027348..1027416,1027539..1027637,1028090..1028224,1029076..1029270)	0	#N/A	#N/A	#N/A	#N/A	#N/A	0	#N/A	#N/A	#N/A	#N/A	#N/A	0	#N/A	#N/A	#N/A	#N/A	#N/A
Spiol01Chr15481_1	Spov3_chr01	join(1048371..1048562,1048583..1049118,1049231..1049744)	2.59849	-0.418692	-1.33671	0.767717	0.992213	1	1.03894	-0.296836	-1.22845	0.857633	0.932007	1	4.3175	0.200723	1.14927	0.850857	0.936956	1
Spiol01Chr02090_1	Spov3_chr01	1102143..1103000	2.53144	2.80708	6.99868	0.189453	0.74646	1	1.34247	-4.07793	-16.888	0.0449186	0.153825	1	1.6235	-1.0064	-2.00889	0.624604	0.811655	1
Spiol01Chr02190_1	Spov3_chr01	1310606..1311946	0	#N/A	#N/A	#N/A	#N/A	#N/A	0	#N/A	#N/A	#N/A	#N/A	#N/A	0	#N/A	#N/A	#N/A	#N/A	#N/A
Spiol01Chr02191_1	Spov3_chr01	1313325..1313924	0	#N/A	#N/A	#N/A	#N/A	#N/A	0	#N/A	#N/A	#N/A	#N/A	#N/A	0	#N/A	#N/A	#N/A	#N/A	#N/A
Spiol01Chr15742_1	Spov3_chr01	join(1321065..1321435,1321473..1321586,1321867..1321995,1322272..1322340,1322464..1322669,1322707..1322837)	0.0294058	2.59734	6.05168	0.35234	#N/A	1	0	#N/A	#N/A	#N/A	#N/A	#N/A	0	#N/A	#N/A	#N/A	#N/A	#N/A
Spiol01Chr15743_1	Spov3_chr01	complement(join(1323000..1323100,1323149..1323506))	0	#N/A	#N/A	#N/A	#N/A	#N/A	0	#N/A	#N/A	#N/A	#N/A	#N/A	0	#N/A	#N/A	#N/A	#N/A	#N/A
Spiol01Chr15744_1	Spov3_chr01	complement(join(1369332..1369532,1369611..1369783,1369858..1369936,1369951..1370049,1370177..1370224))	0	#N/A	#N/A	#N/A	#N/A	#N/A	0	#N/A	#N/A	#N/A	#N/A	#N/A	0	#N/A	#N/A	#N/A	#N/A	#N/A
Spiol01Chr15755_1	Spov3_chr01	join(1387912..1388386,1401379..1401420,1402237..1402418)	0	#N/A	#N/A	#N/A	#N/A	#N/A	0	#N/A	#N/A	#N/A	#N/A	#N/A	0	#N/A	#N/A	#N/A	#N/A	#N/A
Spiol01Chr15756_1	Spov3_chr01	join(1404965..1405787,1405793..1406168,1406190..1406634)	0	#N/A	#N/A	#N/A	#N/A	#N/A	0	#N/A	#N/A	#N/A	#N/A	#N/A	0	#N/A	#N/A	#N/A	#N/A	#N/A
Spiol01Chr33265_1	Spov3_chr01	1408681..1408938	0	#N/A	#N/A	#N/A	#N/A	#N/A	0	#N/A	#N/A	#N/A	#N/A	#N/A	0	#N/A	#N/A	#N/A	#N/A	#N/A
Spiol01Chr02200_1	Spov3_chr01	1507584..1508951	0.0986641	4.52202	22.9755	0.146456	#N/A	1	0	#N/A	#N/A	#N/A	#N/A	#N/A	0	#N/A	#N/A	#N/A	#N/A	#N/A
Spiol01Chr13914_1	Spov3_chr01	complement(join(1511380..1511814,1511910..1512304,1513162..1513293,1513377..1513536,1513659..1513737,1513809..1513992,1516035..1516086,1519319..1520649,1520869..1521553,1521820..1521885))	7.4307	-0.728658	-1.6571	0.090909	0.532776	1	5.04276	-0.615785	-1.53239	0.168567	0.360382	1	7.11872	-1.09556	-2.13695	0.0361441	0.139138	1
Spiol01Chr02201_1	Spov3_chr01	1531733..1534282	0.549261	-2.70761	-6.53237	0.232883	0.809725	1	1.13224	1.21242	2.31726	0.361784	0.570926	1	0.59719	7.00783	128.697	0.0193846	0.0872278	1
Spiol01Chr13915_1	Spov3_chr01	complement(join(1535136..1535248,1535359..1535530,1535630..1535832,1535929..1536409))	5.14787	0.428588	1.34592	0.719378	0.988483	1	6.87494	-0.040886	-1.02875	0.967932	0.986209	1	3.21133	-1.41675	-2.66984	0.390694	0.618208	1
Spiol01Chr13916_1	Spov3_chr01	complement(join(1537777..1537974,1539634..1539726))	0	#N/A	#N/A	#N/A	#N/A	#N/A	0	#N/A	#N/A	#N/A	#N/A	#N/A	0	#N/A	#N/A	#N/A	#N/A	#N/A
Spiol01Chr33276_1	Spov3_chr01	complement(join(1594629..1594937,1595023..1595130,1595875..1595976,1596061..1596393))	0	#N/A	#N/A	#N/A	#N/A	#N/A	0	#N/A	#N/A	#N/A	#N/A	#N/A	0.292591	-5.73223	-53.1586	0.0966745	0.262629	1
Spiol01Chr13929_1	Spov3_chr01	join(1614319..1614600,1614654..1615415)	0	#N/A	#N/A	#N/A	#N/A	#N/A	0	#N/A	#N/A	#N/A	#N/A	#N/A	5.08991	-9.87081	-936.288	0.00258978	0.0169263	1
Spiol01Chr33274_1	Spov3_chr01	join(1656757..1656760,1656910..1657076,1657142..1657165,1657952..1658149,1658750..1658995)	182.066	0.74158	1.67201	0.0545378	0.400228	1	118.987	-0.632399	-1.55014	0.106511	0.273137	1	146.388	-0.0155322	-1.01082	0.966281	0.986638	1
Spiol01Chr33275_1	Spov3_chr01	complement(join(1662485..1663228,1666694..1666705))	0	#N/A	#N/A	#N/A	#N/A	#N/A	0	#N/A	#N/A	#N/A	#N/A	#N/A	0	#N/A	#N/A	#N/A	#N/A	#N/A
Spiol01Chr13930_1	Spov3_chr01	join(1671479..1671916,1674704..1675591)	54.2769	1.00586	2.00813	0.00487847	0.0983861	1	27.8615	-2.21312	-4.63679	2.24291e-07	3.41607e-06	0.00354357	14.3368	-1.72736	-3.31122	0.00936246	0.0493779	1
Spiol01Chr13949_1	Spov3_chr01	complement(join(1862836..1862976,1864810..1865268))	155.072	-0.255557	-1.1938	0.519004	0.958611	1	180.244	-0.742168	-1.67269	0.0776164	0.222992	1	168.754	-1.20888	-2.31159	0.0010645	0.0079094	1
Spiol01Chr13948_1	Spov3_chr01	join(1866825..1867166,1870161..1870262,1870352..1870651,1870771..1870809)	166.747	0.119396	1.08628	0.753428	0.992044	1	132.014	-2.64299	-6.24624	1.47696e-11	4.18169e-10	2.33345e-07	137.361	-2.17245	-4.50787	6.32231e-09	1.33942e-07	9.91148e-05
Spiol01Chr02218_1	Spov3_chr01	join(1874124..1874919,1874998..1875497)	0	#N/A	#N/A	#N/A	#N/A	#N/A	0	#N/A	#N/A	#N/A	#N/A	#N/A	0	#N/A	#N/A	#N/A	#N/A	#N/A
Spiol01Chr13956_1	Spov3_chr01	complement(join(1948739..1950161,1950829..1951336,1951926..1952366,1952800..1953325))	5.57894	0.678096	1.60003	0.160489	0.694669	1	5.18026	-0.116628	-1.0842	0.80102	0.90028	1	5.32224	-0.122421	-1.08856	0.856963	0.939682	1
Spiol01Chr13973_1	Spov3_chr01	complement(join(2081427..2081686,2081945..2082077,2082194..2082706,2083314..2083547,2084203..2084482,2084575..2086397,2086489..2086554,2087224..2087349,2087448..2087834,2087956..2088137,2088251..2088387,2089325..2089788,2090261..2090716,2090843..2091104,2091190..2091330,2091440..2091617,2091939..2092275,2092353..2092572,2092690..2092882,2094762..2095108,2095204..2095275,2095376..2095592,2095702..…	2.60505	-0.240754	-1.18161	0.578055	0.965787	1	2.82509	0.169247	1.12447	0.689441	0.828981	1	4.25294	0.24109	1.18189	0.618834	0.808368	1
Spiol01Chr15850_1	Spov3_chr01	join(2118714..2118883,2118892..2119111)	0	#N/A	#N/A	#N/A	#N/A	#N/A	0	#N/A	#N/A	#N/A	#N/A	#N/A	0	#N/A	#N/A	#N/A	#N/A	#N/A
Spiol01Chr02231_1	Spov3_chr01	join(2120223..2120714,2121413..2121513,2121648..2122038)	0	#N/A	#N/A	#N/A	#N/A	#N/A	0	#N/A	#N/A	#N/A	#N/A	#N/A	0	#N/A	#N/A	#N/A	#N/A	#N/A
Spiol01Chr02234_1	Spov3_chr01	2272851..2273156	0	#N/A	#N/A	#N/A	#N/A	#N/A	0	#N/A	#N/A	#N/A	#N/A	#N/A	0	#N/A	#N/A	#N/A	#N/A	#N/A
Spiol01Chr02235_1	Spov3_chr01	2273199..2273522	0	#N/A	#N/A	#N/A	#N/A	#N/A	0	#N/A	#N/A	#N/A	#N/A	#N/A	0	#N/A	#N/A	#N/A	#N/A	#N/A
Spiol01Chr02236_1	Spov3_chr01	2273552..2274130	0	#N/A	#N/A	#N/A	#N/A	#N/A	0	#N/A	#N/A	#N/A	#N/A	#N/A	0	#N/A	#N/A	#N/A	#N/A	#N/A
Spiol01Chr15873_1	Spov3_chr01	join(2294827..2294895,2295067..2295138,2295274..2295546,2295648..2295722)	0.727795	-6.31408	-79.5658	0.0552114	#N/A	1	0.938361	-6.53428	-92.6859	0.130797	0.30786	1	0.892133	-6.51493	-91.4515	0.0647297	0.204973	1
Spiol01Chr14006_1	Spov3_chr01	join(2458294..2458454,2458698..2458966,2459294..2459426,2459524..2459658,2459840..2459963,2460746..2460883,2460988..2461095)	5.39388	0.0412317	1.02899	0.969942	0.998321	1	8.82066	0.782607	1.72024	0.243016	0.447005	1	6.03847	-0.132252	-1.096	0.893674	0.956434	1
Spiol01Chr02239_1	Spov3_chr01	complement(join(2475792..2476064,2476547..2476727,2478107..2478120,2478312..2478448,2478958..2479006))	0	#N/A	#N/A	#N/A	#N/A	#N/A	0	#N/A	#N/A	#N/A	#N/A	#N/A	0	#N/A	#N/A	#N/A	#N/A	#N/A
Spiol01Chr02246_1	Spov3_chr01	2583146..2584792	0	#N/A	#N/A	#N/A	#N/A	#N/A	0	#N/A	#N/A	#N/A	#N/A	#N/A	0.143465	-5.58771	-48.0915	0.0955523	0.261284	1
Spiol01Chr02247_1	Spov3_chr01	2584914..2585498	0	#N/A	#N/A	#N/A	#N/A	#N/A	0	#N/A	#N/A	#N/A	#N/A	#N/A	1.13109	5.72291	52.8164	0.0661053	0.207816	1
Spiol01Chr14056_1	Spov3_chr01	join(2585571..2587913,2589695..2589761,2590886..2591295,2591930..2592010,2592348..2592452)	0.39923	-0.263012	-1.19998	0.900232	0.997212	1	0.735979	-0.224502	-1.16837	0.8684	0.937046	1	1.35903	0.458408	1.37402	0.751578	0.888696	1
Spiol01Chr02249_1	Spov3_chr01	complement(join(2600075..2600236,2606033..2606248))	0	#N/A	#N/A	#N/A	#N/A	#N/A	0	#N/A	#N/A	#N/A	#N/A	#N/A	0	#N/A	#N/A	#N/A	#N/A	#N/A
Spiol01Chr14057_1	Spov3_chr01	join(2609092..2612243,2612681..2612764,2612958..2613137,2613249..2613359,2614118..2614228,2614340..2614450,2614715..2615021,2615116..2615346,2615453..2615752,2615877..2616299,2616402..2616677,2616777..2616989,2617076..2617422,2617509..2617712,2617805..2617912,2617990..2618071,2618155..2618256,2621879..2622109,2622216..2622515,2622640..2623062,2623165..2623440,2623541..2623753,2623840..2624190)	0	#N/A	#N/A	#N/A	#N/A	#N/A	0	#N/A	#N/A	#N/A	#N/A	#N/A	0	#N/A	#N/A	#N/A	#N/A	#N/A
Spiol01Chr02248_1	Spov3_chr01	join(2653711..2653715,2653818..2653980,2654252..2654338)	0	#N/A	#N/A	#N/A	#N/A	#N/A	0	#N/A	#N/A	#N/A	#N/A	#N/A	0	#N/A	#N/A	#N/A	#N/A	#N/A
Spiol01Chr33294_1	Spov3_chr01	complement(join(2674084..2674092,2675481..2676055,2686245..2686248))	0	#N/A	#N/A	#N/A	#N/A	#N/A	0	#N/A	#N/A	#N/A	#N/A	#N/A	0	#N/A	#N/A	#N/A	#N/A	#N/A
Spiol01Chr15924_1	Spov3_chr01	complement(join(2687012..2687035,2690224..2690334,2691089..2691195,2691460..2691554,2692402..2692481))	0	#N/A	#N/A	#N/A	#N/A	#N/A	0	#N/A	#N/A	#N/A	#N/A	#N/A	0	#N/A	#N/A	#N/A	#N/A	#N/A
Spiol01Chr14087_1	Spov3_chr01	join(2697279..2697629,2698260..2698658,2699276..2699383)	0	#N/A	#N/A	#N/A	#N/A	#N/A	0	#N/A	#N/A	#N/A	#N/A	#N/A	0	#N/A	#N/A	#N/A	#N/A	#N/A
Spiol01Chr02253_1	Spov3_chr01	2701683..2701991	0	#N/A	#N/A	#N/A	#N/A	#N/A	0	#N/A	#N/A	#N/A	#N/A	#N/A	0	#N/A	#N/A	#N/A	#N/A	#N/A
Spiol01Chr14088_1	Spov3_chr01	join(2727854..2728183,2728712..2729080,2730139..2730240)	0	#N/A	#N/A	#N/A	#N/A	#N/A	0	#N/A	#N/A	#N/A	#N/A	#N/A	0	#N/A	#N/A	#N/A	#N/A	#N/A
Spiol01Chr14106_1	Spov3_chr01	complement(join(2740644..2740715,2740937..2741011,2741100..2742032))	0	#N/A	#N/A	#N/A	#N/A	#N/A	0	#N/A	#N/A	#N/A	#N/A	#N/A	0	#N/A	#N/A	#N/A	#N/A	#N/A
Spiol01Chr15936_1	Spov3_chr01	join(2807130..2807465,2808593..2808961,2810467..2810577)	0	#N/A	#N/A	#N/A	#N/A	#N/A	0	#N/A	#N/A	#N/A	#N/A	#N/A	0	#N/A	#N/A	#N/A	#N/A	#N/A
Spiol01Chr02262_1	Spov3_chr01	complement(2893689..2894828)	0	#N/A	#N/A	#N/A	#N/A	#N/A	0	#N/A	#N/A	#N/A	#N/A	#N/A	0	#N/A	#N/A	#N/A	#N/A	#N/A
Spiol01Chr33297_1	Spov3_chr01	complement(join(2898873..2899484,2899564..2899748,2899828..2900206,2900282..2900442,2900513..2901317))	0	#N/A	#N/A	#N/A	#N/A	#N/A	0	#N/A	#N/A	#N/A	#N/A	#N/A	0	#N/A	#N/A	#N/A	#N/A	#N/A
Spiol01Chr15950_1	Spov3_chr01	join(2928412..2928504,2929240..2929311,2929626..2929652)	0	#N/A	#N/A	#N/A	#N/A	#N/A	0	#N/A	#N/A	#N/A	#N/A	#N/A	0	#N/A	#N/A	#N/A	#N/A	#N/A
Spiol01Chr33298_1	Spov3_chr01	join(2935972..2936124,2936210..2936392,2936864..2937004,2937077..2937184,2937263..2937571)	0	#N/A	#N/A	#N/A	#N/A	#N/A	0.224553	-5.38581	-41.811	0.210699	0.411541	1	0	#N/A	#N/A	#N/A	#N/A	#N/A
Spiol01Chr14160_1	Spov3_chr01	join(2984072..2984597,2984687..2985383,2985500..2987339)	0	#N/A	#N/A	#N/A	#N/A	#N/A	0	#N/A	#N/A	#N/A	#N/A	#N/A	0	#N/A	#N/A	#N/A	#N/A	#N/A
Spiol01Chr02263_1	Spov3_chr01	2989664..2990710	0	#N/A	#N/A	#N/A	#N/A	#N/A	0	#N/A	#N/A	#N/A	#N/A	#N/A	0	#N/A	#N/A	#N/A	#N/A	#N/A
Spiol01Chr15961_1	Spov3_chr01	join(2993064..2993345,2993444..2993659,2993745..2993915,2993920..2994012,2994125..2994490,2994622..2994882,2994975..2995300,2995380..2995559,2995651..2995755,3000814..3000883,3000995..3001093,3001195..3001293)	0	#N/A	#N/A	#N/A	#N/A	#N/A	0	#N/A	#N/A	#N/A	#N/A	#N/A	0	#N/A	#N/A	#N/A	#N/A	#N/A
Spiol01Chr15962_1	Spov3_chr01	join(3020872..3020939,3021060..3021078,3022245..3022556)	0	#N/A	#N/A	#N/A	#N/A	#N/A	0	#N/A	#N/A	#N/A	#N/A	#N/A	0	#N/A	#N/A	#N/A	#N/A	#N/A
Spiol01Chr15963_1	Spov3_chr01	join(3022582..3022661,3022700..3022873,3022955..3023158,3023188..3023439,3024064..3024568)	0	#N/A	#N/A	#N/A	#N/A	#N/A	0	#N/A	#N/A	#N/A	#N/A	#N/A	0	#N/A	#N/A	#N/A	#N/A	#N/A
Spiol01Chr02268_1	Spov3_chr01	complement(3045556..3046353)	0	#N/A	#N/A	#N/A	#N/A	#N/A	0	#N/A	#N/A	#N/A	#N/A	#N/A	0	#N/A	#N/A	#N/A	#N/A	#N/A
Spiol01Chr14161_1	Spov3_chr01	complement(join(3046405..3048269,3048414..3048963))	0	#N/A	#N/A	#N/A	#N/A	#N/A	0	#N/A	#N/A	#N/A	#N/A	#N/A	0	#N/A	#N/A	#N/A	#N/A	#N/A
Spiol01Chr02264_1	Spov3_chr01	complement(3049710..3050903)	0	#N/A	#N/A	#N/A	#N/A	#N/A	0	#N/A	#N/A	#N/A	#N/A	#N/A	0	#N/A	#N/A	#N/A	#N/A	#N/A
Spiol01Chr02265_1	Spov3_chr01	complement(3052584..3053870)	0	#N/A	#N/A	#N/A	#N/A	#N/A	0	#N/A	#N/A	#N/A	#N/A	#N/A	0	#N/A	#N/A	#N/A	#N/A	#N/A
Spiol01Chr14162_1	Spov3_chr01	complement(join(3053919..3055363,3055517..3056564))	0	#N/A	#N/A	#N/A	#N/A	#N/A	0	#N/A	#N/A	#N/A	#N/A	#N/A	0	#N/A	#N/A	#N/A	#N/A	#N/A
Spiol01Chr02266_1	Spov3_chr01	complement(3056680..3058488)	0	#N/A	#N/A	#N/A	#N/A	#N/A	0	#N/A	#N/A	#N/A	#N/A	#N/A	0	#N/A	#N/A	#N/A	#N/A	#N/A
Spiol01Chr02267_1	Spov3_chr01	complement(3059779..3060243)	0	#N/A	#N/A	#N/A	#N/A	#N/A	0	#N/A	#N/A	#N/A	#N/A	#N/A	0	#N/A	#N/A	#N/A	#N/A	#N/A
Spiol01Chr15980_1	Spov3_chr01	join(3090127..3090208,3091218..3091299,3091859..3092001,3094192..3094409)	0	#N/A	#N/A	#N/A	#N/A	#N/A	0	#N/A	#N/A	#N/A	#N/A	#N/A	0	#N/A	#N/A	#N/A	#N/A	#N/A
Spiol01Chr14202_1	Spov3_chr01	complement(join(3107925..3108002,3108104..3108526,3108623..3108922,3109030..3109206))	0	#N/A	#N/A	#N/A	#N/A	#N/A	0	#N/A	#N/A	#N/A	#N/A	#N/A	0	#N/A	#N/A	#N/A	#N/A	#N/A
Spiol01Chr33304_1	Spov3_chr01	complement(join(3109309..3109317,3109356..3109662,3111952..3112384,3113558..3113694,3114132..3114208))	0	#N/A	#N/A	#N/A	#N/A	#N/A	0	#N/A	#N/A	#N/A	#N/A	#N/A	0	#N/A	#N/A	#N/A	#N/A	#N/A
Spiol01Chr15981_1	Spov3_chr01	complement(join(3114543..3114878,3114885..3115037,3116101..3116160,3116838..3116921))	0	#N/A	#N/A	#N/A	#N/A	#N/A	0	#N/A	#N/A	#N/A	#N/A	#N/A	0	#N/A	#N/A	#N/A	#N/A	#N/A
Spiol01Chr15982_1	Spov3_chr01	complement(join(3144788..3144796,3145533..3145781,3145839..3145944,3145955..3146185,3146191..3146399))	0	#N/A	#N/A	#N/A	#N/A	#N/A	0	#N/A	#N/A	#N/A	#N/A	#N/A	0	#N/A	#N/A	#N/A	#N/A	#N/A
Spiol01Chr14203_1	Spov3_chr01	complement(join(3180306..3180518,3180631..3180819))	0	#N/A	#N/A	#N/A	#N/A	#N/A	0	#N/A	#N/A	#N/A	#N/A	#N/A	0	#N/A	#N/A	#N/A	#N/A	#N/A
Spiol01Chr15993_1	Spov3_chr01	join(3222443..3222699,3223024..3223147)	0	#N/A	#N/A	#N/A	#N/A	#N/A	0	#N/A	#N/A	#N/A	#N/A	#N/A	0	#N/A	#N/A	#N/A	#N/A	#N/A
Spiol01Chr02278_1	Spov3_chr01	3223169..3223939	0	#N/A	#N/A	#N/A	#N/A	#N/A	0	#N/A	#N/A	#N/A	#N/A	#N/A	0	#N/A	#N/A	#N/A	#N/A	#N/A
Spiol01Chr14264_1	Spov3_chr01	join(3288964..3289131,3290651..3290998)	7.02824	0.684209	1.60682	0.621718	0.972639	1	4.5131	0.258735	1.19643	0.855888	0.931096	1	8.11832	0.0393019	1.02762	0.978757	0.991985	1
Spiol01Chr16011_1	Spov3_chr01	join(3328384..3328497,3328699..3328773,3328848..3328946,3329027..3329088,3329164..3329557)	0	#N/A	#N/A	#N/A	#N/A	#N/A	0	#N/A	#N/A	#N/A	#N/A	#N/A	0	#N/A	#N/A	#N/A	#N/A	#N/A
Spiol01Chr02281_1	Spov3_chr01	complement(3334344..3334709)	0	#N/A	#N/A	#N/A	#N/A	#N/A	0	#N/A	#N/A	#N/A	#N/A	#N/A	0	#N/A	#N/A	#N/A	#N/A	#N/A
Spiol01Chr16012_1	Spov3_chr01	complement(join(3335169..3335750,3335796..3336584,3336597..3336728,3336852..3336986,3337302..3337511,3337551..3338129,3338151..3338283,3338317..3338550,3339005..3339096))	0	#N/A	#N/A	#N/A	#N/A	#N/A	0	#N/A	#N/A	#N/A	#N/A	#N/A	0	#N/A	#N/A	#N/A	#N/A	#N/A
Spiol01Chr02282_1	Spov3_chr01	complement(3339136..3339588)	0	#N/A	#N/A	#N/A	#N/A	#N/A	0	#N/A	#N/A	#N/A	#N/A	#N/A	0	#N/A	#N/A	#N/A	#N/A	#N/A
Spiol01Chr02290_1	Spov3_chr01	complement(join(3434041..3434664,3435738..3435896))	0	#N/A	#N/A	#N/A	#N/A	#N/A	0	#N/A	#N/A	#N/A	#N/A	#N/A	0	#N/A	#N/A	#N/A	#N/A	#N/A
Spiol01Chr02289_1	Spov3_chr01	3478257..3478517	46.9718	0.349113	1.27378	0.546884	0.961346	1	53.6639	-0.595153	-1.51063	0.337662	0.546776	1	52.9199	-1.20377	-2.30342	0.0940075	0.258151	1
Spiol01Chr14280_1	Spov3_chr01	join(3487230..3487556,3487858..3488223,3488501..3488614)	0	#N/A	#N/A	#N/A	#N/A	#N/A	0	#N/A	#N/A	#N/A	#N/A	#N/A	0	#N/A	#N/A	#N/A	#N/A	#N/A
Spiol01Chr02298_1	Spov3_chr01	join(3494597..3494849,3495645..3495682,3497862..3497936,3498215..3498262)	0.0747515	-2.77964	-6.86682	0.318692	#N/A	1	0	#N/A	#N/A	#N/A	#N/A	#N/A	0	#N/A	#N/A	#N/A	#N/A	#N/A
Spiol01Chr14307_1	Spov3_chr01	complement(join(3742915..3743076,3743761..3743844,3744084..3744162,3744245..3744483,3745629..3745722,3745845..3745987,3746975..3747073,3747187..3747315,3747482..3747556,3747650..3747847,3747932..3748058,3748788..3748888,3748986..3749084,3749165..3749404,3749592..3749702,3749819..3750016,3750609..3750769,3751737..3751833,3752926..3753031,3753184..3753242,3754757..3754886,3756486..3756643,3756737..…	164.087	-0.221444	-1.1659	0.578823	0.966338	1	134.73	-2.17416	-4.51322	7.35189e-08	1.20406e-06	0.00116152	215.301	-2.7599	-6.7735	2.90692e-12	9.30754e-11	4.55718e-08
Spiol01Chr02309_1	Spov3_chr01	complement(join(3863663..3863675,3863751..3863941))	0	#N/A	#N/A	#N/A	#N/A	#N/A	0	#N/A	#N/A	#N/A	#N/A	#N/A	0	#N/A	#N/A	#N/A	#N/A	#N/A
Spiol01Chr16074_1	Spov3_chr01	complement(join(3863966..3864424,3864816..3864926,3865064..3865255,3865658..3865958,3866113..3866479,3872865..3873021))	0	#N/A	#N/A	#N/A	#N/A	#N/A	0	#N/A	#N/A	#N/A	#N/A	#N/A	0	#N/A	#N/A	#N/A	#N/A	#N/A
Spiol01Chr33322_1	Spov3_chr01	complement(join(3895654..3895732,3897125..3897264,3899032..3899106,3899864..3899884))	0	#N/A	#N/A	#N/A	#N/A	#N/A	0	#N/A	#N/A	#N/A	#N/A	#N/A	0	#N/A	#N/A	#N/A	#N/A	#N/A
Spiol01Chr14335_1	Spov3_chr01	join(4056558..4056932,4057848..4057997,4058119..4058171,4058585..4058693,4058813..4058947,4059060..4059104,4059305..4059492,4059633..4059774,4059879..4059925,4060043..4060130,4060215..4060514)	0.13784	0.876638	1.83609	0.714545	#N/A	1	0.247404	-0.777107	-1.71369	0.733519	0.858371	1	0.758425	6.63365	99.2949	0.0267128	0.111392	1
Spiol01Chr02320_1	Spov3_chr01	complement(4061250..4062626)	0	#N/A	#N/A	#N/A	#N/A	#N/A	0	#N/A	#N/A	#N/A	#N/A	#N/A	0	#N/A	#N/A	#N/A	#N/A	#N/A
Spiol01Chr02325_1	Spov3_chr01	complement(4085380..4086024)	0	#N/A	#N/A	#N/A	#N/A	#N/A	0	#N/A	#N/A	#N/A	#N/A	#N/A	0	#N/A	#N/A	#N/A	#N/A	#N/A
Spiol01Chr16106_1	Spov3_chr01	join(4098672..4098767,4098899..4099120)	0	#N/A	#N/A	#N/A	#N/A	#N/A	0	#N/A	#N/A	#N/A	#N/A	#N/A	0	#N/A	#N/A	#N/A	#N/A	#N/A
Spiol01Chr16107_1	Spov3_chr01	complement(join(4103313..4103400,4104783..4104817,4105034..4105102,4105153..4105206,4106542..4106580,4107477..4107526,4107765..4107828))	0	#N/A	#N/A	#N/A	#N/A	#N/A	0	#N/A	#N/A	#N/A	#N/A	#N/A	0	#N/A	#N/A	#N/A	#N/A	#N/A
Spiol01Chr02326_1	Spov3_chr01	join(4108533..4108730,4108817..4109023,4109111..4109227)	0	#N/A	#N/A	#N/A	#N/A	#N/A	0	#N/A	#N/A	#N/A	#N/A	#N/A	0	#N/A	#N/A	#N/A	#N/A	#N/A
Spiol01Chr14344_1	Spov3_chr01	join(4148800..4149105,4151535..4151684,4151791..4151843,4152020..4152128,4152224..4152358,4152509..4152553,4152858..4153045,4154258..4154399,4154505..4154551,4155483..4155570,4155675..4155749)	0	#N/A	#N/A	#N/A	#N/A	#N/A	0	#N/A	#N/A	#N/A	#N/A	#N/A	0	#N/A	#N/A	#N/A	#N/A	#N/A
Spiol01Chr14345_1	Spov3_chr01	join(4165779..4165813,4165908..4166064,4166159..4166262,4166621..4166700,4166816..4166998,4167218..4167543,4168834..4168941,4169409..4169546,4169659..4169706,4170745..4170825,4171189..4171348,4171645..4171766)	11.0409	-0.897889	-1.86334	0.325744	0.88662	1	8.38905	-0.725589	-1.65358	0.153355	0.340289	1	7.84942	-1.20533	-2.3059	0.1013	0.270663	1
Spiol01Chr16124_1	Spov3_chr01	join(4243299..4243678,4244731..4244818,4247383..4247474,4247555..4247673,4250712..4250827,4250900..4251030,4251128..4251214,4251691..4251751,4251831..4251871,4251954..4252074,4252306..4252365)	9.52331	-0.321356	-1.2495	0.564899	0.964203	1	18.1678	0.557487	1.4717	0.211718	0.412521	1	22.493	1.95814	3.88561	0.0232552	0.100091	1
Spiol01Chr33331_1	Spov3_chr01	join(4302496..4302510,4306779..4306812,4308086..4308264,4330088..4330093)	0	#N/A	#N/A	#N/A	#N/A	#N/A	0	#N/A	#N/A	#N/A	#N/A	#N/A	0	#N/A	#N/A	#N/A	#N/A	#N/A
Spiol01Chr33332_1	Spov3_chr01	complement(join(4338261..4338418,4361998..4362031))	0	#N/A	#N/A	#N/A	#N/A	#N/A	0	#N/A	#N/A	#N/A	#N/A	#N/A	0	#N/A	#N/A	#N/A	#N/A	#N/A
Spiol01Chr16134_1	Spov3_chr01	complement(join(4363513..4363607,4365249..4365330,4365419..4365616,4365701..4366144,4367356..4367419,4367722..4368680))	1.52101	0.597053	1.51262	0.661726	0.983739	1	1.43728	-0.65316	-1.57261	0.532905	0.716074	1	2.79131	-1.75447	-3.37402	0.161958	0.358268	1
Spiol01Chr16144_1	Spov3_chr01	complement(join(4420097..4420353,4422213..4423272))	0	#N/A	#N/A	#N/A	#N/A	#N/A	0	#N/A	#N/A	#N/A	#N/A	#N/A	0	#N/A	#N/A	#N/A	#N/A	#N/A
Spiol01Chr16145_1	Spov3_chr01	complement(join(4453310..4453381,4454728..4454787,4454962..4455003,4455314..4455366,4455777..4456065))	0	#N/A	#N/A	#N/A	#N/A	#N/A	0	#N/A	#N/A	#N/A	#N/A	#N/A	0	#N/A	#N/A	#N/A	#N/A	#N/A
Spiol01Chr02338_1	Spov3_chr01	4468916..4469980	0	#N/A	#N/A	#N/A	#N/A	#N/A	0	#N/A	#N/A	#N/A	#N/A	#N/A	0	#N/A	#N/A	#N/A	#N/A	#N/A
Spiol01Chr14368_1	Spov3_chr01	join(4470002..4472183,4472505..4472558,4473061..4473166,4473278..4473388,4473641..4473947,4474042..4474296)	0	#N/A	#N/A	#N/A	#N/A	#N/A	0	#N/A	#N/A	#N/A	#N/A	#N/A	0	#N/A	#N/A	#N/A	#N/A	#N/A
Spiol01Chr14369_1	Spov3_chr01	join(4474476..4474661,4474806..4474976,4475282..4475557,4475688..4475897,4475976..4476322,4476409..4476612,4476705..4476812,4476890..4476971,4477050..4477151,4477261..4477359)	0	#N/A	#N/A	#N/A	#N/A	#N/A	0.281053	-6.73858	-106.786	0.119901	0.292585	1	0	#N/A	#N/A	#N/A	#N/A	#N/A
Spiol01Chr14378_1	Spov3_chr01	join(4563446..4563581,4564598..4565463)	1.84727	0.136722	1.0994	0.935678	0.997212	1	3.82292	0.981433	1.97443	0.346589	0.556454	1	5.48206	1.78336	3.44227	0.19818	0.406114	1
Spiol01Chr14379_1	Spov3_chr01	join(4566550..4566808,4568090..4568314,4568422..4568698,4568780..4568948,4569054..4569266)	8.07724	1.37012	2.58492	0.11664	0.607661	1	5.66597	-3.29232	-9.79684	0.00103927	0.00701677	1	6.18254	-2.30958	-4.95739	0.0674118	0.210674	1
Spiol01Chr16153_1	Spov3_chr01	complement(join(4570396..4570422,4572076..4572234,4582309..4582386))	0	#N/A	#N/A	#N/A	#N/A	#N/A	0	#N/A	#N/A	#N/A	#N/A	#N/A	0	#N/A	#N/A	#N/A	#N/A	#N/A
Spiol01Chr16152_1	Spov3_chr01	join(4571356..4571406,4571752..4571868)	0	#N/A	#N/A	#N/A	#N/A	#N/A	0	#N/A	#N/A	#N/A	#N/A	#N/A	0	#N/A	#N/A	#N/A	#N/A	#N/A
Spiol01Chr33337_1	Spov3_chr01	complement(join(4603868..4604479,4604621..4604742,4604822..4605119))	0	#N/A	#N/A	#N/A	#N/A	#N/A	0	#N/A	#N/A	#N/A	#N/A	#N/A	0	#N/A	#N/A	#N/A	#N/A	#N/A
Spiol01Chr33338_1	Spov3_chr01	join(4623417..4623531,4625158..4625237,4626227..4626242,4626434..4626564)	0	#N/A	#N/A	#N/A	#N/A	#N/A	0	#N/A	#N/A	#N/A	#N/A	#N/A	0	#N/A	#N/A	#N/A	#N/A	#N/A
Spiol01Chr16169_1	Spov3_chr01	complement(join(4660684..4661166,4661290..4661388,4661461..4661610,4661684..4662013,4662319..4662713,4662846..4662981,4663055..4663267))	0	#N/A	#N/A	#N/A	#N/A	#N/A	0	#N/A	#N/A	#N/A	#N/A	#N/A	0	#N/A	#N/A	#N/A	#N/A	#N/A
Spiol01Chr14399_1	Spov3_chr01	join(4764018..4764092,4764180..4764509)	0.897291	5.98214	63.2126	0.0637822	#N/A	1	3.00417	3.23741	9.43098	0.17293	0.365137	1	2.05006	6.10511	68.8367	0.0421393	0.154773	1
Spiol01Chr14400_1	Spov3_chr01	complement(join(4766390..4767336,4767464..4767563))	1.79034	1.50538	2.83899	0.444938	0.942623	1	2.32101	-1.67394	-3.19086	0.175743	0.368637	1	2.07116	0.647635	1.5666	0.735367	0.879733	1
Spiol01Chr14407_1	Spov3_chr01	complement(join(4814794..4814886,4814988..4815063,4816676..4816743))	5.91806	-3.59071	-12.0479	0.122444	0.620226	1	2.16195	-1.68405	-3.21328	0.459927	0.658956	1	1.04619	-1.53245	-2.89277	0.492982	0.712937	1
Spiol01Chr16188_1	Spov3_chr01	complement(join(4833203..4833952,4833995..4834245,4834254..4834690,4834737..4835362))	0	#N/A	#N/A	#N/A	#N/A	#N/A	0	#N/A	#N/A	#N/A	#N/A	#N/A	0	#N/A	#N/A	#N/A	#N/A	#N/A
Spiol01Chr16187_1	Spov3_chr01	join(4837794..4837884,4841497..4841619,4841664..4841671)	0	#N/A	#N/A	#N/A	#N/A	#N/A	0	#N/A	#N/A	#N/A	#N/A	#N/A	0	#N/A	#N/A	#N/A	#N/A	#N/A
Spiol01Chr16199_1	Spov3_chr01	complement(join(4889922..4890488,4890566..4890667,4890793..4890885,4890967..4891179,4893284..4893389,4893395..4893527,4893647..4894524,4898280..4898369,4898448..4898452))	0	#N/A	#N/A	#N/A	#N/A	#N/A	0	#N/A	#N/A	#N/A	#N/A	#N/A	0	#N/A	#N/A	#N/A	#N/A	#N/A
Spiol01Chr02346_1	Spov3_chr01	complement(join(4899006..4899450,4899565..4900538))	0	#N/A	#N/A	#N/A	#N/A	#N/A	0	#N/A	#N/A	#N/A	#N/A	#N/A	0	#N/A	#N/A	#N/A	#N/A	#N/A
Spiol01Chr02349_1	Spov3_chr01	5005248..5005877	0	#N/A	#N/A	#N/A	#N/A	#N/A	0	#N/A	#N/A	#N/A	#N/A	#N/A	0	#N/A	#N/A	#N/A	#N/A	#N/A
Spiol01Chr16220_1	Spov3_chr01	join(5006002..5006131,5006230..5006898,5006925..5007038,5007136..5007548)	0	#N/A	#N/A	#N/A	#N/A	#N/A	0	#N/A	#N/A	#N/A	#N/A	#N/A	0	#N/A	#N/A	#N/A	#N/A	#N/A
Spiol01Chr16218_1	Spov3_chr01	complement(join(5023985..5024010,5024159..5024166,5024402..5024457,5026737..5026776,5027774..5028015))	0	#N/A	#N/A	#N/A	#N/A	#N/A	0.105753	2.24319	4.73443	0.387633	#N/A	1	0	#N/A	#N/A	#N/A	#N/A	#N/A
Spiol01Chr16219_1	Spov3_chr01	complement(join(5060640..5060834,5064420..5064518,5064969..5065058,5065417..5065476))	1.4454	2.94953	7.725	0.212844	0.787137	1	0.38755	-5.1768	-36.1719	0.22629	0.429979	1	0.0453168	-2.36597	-5.15499	0.426527	#N/A	1
Spiol01Chr16233_1	Spov3_chr01	complement(join(5083119..5083229,5083257..5083310,5083481..5083585))	0	#N/A	#N/A	#N/A	#N/A	#N/A	0	#N/A	#N/A	#N/A	#N/A	#N/A	0	#N/A	#N/A	#N/A	#N/A	#N/A
Spiol01Chr02353_1	Spov3_chr01	5099938..5101716	0	#N/A	#N/A	#N/A	#N/A	#N/A	0	#N/A	#N/A	#N/A	#N/A	#N/A	0	#N/A	#N/A	#N/A	#N/A	#N/A
Spiol01Chr16232_1	Spov3_chr01	complement(join(5149910..5149939,5150694..5150765,5155034..5155111,5155831..5155853,5157176..5157236))	0	#N/A	#N/A	#N/A	#N/A	#N/A	0	#N/A	#N/A	#N/A	#N/A	#N/A	0	#N/A	#N/A	#N/A	#N/A	#N/A
Spiol01Chr14437_1	Spov3_chr01	complement(join(5175913..5176020,5179720..5179748,5180027..5180095,5180200..5180233))	0	#N/A	#N/A	#N/A	#N/A	#N/A	0	#N/A	#N/A	#N/A	#N/A	#N/A	0	#N/A	#N/A	#N/A	#N/A	#N/A
Spiol01Chr14438_1	Spov3_chr01	complement(join(5181233..5181478,5181597..5181656,5181772..5181834,5181922..5181990))	0	#N/A	#N/A	#N/A	#N/A	#N/A	0.593905	-5.80307	-55.834	0.178342	0.372008	1	0	#N/A	#N/A	#N/A	#N/A	#N/A
Spiol01Chr14439_1	Spov3_chr01	complement(join(5226246..5226487,5226576..5226848,5227048..5227156,5227235..5227292,5229226..5229290,5229419..5229424))	367.735	0.145245	1.10592	0.698839	0.985282	1	403.79	-0.069681	-1.04948	0.851054	0.928244	1	419.985	0.293645	1.22573	0.439717	0.665412	1
Spiol01Chr33351_1	Spov3_chr01	join(5230369..5230378,5233497..5233570,5235320..5235391,5250060..5250070,5250391..5250466,5250728..5250742)	0	#N/A	#N/A	#N/A	#N/A	#N/A	0	#N/A	#N/A	#N/A	#N/A	#N/A	0	#N/A	#N/A	#N/A	#N/A	#N/A
Spiol01Chr16249_1	Spov3_chr01	complement(join(5230783..5230802,5231705..5231750,5231817..5231864,5231978..5232547,5232579..5233382))	0	#N/A	#N/A	#N/A	#N/A	#N/A	0	#N/A	#N/A	#N/A	#N/A	#N/A	0	#N/A	#N/A	#N/A	#N/A	#N/A
Spiol01Chr16250_1	Spov3_chr01	complement(join(5233479..5233622,5233800..5233895,5234003..5234044))	0	#N/A	#N/A	#N/A	#N/A	#N/A	0	#N/A	#N/A	#N/A	#N/A	#N/A	0	#N/A	#N/A	#N/A	#N/A	#N/A
Spiol01Chr16251_1	Spov3_chr01	complement(join(5245818..5245900,5246188..5247110,5247585..5247630,5247738..5247770,5247896..5247943,5248033..5248136,5248213..5248432,5248530..5248662))	0	#N/A	#N/A	#N/A	#N/A	#N/A	0	#N/A	#N/A	#N/A	#N/A	#N/A	0	#N/A	#N/A	#N/A	#N/A	#N/A
Spiol01Chr16248_1	Spov3_chr01	join(5256380..5256632,5256743..5256996,5257131..5257209,5257359..5257651)	0	#N/A	#N/A	#N/A	#N/A	#N/A	0	#N/A	#N/A	#N/A	#N/A	#N/A	0	#N/A	#N/A	#N/A	#N/A	#N/A
Spiol01Chr14436_1	Spov3_chr01	join(5264447..5264554,5265011..5265254,5266710..5266877,5270153..5270199,5270284..5270324,5270419..5270512)	31.3342	0.552411	1.46653	0.201203	0.766293	1	39.694	0.19967	1.14844	0.622005	0.783865	1	37.8989	0.447511	1.36369	0.627194	0.813258	1
Spiol01Chr02359_1	Spov3_chr01	complement(5270877..5271389)	0	#N/A	#N/A	#N/A	#N/A	#N/A	0	#N/A	#N/A	#N/A	#N/A	#N/A	0	#N/A	#N/A	#N/A	#N/A	#N/A
Spiol01Chr16276_1	Spov3_chr01	complement(join(5434285..5434701,5435231..5435508,5437010..5437127,5439835..5439976,5442639..5442739,5443711..5443800,5445447..5445645,5446790..5447742))	0	#N/A	#N/A	#N/A	#N/A	#N/A	0	#N/A	#N/A	#N/A	#N/A	#N/A	0	#N/A	#N/A	#N/A	#N/A	#N/A
Spiol01Chr14461_1	Spov3_chr01	join(5452062..5453119,5453195..5453378,5453455..5453547,5453912..5454043,5454144..5454268,5454357..5454429,5454525..5454632)	0	#N/A	#N/A	#N/A	#N/A	#N/A	0	#N/A	#N/A	#N/A	#N/A	#N/A	0	#N/A	#N/A	#N/A	#N/A	#N/A
Spiol01Chr02378_1	Spov3_chr01	complement(join(5478358..5478395,5479288..5479732,5479811..5479948,5480044..5481161,5481400..5483104,5483700..5483843,5487057..5487310,5487830..5488327,5489062..5489173,5489291..5489905,5493195..5493584))	0.013741	3.73377	13.3038	0.207479	#N/A	1	0	#N/A	#N/A	#N/A	#N/A	#N/A	0	#N/A	#N/A	#N/A	#N/A	#N/A
Spiol01Chr16295_1	Spov3_chr01	complement(join(5508778..5509098,5509110..5509187,5510130..5510246,5510326..5510622,5510725..5510848,5510942..5511176,5511577..5512255,5512355..5512454,5512529..5512849,5512946..5514152,5515684..5515947,5515984..5516672,5516997..5517013))	0	#N/A	#N/A	#N/A	#N/A	#N/A	0	#N/A	#N/A	#N/A	#N/A	#N/A	0	#N/A	#N/A	#N/A	#N/A	#N/A
Spiol01Chr02381_1	Spov3_chr01	5662091..5665240	0	#N/A	#N/A	#N/A	#N/A	#N/A	0	#N/A	#N/A	#N/A	#N/A	#N/A	0	#N/A	#N/A	#N/A	#N/A	#N/A
Spiol01Chr14481_1	Spov3_chr01	join(5668628..5669364,5673062..5673251,5673852..5674070)	13.3782	-0.954048	-1.9373	0.120755	0.616605	1	15.0508	0.407013	1.32594	0.35496	0.563651	1	14.3502	-1.24045	-2.36272	0.0597897	0.19551	1
Spiol01Chr16318_1	Spov3_chr01	join(5709086..5709404,5709464..5709591)	0	#N/A	#N/A	#N/A	#N/A	#N/A	0	#N/A	#N/A	#N/A	#N/A	#N/A	0	#N/A	#N/A	#N/A	#N/A	#N/A
Spiol01Chr02388_1	Spov3_chr01	5709613..5710323	0	#N/A	#N/A	#N/A	#N/A	#N/A	0	#N/A	#N/A	#N/A	#N/A	#N/A	0	#N/A	#N/A	#N/A	#N/A	#N/A
Spiol01Chr14489_1	Spov3_chr01	join(5777833..5777959,5778156..5778212,5778391..5778481,5778577..5778737,5779151..5779278,5779373..5779510,5780891..5780983,5781801..5782028)	5.3855	1.77096	3.4128	0.106809	0.581365	1	12.9186	2.32528	5.01162	0.00269999	0.0160369	1	18.6041	2.21263	4.63519	0.0132336	0.0652834	1
Spiol01Chr02389_1	Spov3_chr01	5783268..5784626	4.46386	-0.00285828	-1.00198	0.997399	0.999731	1	5.68656	0.182672	1.13498	0.781209	0.887513	1	12.7709	1.34785	2.54532	0.038344	0.144525	1
Spiol01Chr14504_1	Spov3_chr01	complement(join(5788892..5788987,5789428..5789611,5790941..5791063,5791552..5791607,5793452..5793662,5793844..5793923,5794105..5794197,5795089..5795153,5795237..5795338,5796137..5796200,5796322..5796430,5796505..5796527))	3.97174	0.574148	1.4888	0.599012	0.969805	1	5.74179	0.236164	1.17786	0.821689	0.912026	1	6.82409	0.369981	1.29234	0.683001	0.849069	1
Spiol01Chr02397_1	Spov3_chr01	complement(5855473..5857197)	0	#N/A	#N/A	#N/A	#N/A	#N/A	0	#N/A	#N/A	#N/A	#N/A	#N/A	0	#N/A	#N/A	#N/A	#N/A	#N/A
Spiol01Chr16324_1	Spov3_chr01	complement(join(5858937..5859059,5859188..5859322))	0	#N/A	#N/A	#N/A	#N/A	#N/A	0	#N/A	#N/A	#N/A	#N/A	#N/A	0	#N/A	#N/A	#N/A	#N/A	#N/A
Spiol01Chr02403_1	Spov3_chr01	complement(5892029..5892868)	0	#N/A	#N/A	#N/A	#N/A	#N/A	0	#N/A	#N/A	#N/A	#N/A	#N/A	0.889545	5.91452	60.3183	0.0485604	0.170609	1
Spiol01Chr14519_1	Spov3_chr01	complement(join(5903266..5903298,5903679..5903774,5905117..5905195,5905311..5905400,5905507..5905559))	74.2666	-0.547998	-1.46206	0.272908	0.849396	1	60.5247	-0.504339	-1.41847	0.221925	0.425558	1	73.2921	-0.684999	-1.6077	0.141504	0.330012	1
Spiol01Chr16345_1	Spov3_chr01	join(5924127..5924135,5924419..5924456,5935569..5935782,5935856..5935991,5936124..5936518,5936643..5936753,5936824..5937153,5937251..5937400,5937473..5937571,5937650..5938177)	0	#N/A	#N/A	#N/A	#N/A	#N/A	0	#N/A	#N/A	#N/A	#N/A	#N/A	0	#N/A	#N/A	#N/A	#N/A	#N/A
Spiol01Chr16356_1	Spov3_chr01	join(6037026..6037094,6037179..6037328,6037401..6037730,6037860..6038009,6038083..6038181,6038260..6038532)	0	#N/A	#N/A	#N/A	#N/A	#N/A	0	#N/A	#N/A	#N/A	#N/A	#N/A	0	#N/A	#N/A	#N/A	#N/A	#N/A
Spiol01Chr16358_1	Spov3_chr01	complement(join(6063835..6063896,6064065..6064121,6064239..6064301,6066325..6066341,6066600..6066633,6067173..6067242))	0.842589	5.51257	45.6508	0.0915179	#N/A	1	0	#N/A	#N/A	#N/A	#N/A	#N/A	1.35545	5.05349	33.2087	0.099786	0.268326	1
Spiol01Chr16357_1	Spov3_chr01	complement(join(6068618..6068893,6068905..6069105,6069127..6069295,6070396..6070508,6070906..6070956,6071021..6071047))	0	#N/A	#N/A	#N/A	#N/A	#N/A	0	#N/A	#N/A	#N/A	#N/A	#N/A	0	#N/A	#N/A	#N/A	#N/A	#N/A
Spiol01Chr14526_1	Spov3_chr01	join(6073389..6075117,6075215..6075333,6075417..6075878)	0	#N/A	#N/A	#N/A	#N/A	#N/A	0	#N/A	#N/A	#N/A	#N/A	#N/A	0	#N/A	#N/A	#N/A	#N/A	#N/A
Spiol01Chr16371_1	Spov3_chr01	complement(join(6083577..6083858,6083960..6084155,6084164..6084381,6084478..6084777,6084885..6085115,6085211..6085504))	0.0353375	3.41885	10.6949	0.233646	#N/A	1	0	#N/A	#N/A	#N/A	#N/A	#N/A	0.360028	5.45613	43.8993	0.0781232	0.231257	1
Spiol01Chr02413_1	Spov3_chr01	join(6091253..6092395,6092676..6092840)	0	#N/A	#N/A	#N/A	#N/A	#N/A	0	#N/A	#N/A	#N/A	#N/A	#N/A	0	#N/A	#N/A	#N/A	#N/A	#N/A
Spiol01Chr02415_1	Spov3_chr01	complement(6096715..6097758)	0	#N/A	#N/A	#N/A	#N/A	#N/A	0	#N/A	#N/A	#N/A	#N/A	#N/A	0	#N/A	#N/A	#N/A	#N/A	#N/A
Spiol01Chr16372_1	Spov3_chr01	complement(join(6118953..6120475,6120581..6120933,6120979..6121439,6125244..6125321))	0	#N/A	#N/A	#N/A	#N/A	#N/A	0	#N/A	#N/A	#N/A	#N/A	#N/A	0	#N/A	#N/A	#N/A	#N/A	#N/A
Spiol01Chr02416_1	Spov3_chr01	complement(6157933..6158388)	0	#N/A	#N/A	#N/A	#N/A	#N/A	0	#N/A	#N/A	#N/A	#N/A	#N/A	0	#N/A	#N/A	#N/A	#N/A	#N/A
Spiol01Chr14535_1	Spov3_chr01	complement(join(6165796..6166009,6166080..6166831))	0	#N/A	#N/A	#N/A	#N/A	#N/A	0	#N/A	#N/A	#N/A	#N/A	#N/A	0	#N/A	#N/A	#N/A	#N/A	#N/A
Spiol01Chr02414_1	Spov3_chr01	complement(6170139..6170681)	0	#N/A	#N/A	#N/A	#N/A	#N/A	0	#N/A	#N/A	#N/A	#N/A	#N/A	0	#N/A	#N/A	#N/A	#N/A	#N/A
Spiol01Chr16373_1	Spov3_chr01	complement(join(6170728..6170839,6170874..6171014,6171020..6171397,6172506..6172651))	0	#N/A	#N/A	#N/A	#N/A	#N/A	0	#N/A	#N/A	#N/A	#N/A	#N/A	0	#N/A	#N/A	#N/A	#N/A	#N/A
Spiol01Chr16386_1	Spov3_chr01	complement(join(6252207..6252398,6252670..6252710,6253251..6253430,6253513..6253834))	0	#N/A	#N/A	#N/A	#N/A	#N/A	0	#N/A	#N/A	#N/A	#N/A	#N/A	0	#N/A	#N/A	#N/A	#N/A	#N/A
Spiol01Chr16387_1	Spov3_chr01	complement(join(6254493..6254612,6254625..6254668,6254775..6254883))	0	#N/A	#N/A	#N/A	#N/A	#N/A	0	#N/A	#N/A	#N/A	#N/A	#N/A	0	#N/A	#N/A	#N/A	#N/A	#N/A
Spiol01Chr02422_1	Spov3_chr01	complement(join(6282586..6282797,6283108..6283409,6283634..6283914))	0	#N/A	#N/A	#N/A	#N/A	#N/A	0	#N/A	#N/A	#N/A	#N/A	#N/A	0	#N/A	#N/A	#N/A	#N/A	#N/A
Spiol01Chr16406_1	Spov3_chr01	join(6357554..6357718,6357887..6358004,6358107..6358279,6359368..6359478,6359549..6359869,6360024..6360179,6360252..6360350,6360429..6360956)	0	#N/A	#N/A	#N/A	#N/A	#N/A	0	#N/A	#N/A	#N/A	#N/A	#N/A	0	#N/A	#N/A	#N/A	#N/A	#N/A
Spiol01Chr14557_1	Spov3_chr01	join(6367191..6367382,6367481..6367568,6367701..6367853,6368861..6369072,6369143..6369472,6369562..6369717,6369790..6369888,6370002..6370334)	0	#N/A	#N/A	#N/A	#N/A	#N/A	0	#N/A	#N/A	#N/A	#N/A	#N/A	0	#N/A	#N/A	#N/A	#N/A	#N/A
Spiol01Chr16426_1	Spov3_chr01	complement(join(6464461..6464820,6464902..6465000,6465063..6465224,6465410..6465470,6465503..6465738,6465813..6465880,6466053..6466317))	0	#N/A	#N/A	#N/A	#N/A	#N/A	0	#N/A	#N/A	#N/A	#N/A	#N/A	0	#N/A	#N/A	#N/A	#N/A	#N/A
Spiol01Chr14579_1	Spov3_chr01	complement(join(6486647..6486769,6486837..6487064))	0	#N/A	#N/A	#N/A	#N/A	#N/A	0	#N/A	#N/A	#N/A	#N/A	#N/A	0	#N/A	#N/A	#N/A	#N/A	#N/A
Spiol01Chr14592_1	Spov3_chr01	join(6505306..6505452,6505562..6506593,6506687..6507274,6507438..6508019)	0	#N/A	#N/A	#N/A	#N/A	#N/A	0	#N/A	#N/A	#N/A	#N/A	#N/A	0	#N/A	#N/A	#N/A	#N/A	#N/A
Spiol01Chr16435_1	Spov3_chr01	complement(join(6519777..6520079,6521651..6521773,6523675..6524026,6524037..6524134))	0	#N/A	#N/A	#N/A	#N/A	#N/A	0	#N/A	#N/A	#N/A	#N/A	#N/A	0	#N/A	#N/A	#N/A	#N/A	#N/A
Spiol01Chr16436_1	Spov3_chr01	complement(join(6557939..6558003,6558760..6558922,6559232..6559381))	0	#N/A	#N/A	#N/A	#N/A	#N/A	0	#N/A	#N/A	#N/A	#N/A	#N/A	0	#N/A	#N/A	#N/A	#N/A	#N/A
Spiol01Chr14606_1	Spov3_chr01	join(6559285..6559464,6559604..6559699,6559796..6559908,6560501..6560567,6561273..6561365,6561664..6561807,6561985..6562073,6563130..6563235,6563868..6563959,6564036..6564189,6565020..6565220,6565988..6566220,6567411..6567546)	2.71127	-0.358694	-1.28226	0.739162	0.990047	1	1.96117	-1.866	-3.64519	0.0923433	0.250012	1	2.77346	-0.850857	-1.80357	0.532193	0.744708	1
Spiol01Chr16437_1	Spov3_chr01	complement(join(6560949..6561017,6564438..6564469,6567316..6567565,6567572..6568480,6568505..6569647,6569751..6570043,6570097..6570781))	0.262979	-1.50561	-2.83944	0.514586	0.957343	1	0.256222	2.85643	7.2422	0.197176	0.394075	1	0.247347	6.10808	68.9787	0.0364741	0.139786	1
Spiol01Chr02429_1	Spov3_chr01	complement(6571245..6572243)	0.0600478	3.44472	10.8884	0.233077	#N/A	1	0	#N/A	#N/A	#N/A	#N/A	#N/A	0.100704	-4.23284	-18.8024	0.184468	0.38944	1
Spiol01Chr14607_1	Spov3_chr01	join(6573157..6573181,6574297..6574394,6576444..6576659,6576995..6577105,6577409..6577617,6578661..6579006,6579350..6579487)	19.411	0.726157	1.65423	0.0892009	0.528642	1	14.8431	-0.299328	-1.23057	0.537323	0.719412	1	17.9694	-1.32587	-2.50684	0.0373016	0.142044	1
Spiol01Chr16448_1	Spov3_chr01	join(6582599..6582670,6582901..6583449,6583576..6583713,6585232..6585255)	0.188771	4.75409	26.985	0.13095	#N/A	1	0	#N/A	#N/A	#N/A	#N/A	#N/A	0	#N/A	#N/A	#N/A	#N/A	#N/A
Spiol01Chr16449_1	Spov3_chr01	join(6616653..6616712,6617215..6617280,6617546..6617571,6617808..6617928,6618019..6618072,6622096..6622107)	0	#N/A	#N/A	#N/A	#N/A	#N/A	0	#N/A	#N/A	#N/A	#N/A	#N/A	0	#N/A	#N/A	#N/A	#N/A	#N/A
Spiol01Chr14608_1	Spov3_chr01	complement(join(6630702..6630763,6631378..6631441,6631704..6631867,6632377..6632428))	0	#N/A	#N/A	#N/A	#N/A	#N/A	0	#N/A	#N/A	#N/A	#N/A	#N/A	0.647155	-5.28768	-39.0616	0.117844	0.296141	1
Spiol01Chr02433_1	Spov3_chr01	6638982..6640211	0	#N/A	#N/A	#N/A	#N/A	#N/A	0	#N/A	#N/A	#N/A	#N/A	#N/A	0	#N/A	#N/A	#N/A	#N/A	#N/A
Spiol01Chr02434_1	Spov3_chr01	complement(6641082..6642515)	0	#N/A	#N/A	#N/A	#N/A	#N/A	0	#N/A	#N/A	#N/A	#N/A	#N/A	0	#N/A	#N/A	#N/A	#N/A	#N/A
Spiol01Chr02438_1	Spov3_chr01	complement(join(6720656..6720826,6722402..6722452,6726538..6727194))	45.8131	-0.127792	-1.09262	0.749022	0.99182	1	55.3387	-1.10104	-2.14509	0.00458779	0.0250108	1	55.6525	-1.94964	-3.86279	3.73108e-06	5.13198e-05	0.0584922
Spiol01Chr16461_1	Spov3_chr01	complement(join(6770806..6771389,6772851..6772950))	0	#N/A	#N/A	#N/A	#N/A	#N/A	0	#N/A	#N/A	#N/A	#N/A	#N/A	0	#N/A	#N/A	#N/A	#N/A	#N/A
Spiol01Chr02439_1	Spov3_chr01	complement(join(6772956..6773498,6773613..6774002))	0	#N/A	#N/A	#N/A	#N/A	#N/A	0	#N/A	#N/A	#N/A	#N/A	#N/A	0	#N/A	#N/A	#N/A	#N/A	#N/A
Spiol01Chr14629_1	Spov3_chr01	complement(join(6818901..6819230,6819309..6819406,6819475..6819628,6819750..6820022,6820090..6820239,6820325..6820409,6830907..6831418,6831539..6831703))	0	#N/A	#N/A	#N/A	#N/A	#N/A	0	#N/A	#N/A	#N/A	#N/A	#N/A	0	#N/A	#N/A	#N/A	#N/A	#N/A
Spiol01Chr16476_1	Spov3_chr01	join(6837830..6837885,6838779..6838886,6838923..6838988,6839104..6839380,6839417..6839955,6840541..6841387)	0	#N/A	#N/A	#N/A	#N/A	#N/A	0	#N/A	#N/A	#N/A	#N/A	#N/A	0	#N/A	#N/A	#N/A	#N/A	#N/A
Spiol01Chr16477_1	Spov3_chr01	join(6841426..6842388,6844558..6844830)	0	#N/A	#N/A	#N/A	#N/A	#N/A	0	#N/A	#N/A	#N/A	#N/A	#N/A	0	#N/A	#N/A	#N/A	#N/A	#N/A
Spiol01Chr14628_1	Spov3_chr01	join(6875021..6875317,6875403..6875552,6875624..6875922,6876035..6876182,6876255..6876353,6876434..6876961)	0	#N/A	#N/A	#N/A	#N/A	#N/A	0	#N/A	#N/A	#N/A	#N/A	#N/A	0	#N/A	#N/A	#N/A	#N/A	#N/A
Spiol01Chr33387_1	Spov3_chr01	join(6958916..6959016,6959190..6959373,6960434..6960467,7009052..7009113)	0	#N/A	#N/A	#N/A	#N/A	#N/A	0	#N/A	#N/A	#N/A	#N/A	#N/A	0	#N/A	#N/A	#N/A	#N/A	#N/A
Spiol01Chr33388_1	Spov3_chr01	join(7011917..7011938,7015646..7015674,7018647..7018883,7020747..7020767)	0	#N/A	#N/A	#N/A	#N/A	#N/A	0	#N/A	#N/A	#N/A	#N/A	#N/A	0	#N/A	#N/A	#N/A	#N/A	#N/A
Spiol01Chr02457_1	Spov3_chr01	join(7054127..7054487,7060651..7061814,7063156..7063562,7081757..7082776)	0.0733841	-5.6019	-48.5668	0.0801818	#N/A	1	0	#N/A	#N/A	#N/A	#N/A	#N/A	0	#N/A	#N/A	#N/A	#N/A	#N/A
Spiol01Chr16524_1	Spov3_chr01	complement(join(7167922..7167942,7169629..7170125,7170418..7171480,7179308..7179385))	12.2889	-1.17775	-2.26224	0.0810517	0.499482	1	5.19827	0.171238	1.12602	0.827314	0.914229	1	8.16925	-0.0367562	-1.0258	0.958721	0.983614	1
Spiol01Chr02459_1	Spov3_chr01	complement(join(7218358..7218523,7218701..7219788))	0	#N/A	#N/A	#N/A	#N/A	#N/A	0	#N/A	#N/A	#N/A	#N/A	#N/A	0	#N/A	#N/A	#N/A	#N/A	#N/A
Spiol01Chr02466_1	Spov3_chr01	join(7247253..7247385,7247691..7247926,7249277..7249349,7250803..7250905,7251024..7251213)	0	#N/A	#N/A	#N/A	#N/A	#N/A	0	#N/A	#N/A	#N/A	#N/A	#N/A	0	#N/A	#N/A	#N/A	#N/A	#N/A
Spiol01Chr14701_1	Spov3_chr01	join(7257258..7257369,7257467..7257535,7257656..7257762,7257862..7257996)	72.2282	0.283278	1.21696	0.451786	0.943258	1	46.5623	0.636529	1.55458	0.201507	0.399923	1	64.8511	0.0817537	1.0583	0.860653	0.941601	1
Spiol01Chr14702_1	Spov3_chr01	join(7288635..7288746,7288841..7288909,7289022..7289128,7289201..7289329)	24.6102	0.362661	1.2858	0.548346	0.961674	1	13.7406	-0.226073	-1.16965	0.756899	0.872768	1	15.0032	0.187356	1.13867	0.860169	0.94149	1
Spiol01Chr02467_1	Spov3_chr01	join(7292877..7293126,7293238..7293397,7293620..7293735,7294139..7294260,7294392..7294469,7294591..7295133,7295247..7297398,7308001..7308338)	0	#N/A	#N/A	#N/A	#N/A	#N/A	0.153233	-6.93609	-122.453	0.109227	0.276354	1	0	#N/A	#N/A	#N/A	#N/A	#N/A
Spiol01Chr14703_1	Spov3_chr01	complement(join(7313941..7314832,7315588..7316051))	60.0154	0.486602	1.40114	0.159673	0.693194	1	69.9133	-0.104344	-1.07501	0.79343	0.895396	1	47.2121	-0.358545	-1.28213	0.295139	0.523139	1
Spiol01Chr02468_1	Spov3_chr01	complement(join(7324417..7324548,7324918..7326355,7327095..7327634,7337838..7338304))	0	#N/A	#N/A	#N/A	#N/A	#N/A	0	#N/A	#N/A	#N/A	#N/A	#N/A	0	#N/A	#N/A	#N/A	#N/A	#N/A
Spiol01Chr16561_1	Spov3_chr01	join(7420947..7421050,7421239..7421460,7421557..7421941,7423625..7423707,7423894..7423951)	0	#N/A	#N/A	#N/A	#N/A	#N/A	0	#N/A	#N/A	#N/A	#N/A	#N/A	0	#N/A	#N/A	#N/A	#N/A	#N/A
Spiol01Chr33396_1	Spov3_chr01	join(7526627..7526632,7535047..7535576,7553376..7553400)	3.43667	-1.52077	-2.86944	0.425063	0.937501	1	0	#N/A	#N/A	#N/A	#N/A	#N/A	0	#N/A	#N/A	#N/A	#N/A	#N/A
Spiol01Chr02485_1	Spov3_chr01	complement(7606436..7607302)	0	#N/A	#N/A	#N/A	#N/A	#N/A	0	#N/A	#N/A	#N/A	#N/A	#N/A	0	#N/A	#N/A	#N/A	#N/A	#N/A
Spiol01Chr16583_1	Spov3_chr01	complement(join(7658271..7659125,7659454..7659972))	0	#N/A	#N/A	#N/A	#N/A	#N/A	0	#N/A	#N/A	#N/A	#N/A	#N/A	0	#N/A	#N/A	#N/A	#N/A	#N/A
Spiol01Chr16584_1	Spov3_chr01	complement(join(7660006..7660541,7660896..7661624,7661778..7661882,7661888..7662375,7662395..7662879,7662892..7663047,7663064..7663296,7663306..7664001,7664065..7664773))	0	#N/A	#N/A	#N/A	#N/A	#N/A	0	#N/A	#N/A	#N/A	#N/A	#N/A	0	#N/A	#N/A	#N/A	#N/A	#N/A
Spiol01Chr02487_1	Spov3_chr01	complement(7696477..7697106)	2.71494	8.1121	276.685	0.0114189	0.169723	1	0.0910434	-3.78276	-13.7634	0.34691	0.556729	1	0	#N/A	#N/A	#N/A	#N/A	#N/A
Spiol01Chr16596_1	Spov3_chr01	complement(join(7703189..7703256,7704576..7704755,7704933..7705308))	0.748312	0.332432	1.25913	0.893166	0.997212	1	2.40239	-8.11713	-277.651	0.0430809	0.149263	1	1.20991	-0.75041	-1.68227	0.738549	0.880937	1
Spiol01Chr33397_1	Spov3_chr01	join(7827095..7827123,7830565..7830574,7831121..7831191,7832375..7832684,7832981..7833623,7834035..7834243)	0	#N/A	#N/A	#N/A	#N/A	#N/A	0	#N/A	#N/A	#N/A	#N/A	#N/A	0	#N/A	#N/A	#N/A	#N/A	#N/A
Spiol01Chr33398_1	Spov3_chr01	join(7834975..7836653,7836873..7836993,7838818..7838862)	0	#N/A	#N/A	#N/A	#N/A	#N/A	0	#N/A	#N/A	#N/A	#N/A	#N/A	0	#N/A	#N/A	#N/A	#N/A	#N/A
Spiol01Chr02493_1	Spov3_chr01	complement(join(7929463..7929498,7931090..7931206,7931285..7931365,7931628..7931645))	1.19023	3.62352	12.325	0.157224	#N/A	1	0.936667	4.66487	25.3668	0.106454	0.273103	1	1.08651	0.968595	1.95693	0.676569	0.84457	1
Spiol01Chr02498_1	Spov3_chr01	7944333..7945034	9.07703	-0.0788271	-1.05616	0.925523	0.997212	1	14.0186	0.920086	1.89223	0.181105	0.375422	1	17.7607	-0.0421045	-1.02961	0.953584	0.98173	1
Spiol01Chr02499_1	Spov3_chr01	join(7948288..7949059,7949496..7949759,7949884..7950198,7951508..7952058,7952140..7952796,7952903..7953880,7953970..7954293,7961344..7961493)	0	#N/A	#N/A	#N/A	#N/A	#N/A	0	#N/A	#N/A	#N/A	#N/A	#N/A	0	#N/A	#N/A	#N/A	#N/A	#N/A
Spiol01Chr16648_1	Spov3_chr01	join(8024479..8025768,8028561..8028608,8028670..8029191)	0	#N/A	#N/A	#N/A	#N/A	#N/A	0	#N/A	#N/A	#N/A	#N/A	#N/A	0	#N/A	#N/A	#N/A	#N/A	#N/A
Spiol01Chr16649_1	Spov3_chr01	join(8029225..8029505,8029593..8029892,8029971..8030076,8030171..8030228,8030259..8030650,8031053..8031115,8033640..8033651)	0	#N/A	#N/A	#N/A	#N/A	#N/A	0	#N/A	#N/A	#N/A	#N/A	#N/A	0	#N/A	#N/A	#N/A	#N/A	#N/A
Spiol01Chr14813_1	Spov3_chr01	join(8033929..8034748,8034865..8035109,8036555..8036767,8036849..8036941,8037068..8037169,8037247..8037780)	0	#N/A	#N/A	#N/A	#N/A	#N/A	0	#N/A	#N/A	#N/A	#N/A	#N/A	0	#N/A	#N/A	#N/A	#N/A	#N/A
Spiol01Chr16659_1	Spov3_chr01	join(8061763..8061821,8061848..8062073,8062157..8062381,8062610..8062712,8062758..8063068,8063190..8063462,8063573..8063964,8064054..8064294)	0	#N/A	#N/A	#N/A	#N/A	#N/A	0	#N/A	#N/A	#N/A	#N/A	#N/A	0	#N/A	#N/A	#N/A	#N/A	#N/A
Spiol01Chr14824_1	Spov3_chr01	join(8094236..8094358,8094724..8094810,8094928..8095095,8096659..8096834,8097388..8097502,8103235..8103463,8103562..8103740,8105108..8105278,8105875..8105979,8106068..8106175,8106270..8106481,8106601..8106693,8107610..8107737,8108871..8108985,8109064..8109193,8109500..8109706,8110150..8110358,8110884..8111085,8114387..8114556,8114647..8114971,8115652..8115777,8115854..8115906,8116302..8116452,811…	1.7129	-0.466999	-1.38223	0.635894	0.973835	1	0.94808	0.114936	1.08293	0.924796	0.965431	1	0.881219	-1.03188	-2.04468	0.533503	0.745684	1
Spiol01Chr14825_1	Spov3_chr01	complement(join(8120073..8120317,8120993..8121094,8121221..8121611,8122460..8123332))	190.98	-0.57829	-1.49308	0.109425	0.591657	1	196.13	-1.04396	-2.06188	0.0029317	0.0172174	1	185.046	-0.891536	-1.85515	0.0155887	0.0741295	1
Spiol01Chr16665_1	Spov3_chr01	join(8232738..8232788,8232935..8233237)	0	#N/A	#N/A	#N/A	#N/A	#N/A	0	#N/A	#N/A	#N/A	#N/A	#N/A	0	#N/A	#N/A	#N/A	#N/A	#N/A
Spiol01Chr14837_1	Spov3_chr01	join(8234682..8235037,8235476..8235995)	0	#N/A	#N/A	#N/A	#N/A	#N/A	0	#N/A	#N/A	#N/A	#N/A	#N/A	0	#N/A	#N/A	#N/A	#N/A	#N/A
Spiol01Chr14836_1	Spov3_chr01	join(8236949..8236974,8243925..8244022,8244108..8244254,8244347..8244452,8245433..8245937,8246244..8246344,8250142..8250363,8250470..8250587,8250679..8250892,8251351..8251895)	0	#N/A	#N/A	#N/A	#N/A	#N/A	0.175191	-6.26103	-76.6933	0.141895	0.323384	1	0	#N/A	#N/A	#N/A	#N/A	#N/A
Spiol01Chr02511_1	Spov3_chr01	complement(8275655..8276299)	0	#N/A	#N/A	#N/A	#N/A	#N/A	0	#N/A	#N/A	#N/A	#N/A	#N/A	0	#N/A	#N/A	#N/A	#N/A	#N/A
Spiol01Chr16689_1	Spov3_chr01	join(8280200..8280217,8280759..8280878,8287737..8287770,8290732..8290745)	0	#N/A	#N/A	#N/A	#N/A	#N/A	0	#N/A	#N/A	#N/A	#N/A	#N/A	0	#N/A	#N/A	#N/A	#N/A	#N/A
Spiol01Chr02521_1	Spov3_chr01	complement(join(8396349..8396484,8397464..8397712,8399282..8399663,8399751..8400000,8400154..8400276))	0	#N/A	#N/A	#N/A	#N/A	#N/A	0	#N/A	#N/A	#N/A	#N/A	#N/A	0	#N/A	#N/A	#N/A	#N/A	#N/A
Spiol01Chr14855_1	Spov3_chr01	join(8430185..8430571,8430675..8431088,8431675..8432208,8432283..8432439,8432655..8433136)	5.00576	-1.0487	-2.06866	0.171306	0.713969	1	3.36989	-1.24035	-2.36257	0.0595123	0.186693	1	5.70957	-1.00894	-2.01243	0.229658	0.446241	1
Spiol01Chr02522_1	Spov3_chr01	8472453..8474471	0	#N/A	#N/A	#N/A	#N/A	#N/A	0	#N/A	#N/A	#N/A	#N/A	#N/A	0	#N/A	#N/A	#N/A	#N/A	#N/A
Spiol01Chr16701_1	Spov3_chr01	join(8474633..8474843,8475621..8475907)	0	#N/A	#N/A	#N/A	#N/A	#N/A	0	#N/A	#N/A	#N/A	#N/A	#N/A	0	#N/A	#N/A	#N/A	#N/A	#N/A
Spiol01Chr16703_1	Spov3_chr01	join(8475923..8476487,8476557..8477068)	0	#N/A	#N/A	#N/A	#N/A	#N/A	0	#N/A	#N/A	#N/A	#N/A	#N/A	0	#N/A	#N/A	#N/A	#N/A	#N/A
Spiol01Chr16704_1	Spov3_chr01	join(8477080..8477206,8477325..8477719)	0	#N/A	#N/A	#N/A	#N/A	#N/A	0	#N/A	#N/A	#N/A	#N/A	#N/A	0	#N/A	#N/A	#N/A	#N/A	#N/A
Spiol01Chr16702_1	Spov3_chr01	join(8477737..8477810,8477816..8478023)	0	#N/A	#N/A	#N/A	#N/A	#N/A	0	#N/A	#N/A	#N/A	#N/A	#N/A	0	#N/A	#N/A	#N/A	#N/A	#N/A
Spiol01Chr02523_1	Spov3_chr01	join(8540431..8541494,8541691..8542000)	0.0225234	-2.77964	-6.86682	0.318814	#N/A	1	0	#N/A	#N/A	#N/A	#N/A	#N/A	0	#N/A	#N/A	#N/A	#N/A	#N/A
Spiol01Chr14872_1	Spov3_chr01	join(8556637..8556918,8557634..8558068,8558559..8559305)	1389.09	-1.0811	-2.11564	0.0129156	0.184298	1	606.494	-1.35201	-2.55267	0.00024187	0.00196623	1	963.687	-1.76944	-3.40921	4.59897e-06	6.2328e-05	0.0720981
Spiol01Chr02524_1	Spov3_chr01	8562866..8563369	3279.88	-0.043605	-1.03069	0.916854	0.997212	1	3543.37	-3.2821	-9.72774	1.14909e-18	7.2254e-17	1.81544e-14	4284.49	-4.34199	-20.28	3.14881e-25	4.04115e-23	4.9364e-21
Spiol01Chr14873_1	Spov3_chr01	complement(join(8566239..8566385,8571806..8572039,8576574..8576690,8578158..8578370))	6.35248	0.285849	1.21913	0.818997	0.992663	1	6.69918	-1.0353	-2.04954	0.27252	0.479097	1	6.17669	0.238684	1.17992	0.870176	0.945983	1
Spiol01Chr16735_1	Spov3_chr01	complement(join(8593711..8593728,8593953..8594048,8597420..8597508,8597587..8597698,8597848..8597985,8598740..8598883,8600977..8601051,8601133..8601174,8601681..8601800,8605986..8606060,8609247..8609309,8609608..8609677,8610601..8610730,8610866..8610980,8611035..8611058))	0	#N/A	#N/A	#N/A	#N/A	#N/A	0	#N/A	#N/A	#N/A	#N/A	#N/A	0	#N/A	#N/A	#N/A	#N/A	#N/A
Spiol01Chr02532_1	Spov3_chr01	complement(join(8668835..8669316,8669409..8669643,8669733..8669917,8671157..8671550))	0	#N/A	#N/A	#N/A	#N/A	#N/A	0	#N/A	#N/A	#N/A	#N/A	#N/A	0	#N/A	#N/A	#N/A	#N/A	#N/A
Spiol01Chr16756_1	Spov3_chr01	complement(join(8684037..8684351,8684880..8685014))	0	#N/A	#N/A	#N/A	#N/A	#N/A	0	#N/A	#N/A	#N/A	#N/A	#N/A	0	#N/A	#N/A	#N/A	#N/A	#N/A
Spiol01Chr02533_1	Spov3_chr01	8703326..8704684	0	#N/A	#N/A	#N/A	#N/A	#N/A	0	#N/A	#N/A	#N/A	#N/A	#N/A	0	#N/A	#N/A	#N/A	#N/A	#N/A
Spiol01Chr14918_1	Spov3_chr01	join(8731003..8731030,8731434..8731599,8731879..8731990,8732063..8732121,8732370..8732430,8732704..8732794,8732906..8732982,8733691..8733807)	17.3741	0.998118	1.99739	0.0998886	0.557288	1	19.5247	0.815721	1.76018	0.198841	0.396291	1	19.4801	-0.151329	-1.11059	0.810619	0.917633	1
Spiol01Chr16754_1	Spov3_chr01	join(8736341..8736696,8736712..8736872,8737573..8738153)	0	#N/A	#N/A	#N/A	#N/A	#N/A	0	#N/A	#N/A	#N/A	#N/A	#N/A	0	#N/A	#N/A	#N/A	#N/A	#N/A
Spiol01Chr16755_1	Spov3_chr01	join(8738156..8738184,8738204..8738486)	0	#N/A	#N/A	#N/A	#N/A	#N/A	0	#N/A	#N/A	#N/A	#N/A	#N/A	0	#N/A	#N/A	#N/A	#N/A	#N/A
Spiol01Chr02534_1	Spov3_chr01	join(8752561..8752581,8753924..8754305,8754783..8755327)	0	#N/A	#N/A	#N/A	#N/A	#N/A	0	#N/A	#N/A	#N/A	#N/A	#N/A	0	#N/A	#N/A	#N/A	#N/A	#N/A
Spiol01Chr14919_1	Spov3_chr01	join(8770709..8770720,8771610..8771708,8773580..8773621)	0	#N/A	#N/A	#N/A	#N/A	#N/A	0	#N/A	#N/A	#N/A	#N/A	#N/A	0	#N/A	#N/A	#N/A	#N/A	#N/A
Spiol01Chr16772_1	Spov3_chr01	join(8810704..8811080,8811359..8811472,8817096..8817700,8817807..8817895,8817981..8818019)	1.53192	-5.07566	-33.7229	0.0259827	0.265867	1	1.48184	-1.57133	-2.97179	0.26412	0.471048	1	0.727006	0.303009	1.23372	0.896914	0.957943	1
Spiol01Chr16773_1	Spov3_chr01	join(8832917..8833057,8833137..8833253,8833700..8834122)	0.0709324	-3.18257	-9.07925	0.254648	#N/A	1	0	#N/A	#N/A	#N/A	#N/A	#N/A	0	#N/A	#N/A	#N/A	#N/A	#N/A
Spiol01Chr14947_1	Spov3_chr01	join(8837055..8837294,8839472..8839542,8839700..8839737,8840964..8841074,8844252..8844351,8845269..8845401,8846008..8846088)	50.5679	-0.928251	-1.90297	0.0159629	0.210769	1	37.6625	-0.756963	-1.68993	0.062119	0.191792	1	26.9489	0.0278931	1.01952	0.959514	0.983908	1
Spiol01Chr16774_1	Spov3_chr01	complement(join(8850670..8850729,8850740..8850895))	0	#N/A	#N/A	#N/A	#N/A	#N/A	0	#N/A	#N/A	#N/A	#N/A	#N/A	0	#N/A	#N/A	#N/A	#N/A	#N/A
Spiol01Chr14948_1	Spov3_chr01	complement(join(8855704..8856945,8858202..8858423))	5.25622	0.640311	1.55867	0.455526	0.9441	1	18.2141	2.59197	6.02922	0.00116614	0.00776615	1	18.9976	1.71531	3.28367	0.00162989	0.0114688	1
Spiol01Chr02547_1	Spov3_chr01	join(8904588..8907593,8907740..8908096,8918857..8920286,8929860..8930160)	0	#N/A	#N/A	#N/A	#N/A	#N/A	0	#N/A	#N/A	#N/A	#N/A	#N/A	0	#N/A	#N/A	#N/A	#N/A	#N/A
Spiol01Chr16791_1	Spov3_chr01	complement(join(8966648..8966695,8966821..8966891,8966998..8967076))	0	#N/A	#N/A	#N/A	#N/A	#N/A	0	#N/A	#N/A	#N/A	#N/A	#N/A	0	#N/A	#N/A	#N/A	#N/A	#N/A
Spiol01Chr02548_1	Spov3_chr01	join(8986996..8987660,8988419..8988752)	1.45546	-1.48456	-2.79832	0.464957	0.946848	1	4.02705	-1.42019	-2.67621	0.185333	0.380011	1	6.07366	-0.6664	-1.58711	0.504005	0.721221	1
Spiol01Chr02553_1	Spov3_chr01	complement(join(8994012..8994328,8997403..8997592))	6.23137	1.62831	3.0915	0.349107	0.903119	1	10.0671	0.913152	1.88316	0.392997	0.600171	1	7.7749	0.0659338	1.04676	0.963396	0.98587	1
Spiol01Chr14998_1	Spov3_chr01	complement(join(8998752..8999033,8999459..8999731,9000129..9000236,9000309..9000540,9000640..9000867,9001202..9001397,9002257..9002413))	54.7545	-0.114493	-1.08259	0.739921	0.990047	1	407.523	2.90279	7.4787	1.58668e-15	7.13867e-14	2.50679e-11	356.399	2.33518	5.04614	1.92957e-10	5.03601e-09	3.02498e-06
Spiol01Chr14997_1	Spov3_chr01	join(9032633..9033607,9037347..9037821,9037901..9038031,9038241..9038591,9040972..9041128,9041207..9041499,9042391..9042450,9042556..9042651,9042762..9042830)	9.60481	-0.0122308	-1.00851	0.977737	0.999086	1	11.0861	0.260855	1.19819	0.517438	0.704359	1	13.8358	0.446488	1.36272	0.342499	0.569909	1
Spiol01Chr16808_1	Spov3_chr01	complement(join(9043741..9043917,9044194..9044272,9044368..9044381))	0	#N/A	#N/A	#N/A	#N/A	#N/A	0	#N/A	#N/A	#N/A	#N/A	#N/A	0	#N/A	#N/A	#N/A	#N/A	#N/A
Spiol01Chr33420_1	Spov3_chr01	join(9061142..9061185,9063994..9064042,9068681..9068735,9083355..9083423,9084232..9084374)	0	#N/A	#N/A	#N/A	#N/A	#N/A	0	#N/A	#N/A	#N/A	#N/A	#N/A	0	#N/A	#N/A	#N/A	#N/A	#N/A
Spiol01Chr16822_1	Spov3_chr01	complement(join(9085176..9085201,9085384..9085424,9085507..9085652,9085822..9085901,9086014..9086173,9086687..9086824,9086953..9087033,9087122..9087175,9087403..9087555,9088129..9088234,9089157..9089224,9089338..9089487,9089989..9090107,9091114..9091325,9091734..9091821,9092804..9092918,9093190..9093381,9094975..9095169))	11.93	0.671249	1.59245	0.125608	0.626694	1	10.748	0.0260522	1.01822	0.950019	0.97826	1	12.1627	-0.157605	-1.11543	0.724208	0.87326	1
Spiol01Chr15032_1	Spov3_chr01	join(9096815..9097156,9097627..9097800)	0	#N/A	#N/A	#N/A	#N/A	#N/A	0	#N/A	#N/A	#N/A	#N/A	#N/A	0	#N/A	#N/A	#N/A	#N/A	#N/A
Spiol01Chr16823_1	Spov3_chr01	complement(join(9098457..9098494,9098738..9100036,9100179..9100290,9100897..9100929))	0.958761	-0.705905	-1.63117	0.731422	0.989718	1	0.964574	-8.12136	-278.467	0.044506	0.152579	1	0.862173	0.471117	1.38618	0.831802	0.928623	1
Spiol01Chr02560_1	Spov3_chr01	complement(9130028..9131542)	1.13756	-0.952001	-1.93455	0.616621	0.972199	1	0.189298	-5.87659	-58.7531	0.176515	0.369637	1	0.106248	-4.85436	-28.9273	0.142131	0.330012	1
Spiol01Chr02559_1	Spov3_chr01	join(9162507..9163155,9164067..9166144)	0.327185	7.17162	144.17	0.0275883	0.273134	1	0.410325	2.28781	4.88315	0.292421	0.500774	1	0.137241	0.0994296	1.07135	0.966849	0.986638	1
Spiol01Chr16824_1	Spov3_chr01	complement(join(9162880..9163098,9167031..9167090))	0	#N/A	#N/A	#N/A	#N/A	#N/A	0	#N/A	#N/A	#N/A	#N/A	#N/A	0	#N/A	#N/A	#N/A	#N/A	#N/A
Spiol01Chr02561_1	Spov3_chr01	complement(9169039..9170460)	49.1323	-0.665704	-1.58634	0.0619513	0.430497	1	79.2948	-2.50457	-5.6748	2.59515e-09	5.37464e-08	4.10008e-05	57.9002	-2.26072	-4.7923	1.28477e-07	2.23669e-06	0.00201414
Spiol01Chr02570_1	Spov3_chr01	complement(join(9203158..9203468,9203951..9205238,9215822..9216070))	0	#N/A	#N/A	#N/A	#N/A	#N/A	0	#N/A	#N/A	#N/A	#N/A	#N/A	0	#N/A	#N/A	#N/A	#N/A	#N/A
Spiol01Chr02569_1	Spov3_chr01	9218853..9219638	0	#N/A	#N/A	#N/A	#N/A	#N/A	0.0443598	-3.03931	-8.22097	0.432947	0.638175	1	0	#N/A	#N/A	#N/A	#N/A	#N/A
Spiol01Chr16834_1	Spov3_chr01	complement(join(9226335..9227405,9235444..9235770))	0.434931	1.46835	2.76706	0.529525	0.960371	1	0.176201	-5.41172	-42.5688	0.207298	0.407388	1	0	#N/A	#N/A	#N/A	#N/A	#N/A
Spiol01Chr16835_1	Spov3_chr01	complement(join(9257553..9257664,9257765..9257858,9257988..9258123,9258254..9258414,9258531..9258812,9258957..9259051,9259700..9259710))	0	#N/A	#N/A	#N/A	#N/A	#N/A	0	#N/A	#N/A	#N/A	#N/A	#N/A	0	#N/A	#N/A	#N/A	#N/A	#N/A
Spiol01Chr16836_1	Spov3_chr01	complement(join(9260214..9260585,9260989..9261090,9261191..9261478,9262408..9262420,9263085..9263275))	0	#N/A	#N/A	#N/A	#N/A	#N/A	0	#N/A	#N/A	#N/A	#N/A	#N/A	0	#N/A	#N/A	#N/A	#N/A	#N/A
Spiol01Chr15072_1	Spov3_chr01	complement(join(9263508..9264263,9264355..9264454,9264547..9264867,9264964..9267248))	0	#N/A	#N/A	#N/A	#N/A	#N/A	0	#N/A	#N/A	#N/A	#N/A	#N/A	0	#N/A	#N/A	#N/A	#N/A	#N/A
Spiol01Chr15108_1	Spov3_chr01	join(9352625..9352979,9353103..9354447,9354592..9355411)	0	#N/A	#N/A	#N/A	#N/A	#N/A	0	#N/A	#N/A	#N/A	#N/A	#N/A	0	#N/A	#N/A	#N/A	#N/A	#N/A
Spiol01Chr02576_1	Spov3_chr01	9355541..9355870	0	#N/A	#N/A	#N/A	#N/A	#N/A	0	#N/A	#N/A	#N/A	#N/A	#N/A	0	#N/A	#N/A	#N/A	#N/A	#N/A
Spiol01Chr16844_1	Spov3_chr01	join(9355874..9355959,9355984..9356680)	0	#N/A	#N/A	#N/A	#N/A	#N/A	0	#N/A	#N/A	#N/A	#N/A	#N/A	0	#N/A	#N/A	#N/A	#N/A	#N/A
Spiol01Chr15125_1	Spov3_chr01	complement(join(9398822..9399391,9399517..9399621,9399735..9399827,9400431..9400661))	0	#N/A	#N/A	#N/A	#N/A	#N/A	0	#N/A	#N/A	#N/A	#N/A	#N/A	0	#N/A	#N/A	#N/A	#N/A	#N/A
Spiol01Chr15126_1	Spov3_chr01	complement(join(9400807..9400976,9401577..9402279,9402380..9402422,9402774..9402802))	0	#N/A	#N/A	#N/A	#N/A	#N/A	0	#N/A	#N/A	#N/A	#N/A	#N/A	0	#N/A	#N/A	#N/A	#N/A	#N/A
Spiol01Chr16861_1	Spov3_chr01	complement(join(9403794..9404291,9404371..9404467,9404548..9404847,9404958..9405849,9406057..9407341))	0	#N/A	#N/A	#N/A	#N/A	#N/A	0	#N/A	#N/A	#N/A	#N/A	#N/A	0	#N/A	#N/A	#N/A	#N/A	#N/A
Spiol01Chr15124_1	Spov3_chr01	join(9444711..9445607,9445977..9446079,9446178..9446986,9447733..9447831,9447912..9448007)	0.355884	1.30978	2.47904	0.574185	0.965274	1	0.343457	-0.835947	-1.78503	0.694394	0.832221	1	0.483839	6.3031	78.9629	0.0436313	0.158566	1
Spiol01Chr15127_1	Spov3_chr01	complement(join(9448664..9449099,9449535..9449734,9450128..9450424))	0	#N/A	#N/A	#N/A	#N/A	#N/A	0	#N/A	#N/A	#N/A	#N/A	#N/A	0	#N/A	#N/A	#N/A	#N/A	#N/A
Spiol01Chr15128_1	Spov3_chr01	complement(join(9459497..9459926,9460193..9460392,9460482..9460784))	0	#N/A	#N/A	#N/A	#N/A	#N/A	0	#N/A	#N/A	#N/A	#N/A	#N/A	0	#N/A	#N/A	#N/A	#N/A	#N/A
Spiol01Chr16872_1	Spov3_chr01	join(9503601..9503644,9503666..9503760,9504953..9505175,9506136..9506593,9506906..9507303,9508670..9509211,9509331..9509433)	0	#N/A	#N/A	#N/A	#N/A	#N/A	0	#N/A	#N/A	#N/A	#N/A	#N/A	0	#N/A	#N/A	#N/A	#N/A	#N/A
Spiol01Chr02584_1	Spov3_chr01	complement(join(9518681..9518986,9519078..9519253,9519982..9520376,9520707..9520990,9521393..9521963,9522428..9522857,9523459..9524038))	0	#N/A	#N/A	#N/A	#N/A	#N/A	0	#N/A	#N/A	#N/A	#N/A	#N/A	0	#N/A	#N/A	#N/A	#N/A	#N/A
Spiol01Chr15185_1	Spov3_chr01	complement(join(9584781..9585308,9585478..9585486,9585561..9585710,9585801..9586010))	0	#N/A	#N/A	#N/A	#N/A	#N/A	0	#N/A	#N/A	#N/A	#N/A	#N/A	0	#N/A	#N/A	#N/A	#N/A	#N/A
Spiol01Chr15217_1	Spov3_chr01	join(9704060..9705016,9705795..9706061,9706173..9707750)	0	#N/A	#N/A	#N/A	#N/A	#N/A	0	#N/A	#N/A	#N/A	#N/A	#N/A	0	#N/A	#N/A	#N/A	#N/A	#N/A
Spiol01Chr16911_1	Spov3_chr01	complement(join(9708559..9708756,9708791..9708929,9708966..9708976))	0	#N/A	#N/A	#N/A	#N/A	#N/A	0	#N/A	#N/A	#N/A	#N/A	#N/A	0	#N/A	#N/A	#N/A	#N/A	#N/A
Spiol01Chr16909_1	Spov3_chr01	join(9711994..9712104,9712142..9712292,9712453..9712784)	0	#N/A	#N/A	#N/A	#N/A	#N/A	0	#N/A	#N/A	#N/A	#N/A	#N/A	0	#N/A	#N/A	#N/A	#N/A	#N/A
Spiol01Chr16910_1	Spov3_chr01	join(9727508..9727691,9736968..9737320)	0	#N/A	#N/A	#N/A	#N/A	#N/A	0	#N/A	#N/A	#N/A	#N/A	#N/A	0	#N/A	#N/A	#N/A	#N/A	#N/A
Spiol01Chr15218_1	Spov3_chr01	complement(join(9757029..9757386,9757535..9757734,9758209..9758493))	37.2047	1.94679	3.85516	2.80335e-05	0.00147343	0.438359	41.3415	-1.34868	-2.5468	0.00337605	0.0194191	1	3.90795	-1.0254	-2.03552	0.493126	0.713079	1
Spiol01Chr33438_1	Spov3_chr01	complement(join(9760204..9760667,9762150..9762153))	0	#N/A	#N/A	#N/A	#N/A	#N/A	0	#N/A	#N/A	#N/A	#N/A	#N/A	0	#N/A	#N/A	#N/A	#N/A	#N/A
Spiol01Chr15219_1	Spov3_chr01	complement(join(9769881..9770241,9770699..9770898,9771021..9771326))	0.311355	1.69653	3.2412	0.482805	#N/A	1	2.09511	-8.54393	-373.231	0.0338757	0.125388	1	0	#N/A	#N/A	#N/A	#N/A	#N/A
Spiol01Chr16934_1	Spov3_chr01	join(9790929..9791096,9792567..9792617,9793034..9793077,9793240..9793336,9793453..9793566,9793664..9793738,9793828..9793889,9794006..9794174)	0	#N/A	#N/A	#N/A	#N/A	#N/A	0.357322	-5.90103	-59.7567	0.172634	0.365047	1	0	#N/A	#N/A	#N/A	#N/A	#N/A
Spiol01Chr15245_1	Spov3_chr01	complement(join(9883889..9884134,9884233..9884357,9884733..9885159,9886196..9886342))	0	#N/A	#N/A	#N/A	#N/A	#N/A	0	#N/A	#N/A	#N/A	#N/A	#N/A	0	#N/A	#N/A	#N/A	#N/A	#N/A
Spiol01Chr16951_1	Spov3_chr01	complement(join(9910561..9910865,9910952..9911059,9911116..9911272,9911355..9911468,9911732..9911914,9911996..9912835))	0	#N/A	#N/A	#N/A	#N/A	#N/A	0	#N/A	#N/A	#N/A	#N/A	#N/A	0	#N/A	#N/A	#N/A	#N/A	#N/A
Spiol01Chr15333_1	Spov3_chr01	complement(join(10110980..10111507,10111587..10111685,10111777..10111905,10111996..10112304))	0	#N/A	#N/A	#N/A	#N/A	#N/A	0	#N/A	#N/A	#N/A	#N/A	#N/A	0	#N/A	#N/A	#N/A	#N/A	#N/A
Spiol01Chr12911_1	Spov3_chr01	complement(join(10169251..10169346,10169911..10170816,10170930..10171937))	0	#N/A	#N/A	#N/A	#N/A	#N/A	0	#N/A	#N/A	#N/A	#N/A	#N/A	0.541573	6.49982	90.4981	0.0309703	0.124854	1
Spiol01Chr12912_1	Spov3_chr01	complement(join(10172022..10172269,10172348..10172471))	0	#N/A	#N/A	#N/A	#N/A	#N/A	0	#N/A	#N/A	#N/A	#N/A	#N/A	0	#N/A	#N/A	#N/A	#N/A	#N/A
Spiol01Chr02024_1	Spov3_chr01	complement(10172493..10172867)	0	#N/A	#N/A	#N/A	#N/A	#N/A	0	#N/A	#N/A	#N/A	#N/A	#N/A	0	#N/A	#N/A	#N/A	#N/A	#N/A
Spiol01Chr12913_1	Spov3_chr01	complement(10178018..10178311)	0	#N/A	#N/A	#N/A	#N/A	#N/A	0	#N/A	#N/A	#N/A	#N/A	#N/A	0	#N/A	#N/A	#N/A	#N/A	#N/A
Spiol01Chr15358_1	Spov3_chr01	complement(join(10207710..10208022,10208039..10208890,10218613..10219784))	0	#N/A	#N/A	#N/A	#N/A	#N/A	0	#N/A	#N/A	#N/A	#N/A	#N/A	0	#N/A	#N/A	#N/A	#N/A	#N/A
Spiol01Chr12951_1	Spov3_chr01	join(10234713..10235003,10235115..10235314,10236189..10236549)	2.08632	-0.698418	-1.62272	0.727532	0.989718	1	1.8479	4.12845	17.4899	0.0513804	0.168615	1	8.78608	1.26377	2.40122	0.394034	0.621214	1
Spiol01Chr12952_1	Spov3_chr01	complement(join(10247453..10247870,10248846..10249045,10249421..10249714))	0	#N/A	#N/A	#N/A	#N/A	#N/A	0	#N/A	#N/A	#N/A	#N/A	#N/A	0	#N/A	#N/A	#N/A	#N/A	#N/A
Spiol01Chr15378_1	Spov3_chr01	join(10293907..10293917,10294042..10294164,10294246..10294366,10294445..10294633)	0	#N/A	#N/A	#N/A	#N/A	#N/A	0	#N/A	#N/A	#N/A	#N/A	#N/A	0	#N/A	#N/A	#N/A	#N/A	#N/A
Spiol01Chr15379_1	Spov3_chr01	join(10385444..10386523,10387346..10387429,10387494..10387862)	0	#N/A	#N/A	#N/A	#N/A	#N/A	0	#N/A	#N/A	#N/A	#N/A	#N/A	0	#N/A	#N/A	#N/A	#N/A	#N/A
Spiol01Chr33139_1	Spov3_chr01	10387869..10389380	0	#N/A	#N/A	#N/A	#N/A	#N/A	0	#N/A	#N/A	#N/A	#N/A	#N/A	0	#N/A	#N/A	#N/A	#N/A	#N/A
Spiol01Chr13027_1	Spov3_chr01	join(10471877..10474003,10478069..10478602)	4.81165	0.0260453	1.01822	0.963017	0.997655	1	4.97575	-0.0972862	-1.06976	0.845141	0.924759	1	7.74255	0.33994	1.2657	0.544855	0.755216	1
Spiol01Chr13028_1	Spov3_chr01	complement(join(10482041..10482413,10482814..10483007,10484197..10484484))	17.5674	1.02224	2.03107	0.276442	0.851212	1	8.26293	-2.00714	-4.01985	0.0117695	0.0543907	1	1.57984	-2.00211	-4.00587	0.358456	0.586488	1
Spiol01Chr13062_1	Spov3_chr01	complement(join(10489264..10489362,10489722..10489757,10489847..10489927,10490059..10490118,10492380..10492436,10493849..10493923,10499141..10499644))	15.2294	-0.684442	-1.60708	0.274532	0.850633	1	13.5172	-1.66683	-3.17517	0.0033565	0.0193351	1	11.9402	-0.997263	-1.99621	0.176623	0.377931	1
Spiol01Chr13104_1	Spov3_chr01	complement(join(10588917..10589120,10589689..10589826,10589972..10590111,10590593..10590667,10591288..10591546))	78.4779	-0.0592528	-1.04193	0.865262	0.996869	1	82.6148	-0.639376	-1.55766	0.0842371	0.235155	1	81.9241	-0.90316	-1.87016	0.00806629	0.043706	1
Spiol01Chr13105_1	Spov3_chr01	complement(join(10600729..10601071,10602430..10602869))	166.372	0.0897012	1.06415	0.81932	0.992663	1	149.94	-0.371951	-1.2941	0.348112	0.557423	1	142.483	-0.12653	-1.09167	0.708538	0.864124	1
Spiol01Chr15419_1	Spov3_chr01	join(10608792..10608811,10608848..10608957,10609805..10609968,10610087..10610185,10610594..10610755,10610871..10610991,10612301..10612402,10612507..10612670,10612956..10613297)	0	#N/A	#N/A	#N/A	#N/A	#N/A	0	#N/A	#N/A	#N/A	#N/A	#N/A	0	#N/A	#N/A	#N/A	#N/A	#N/A
Spiol01Chr02060_1	Spov3_chr01	join(10630479..10630586,10630932..10631129,10631536..10631751,10632102..10632327,10634052..10634407)	0.78908	-0.0723725	-1.05144	0.972821	0.998321	1	1.64588	-0.793519	-1.7333	0.55831	0.735525	1	1.86395	1.65622	3.1519	0.414687	0.641657	1
Spiol01Chr15433_1	Spov3_chr01	complement(join(10649602..10649724,10650701..10650765,10653910..10653958,10653971..10654010,10690351..10690431,10691094..10691136,10691219..10691333))	0	#N/A	#N/A	#N/A	#N/A	#N/A	0	#N/A	#N/A	#N/A	#N/A	#N/A	0	#N/A	#N/A	#N/A	#N/A	#N/A
Spiol01Chr13141_1	Spov3_chr01	join(10719556..10719592,10719906..10720118,10720196..10720456,10722053..10724014,10724955..10725556)	9.82589	0.148958	1.10877	0.716024	0.987817	1	6.25764	-1.10582	-2.15222	0.0127148	0.0579658	1	9.18497	-1.54564	-2.91933	0.00240117	0.0158807	1
Spiol01Chr13142_1	Spov3_chr01	complement(join(10751351..10751453,10752035..10752203,10752914..10752944))	0	#N/A	#N/A	#N/A	#N/A	#N/A	1.85411	-6.72327	-105.659	0.112575	0.280666	1	1.19529	-5.97094	-62.7238	0.0860794	0.245693	1
Spiol01Chr02078_1	Spov3_chr01	10853907..10854332	0	#N/A	#N/A	#N/A	#N/A	#N/A	0	#N/A	#N/A	#N/A	#N/A	#N/A	0	#N/A	#N/A	#N/A	#N/A	#N/A
Spiol01Chr13224_1	Spov3_chr01	complement(join(10861493..10861738,10862186..10862843,10862927..10863207,10863303..10864008,10864126..10865062,10865355..10865666,10866266..10866441,10866533..10866639,10869280..10869744))	0.0358184	-4.96851	-31.3092	0.110032	#N/A	1	0.0527969	-5.15882	-35.7239	0.227125	0.430041	1	0.11737	1.67875	3.20151	0.482623	0.703723	1
Spiol01Chr15471_1	Spov3_chr01	complement(join(10877541..10877582,10878700..10879467))	2.29739	-1.08157	-2.11634	0.591952	0.968772	1	1.56467	0.612559	1.52897	0.766689	0.879676	1	1.33788	0.476155	1.39103	0.839345	0.931679	1
Spiol01Chr15472_1	Spov3_chr01	complement(join(10896988..10897029,10898148..10898858,10899197..10899331))	0	#N/A	#N/A	#N/A	#N/A	#N/A	1.2973	-2.40431	-5.29384	0.270887	0.478512	1	0.362534	-5.80637	-55.9618	0.0927757	0.256496	1
Spiol01Chr13225_1	Spov3_chr01	join(10982245..10982790,10982883..10983126,10983204..10983664,10983808..10984146,10985324..10985899)	0	#N/A	#N/A	#N/A	#N/A	#N/A	0	#N/A	#N/A	#N/A	#N/A	#N/A	0	#N/A	#N/A	#N/A	#N/A	#N/A
Spiol01Chr13267_1	Spov3_chr01	join(10994411..10994696,10996409..10996554,10996670..10996768,10996937..10996987,10997194..10997310,10997408..10997464,10997789..10997908,10998030..10998092,10998213..10998291,10999354..10999622,10999715..10999782,10999912..11000014,11000139..11000419,11000537..11000633,11000976..11001047,11001170..11001246,11001340..11001456,11001546..11001630,11001722..11001889,11002859..11002969,11003047..1100…	21.6384	0.511767	1.4258	0.127764	0.629936	1	22.8665	0.233518	1.1757	0.530586	0.714552	1	28.2573	0.367202	1.28985	0.26863	0.492336	1
Spiol01Chr13268_1	Spov3_chr01	complement(join(11010941..11011123,11011215..11011370,11011465..11011610,11011712..11012159,11012264..11012450,11015600..11015730,11017288..11017290))	0.615732	2.88054	7.36425	0.226071	0.802192	1	0.744723	-4.72061	-26.3661	0.0531753	0.173054	1	1.15094	0.27671	1.21143	0.90056	0.959421	1
Spiol01Chr02092_1	Spov3_chr01	join(11124954..11125195,11126551..11128192)	0	#N/A	#N/A	#N/A	#N/A	#N/A	0	#N/A	#N/A	#N/A	#N/A	#N/A	0	#N/A	#N/A	#N/A	#N/A	#N/A
Spiol01Chr33190_1	Spov3_chr01	join(11132713..11133083,11144686..11144695)	0	#N/A	#N/A	#N/A	#N/A	#N/A	0	#N/A	#N/A	#N/A	#N/A	#N/A	0	#N/A	#N/A	#N/A	#N/A	#N/A
Spiol01Chr15500_1	Spov3_chr01	join(11156661..11156924,11157010..11157159,11157207..11157467,11157624..11157773,11157848..11157946,11158062..11158614,11158895..11158905)	0	#N/A	#N/A	#N/A	#N/A	#N/A	0	#N/A	#N/A	#N/A	#N/A	#N/A	0	#N/A	#N/A	#N/A	#N/A	#N/A
Spiol01Chr13373_1	Spov3_chr01	complement(join(11248961..11249090,11249173..11249273,11249353..11249409,11249502..11249551,11250149..11250212,11250364..11250410,11250519..11250588,11250690..11250764,11265056..11265079))	5.94784	0.291896	1.22425	0.792216	0.992612	1	7.05016	0.9234	1.89658	0.377713	0.586207	1	11.9859	1.56848	2.96592	0.20863	0.419252	1
Spiol01Chr02105_1	Spov3_chr01	11301018..11301731	0	#N/A	#N/A	#N/A	#N/A	#N/A	0	#N/A	#N/A	#N/A	#N/A	#N/A	0	#N/A	#N/A	#N/A	#N/A	#N/A
Spiol01Chr02106_1	Spov3_chr01	11301754..11302689	0	#N/A	#N/A	#N/A	#N/A	#N/A	0	#N/A	#N/A	#N/A	#N/A	#N/A	0	#N/A	#N/A	#N/A	#N/A	#N/A
Spiol01Chr15534_1	Spov3_chr01	join(11302712..11303301,11304014..11304587)	0	#N/A	#N/A	#N/A	#N/A	#N/A	0	#N/A	#N/A	#N/A	#N/A	#N/A	0	#N/A	#N/A	#N/A	#N/A	#N/A
Spiol01Chr02107_1	Spov3_chr01	11304971..11306152	0	#N/A	#N/A	#N/A	#N/A	#N/A	0	#N/A	#N/A	#N/A	#N/A	#N/A	0	#N/A	#N/A	#N/A	#N/A	#N/A
Spiol01Chr15552_1	Spov3_chr01	complement(join(11308925..11309455,11309547..11309645,11309718..11309867,11309965..11310294,11310366..11310515,11310601..11310954))	0	#N/A	#N/A	#N/A	#N/A	#N/A	0	#N/A	#N/A	#N/A	#N/A	#N/A	0	#N/A	#N/A	#N/A	#N/A	#N/A
Spiol01Chr13480_1	Spov3_chr01	complement(join(11342951..11342961,11343773..11344823))	0	#N/A	#N/A	#N/A	#N/A	#N/A	0	#N/A	#N/A	#N/A	#N/A	#N/A	0	#N/A	#N/A	#N/A	#N/A	#N/A
Spiol01Chr15553_1	Spov3_chr01	complement(join(11344830..11345089,11345098..11345188,11374237..11374251))	0	#N/A	#N/A	#N/A	#N/A	#N/A	0	#N/A	#N/A	#N/A	#N/A	#N/A	0	#N/A	#N/A	#N/A	#N/A	#N/A
Spiol01Chr15551_1	Spov3_chr01	join(11469487..11469810,11470413..11470526,11470646..11470729,11470810..11470935,11471026..11471085,11471159..11471212,11471300..11471392,11472126..11472221,11472710..11472855,11473071..11473220,11473313..11473445,11473524..11474573,11474838..11474990,11475086..11475877,11477067..11477384)	0.1804	2.51781	5.72711	0.28568	0.859439	1	0.437107	-3.23976	-9.44635	0.0527625	0.172069	1	0.190886	-2.03624	-4.10175	0.374774	0.601972	1
Spiol01Chr13536_1	Spov3_chr01	complement(join(11499266..11499303,11499442..11499523,11499631..11499861,11500304..11500375,11500490..11500558,11500654..11500719,11500822..11501001,11501149..11501901))	15.8134	1.05903	2.08353	0.0109873	0.165813	1	12.4406	-0.178005	-1.13132	0.670039	0.81685	1	17.9586	0.0367116	1.02577	0.941775	0.977073	1
Spiol01Chr15578_1	Spov3_chr01	11504445..11504468	0	#N/A	#N/A	#N/A	#N/A	#N/A	0	#N/A	#N/A	#N/A	#N/A	#N/A	0	#N/A	#N/A	#N/A	#N/A	#N/A
Spiol01Chr02120_1	Spov3_chr01	11514694..11515863	0.0132253	-1.93801	-3.83176	0.484113	#N/A	1	0	#N/A	#N/A	#N/A	#N/A	#N/A	0	#N/A	#N/A	#N/A	#N/A	#N/A
Spiol01Chr15598_1	Spov3_chr01	complement(join(11591193..11592632,11592653..11592684,11592800..11592923))	0	#N/A	#N/A	#N/A	#N/A	#N/A	0	#N/A	#N/A	#N/A	#N/A	#N/A	0	#N/A	#N/A	#N/A	#N/A	#N/A
Spiol01Chr15616_1	Spov3_chr01	join(11733996..11734189,11734374..11734512,11734545..11734593,11734654..11734698,11734787..11735178)	0	#N/A	#N/A	#N/A	#N/A	#N/A	0	#N/A	#N/A	#N/A	#N/A	#N/A	0	#N/A	#N/A	#N/A	#N/A	#N/A
Spiol01Chr15619_1	Spov3_chr01	join(11736480..11736745,11736889..11737393)	0	#N/A	#N/A	#N/A	#N/A	#N/A	0	#N/A	#N/A	#N/A	#N/A	#N/A	0	#N/A	#N/A	#N/A	#N/A	#N/A
Spiol01Chr15617_1	Spov3_chr01	join(11737412..11737452,11737458..11737698,11737777..11737954,11738002..11738105,11738516..11739113,11739135..11739508)	0	#N/A	#N/A	#N/A	#N/A	#N/A	0	#N/A	#N/A	#N/A	#N/A	#N/A	0	#N/A	#N/A	#N/A	#N/A	#N/A
Spiol01Chr15618_1	Spov3_chr01	join(11739562..11739601,11739606..11739660,11739685..11739842,11739848..11739947,11739969..11740383)	0	#N/A	#N/A	#N/A	#N/A	#N/A	0	#N/A	#N/A	#N/A	#N/A	#N/A	0	#N/A	#N/A	#N/A	#N/A	#N/A
Spiol01Chr13629_1	Spov3_chr01	join(11743019..11743139,11743253..11743447,11743970..11744006,11744081..11744279,11744495..11744879,11744963..11745531)	0	#N/A	#N/A	#N/A	#N/A	#N/A	0	#N/A	#N/A	#N/A	#N/A	#N/A	0	#N/A	#N/A	#N/A	#N/A	#N/A
Spiol01Chr15620_1	Spov3_chr01	complement(join(11773760..11773780,11773819..11773920,11774014..11774088))	0	#N/A	#N/A	#N/A	#N/A	#N/A	0	#N/A	#N/A	#N/A	#N/A	#N/A	0	#N/A	#N/A	#N/A	#N/A	#N/A
Spiol01Chr15621_1	Spov3_chr01	complement(join(11775482..11775593,11775937..11776277,11776393..11776641))	0	#N/A	#N/A	#N/A	#N/A	#N/A	0	#N/A	#N/A	#N/A	#N/A	#N/A	0	#N/A	#N/A	#N/A	#N/A	#N/A
Spiol01Chr02132_1	Spov3_chr01	complement(11782445..11783686)	0	#N/A	#N/A	#N/A	#N/A	#N/A	0	#N/A	#N/A	#N/A	#N/A	#N/A	0	#N/A	#N/A	#N/A	#N/A	#N/A
Spiol01Chr02133_1	Spov3_chr01	complement(11783755..11785200)	0	#N/A	#N/A	#N/A	#N/A	#N/A	0	#N/A	#N/A	#N/A	#N/A	#N/A	0	#N/A	#N/A	#N/A	#N/A	#N/A
Spiol01Chr13684_1	Spov3_chr01	join(11796766..11796944,11800767..11800847,11800956..11801028,11802030..11802413,11802531..11802797,11802896..11803248,11803336..11803506,11803596..11803709,11804932..11805001,11806165..11806272,11806379..11806465)	0.296323	-6.52486	-92.0828	0.0432738	#N/A	1	1.04368	0.489414	1.40387	0.724018	0.852941	1	0	#N/A	#N/A	#N/A	#N/A	#N/A
Spiol01Chr15665_1	Spov3_chr01	join(11951865..11952073,11972448..11972601)	0	#N/A	#N/A	#N/A	#N/A	#N/A	0	#N/A	#N/A	#N/A	#N/A	#N/A	0	#N/A	#N/A	#N/A	#N/A	#N/A
Spiol01Chr15664_1	Spov3_chr01	join(11972603..11972714,11972737..11972899,11973178..11973291,11973646..11974283,11974390..11974478,11974564..11974602)	0	#N/A	#N/A	#N/A	#N/A	#N/A	0	#N/A	#N/A	#N/A	#N/A	#N/A	0	#N/A	#N/A	#N/A	#N/A	#N/A
Spiol01Chr13792_1	Spov3_chr01	join(12008702..12008812,12009762..12009841,12014758..12015036,12015540..12015708,12016164..12016292,12016399..12016611,12017209..12017388,12017498..12018130)	6.8699	0.155039	1.11345	0.8061	0.992663	1	6.76548	-0.454076	-1.36991	0.371209	0.580389	1	7.70619	0.423838	1.34149	0.667557	0.839596	1
Spiol01Chr13793_1	Spov3_chr01	complement(join(12055779..12056092,12058149..12058479))	6.7396	0.917102	1.88832	0.497462	0.953394	1	10.3106	-0.544192	-1.4582	0.406184	0.613745	1	10.7796	-0.254583	-1.19299	0.786192	0.905801	1
Spiol01Chr13794_1	Spov3_chr01	complement(join(12061221..12061485,12061609..12061887,12062733..12062860,12063025..12063129,12064192..12064385,12064501..12064693,12064890..12065564,12066901..12067029,12067628..12067831,12069708..12069767,12071456..12071520,12072990..12073131,12073911..12074045,12074279..12074341))	3.20035	-0.190513	-1.14117	0.790686	0.992213	1	4.12862	-0.633988	-1.55185	0.263609	0.470403	1	4.66646	-0.333116	-1.25973	0.616652	0.807351	1
Spiol01Chr13843_1	Spov3_chr01	join(12117777..12118034,12118686..12118845,12119702..12119763,12120105..12120264,12120356..12120476,12120876..12120957,12121060..12121160,12121739..12121817,12121918..12121968,12122599..12122682)	111.051	-0.600501	-1.51624	0.104735	0.574177	1	98.0234	-1.84357	-3.58898	1.41381e-06	1.87217e-05	0.0223368	83.8549	-2.1021	-4.29333	1.58674e-08	3.13094e-07	0.000248754
Spiol01Chr15713_1	Spov3_chr01	complement(join(12127110..12127214,12130120..12130177,12130490..12130524,12130535..12130607,12130796..12130843,12130949..12131067))	0	#N/A	#N/A	#N/A	#N/A	#N/A	1.07781	1.83386	3.56489	0.450239	0.650313	1	0	#N/A	#N/A	#N/A	#N/A	#N/A
Spiol01Chr13893_1	Spov3_chr01	complement(join(12251947..12252255,12253310..12253432))	12.2477	-1.36996	-2.58464	0.224089	0.801715	1	11.8393	0.308457	1.23838	0.704418	0.838905	1	13.734	2.24781	4.74961	0.143813	0.331248	1
Spiol01Chr15734_1	Spov3_chr01	complement(join(12298858..12299042,12299736..12300139,12302738..12302859))	0	#N/A	#N/A	#N/A	#N/A	#N/A	0.497975	5.23899	37.7653	0.0822417	0.232394	1	0	#N/A	#N/A	#N/A	#N/A	#N/A
Spiol01Chr15733_1	Spov3_chr01	join(12332657..12332860,12332967..12333192,12333272..12333555,12333655..12333726)	0	#N/A	#N/A	#N/A	#N/A	#N/A	0	#N/A	#N/A	#N/A	#N/A	#N/A	0	#N/A	#N/A	#N/A	#N/A	#N/A
Spiol01Chr33260_1	Spov3_chr01	complement(join(12335373..12335609,12337352..12337504,12337612..12337729,12342212..12342225))	9.66809	0.870721	1.82858	0.495231	0.952449	1	9.53155	0.111748	1.08054	0.8906	0.948515	1	9.73348	0.393736	1.31379	0.77382	0.900307	1
Spiol01Chr15735_1	Spov3_chr01	join(12408474..12408497,12408551..12408580,12409103..12409405,12409433..12409562,12409616..12410651,12411059..12411875)	0	#N/A	#N/A	#N/A	#N/A	#N/A	0	#N/A	#N/A	#N/A	#N/A	#N/A	0	#N/A	#N/A	#N/A	#N/A	#N/A
Spiol01Chr13894_1	Spov3_chr01	complement(join(12413147..12413419,12414257..12414487))	0	#N/A	#N/A	#N/A	#N/A	#N/A	0	#N/A	#N/A	#N/A	#N/A	#N/A	0	#N/A	#N/A	#N/A	#N/A	#N/A
Spiol01Chr33261_1	Spov3_chr01	complement(join(12414694..12414787,12416703..12416722,12418238..12418590,12420294..12420336))	0	#N/A	#N/A	#N/A	#N/A	#N/A	0	#N/A	#N/A	#N/A	#N/A	#N/A	0	#N/A	#N/A	#N/A	#N/A	#N/A
Spiol01Chr02186_1	Spov3_chr01	complement(join(12422706..12424553,12425223..12425786,12425893..12425972,12426045..12426420,12426622..12428064))	0	#N/A	#N/A	#N/A	#N/A	#N/A	0	#N/A	#N/A	#N/A	#N/A	#N/A	0	#N/A	#N/A	#N/A	#N/A	#N/A
Spiol01Chr02187_1	Spov3_chr01	complement(join(12428973..12429454,12430408..12430978))	0	#N/A	#N/A	#N/A	#N/A	#N/A	0	#N/A	#N/A	#N/A	#N/A	#N/A	0	#N/A	#N/A	#N/A	#N/A	#N/A
Spiol01Chr15736_1	Spov3_chr01	complement(join(12436942..12437268,12438200..12438217,12438648..12438664,12438877..12438892))	0	#N/A	#N/A	#N/A	#N/A	#N/A	0	#N/A	#N/A	#N/A	#N/A	#N/A	0	#N/A	#N/A	#N/A	#N/A	#N/A
Spiol01Chr15737_1	Spov3_chr01	complement(join(12450738..12450944,12451026..12451097,12451390..12451533,12451605..12451826))	0	#N/A	#N/A	#N/A	#N/A	#N/A	0.445557	-0.101741	-1.07307	0.966831	0.98559	1	3.54627	1.82783	3.55002	0.386054	0.613342	1
Spiol01Chr15738_1	Spov3_chr01	complement(join(12482654..12482713,12482778..12482951))	0	#N/A	#N/A	#N/A	#N/A	#N/A	0	#N/A	#N/A	#N/A	#N/A	#N/A	0	#N/A	#N/A	#N/A	#N/A	#N/A
Spiol01Chr02188_1	Spov3_chr01	join(12486143..12486328,12486413..12486562,12486635..12486964,12487094..12487186,12487260..12487325,12487437..12487595,12487698..12487967)	0	#N/A	#N/A	#N/A	#N/A	#N/A	0	#N/A	#N/A	#N/A	#N/A	#N/A	0	#N/A	#N/A	#N/A	#N/A	#N/A
Spiol01Chr15739_1	Spov3_chr01	complement(join(12535657..12535758,12535775..12535825,12535932..12536049,12536683..12537745,12537758..12537952,12539477..12539492))	0	#N/A	#N/A	#N/A	#N/A	#N/A	0	#N/A	#N/A	#N/A	#N/A	#N/A	0	#N/A	#N/A	#N/A	#N/A	#N/A
Spiol01Chr13895_1	Spov3_chr01	join(12547579..12547946,12548622..12548739,12553786..12553953)	2.5185	1.87678	3.67255	0.397943	0.924253	1	0.7533	-1.64533	-3.1282	0.503045	0.693112	1	0.553779	-5.97094	-62.7238	0.0861527	0.245693	1
Spiol01Chr15740_1	Spov3_chr01	join(12578581..12578640,12580091..12580171,12580274..12580381,12580719..12580766,12580900..12580988,12581114..12581256,12581357..12581436,12582221..12582356,12582496..12582558,12582744..12582809,12582930..12583003,12583084..12583212,12585994..12586032,12588219..12588287,12588393..12588455,12588544..12591628,12592646..12592710,12592835..12592905,12593038..12593827,12595606..12596120,12596362..1259…	2.3446	-0.53491	-1.44885	0.386533	0.922788	1	1.58988	0.52418	1.43812	0.451195	0.651333	1	1.81608	-1.25081	-2.37975	0.101358	0.270663	1
Spiol01Chr13896_1	Spov3_chr01	complement(join(12598438..12598599,12598712..12598826,12598912..12599030,12599198..12599375,12599471..12599593,12599939..12600090,12600211..12600354,12600435..12600697,12603979..12604066))	184.856	-0.484067	-1.39868	0.199375	0.763534	1	137.096	-2.57709	-5.96737	9.01147e-12	2.608e-10	1.42372e-07	215.707	-3.1136	-8.6554	6.54794e-21	5.21451e-19	1.02652e-16
Spiol01Chr15741_1	Spov3_chr01	join(12838643..12838666,12838779..12839612,12839698..12840312)	0	#N/A	#N/A	#N/A	#N/A	#N/A	0	#N/A	#N/A	#N/A	#N/A	#N/A	0	#N/A	#N/A	#N/A	#N/A	#N/A
Spiol01Chr13898_1	Spov3_chr01	join(12941363..12941623,12943636..12943874,12945158..12945356,12945434..12945511,12945612..12945795,12946051..12946217,12946370..12947083)	7.85231	0.650848	1.57009	0.239155	0.816467	1	34.4889	2.52678	5.76285	6.42071e-09	1.23652e-07	0.000101441	35.7598	2.53617	5.80048	2.07456e-10	5.40534e-09	3.25229e-06
Spiol01Chr13897_1	Spov3_chr01	complement(join(12962859..12962945,12963434..12963558,12964267..12964488,12964672..12964741,12964878..12965144))	3.88262	0.418538	1.33657	0.763671	0.992213	1	2.70639	-2.83778	-7.14921	0.0684797	0.205636	1	2.58301	-8.49409	-360.559	0.0100245	0.0522032	1
Spiol01Chr02189_1	Spov3_chr01	complement(join(12967483..12968387,12968503..12968671,12968780..12968908,12969074..12969145,12969232..12969318,12969396..12969482,12970431..12970548,12970748..12970818,12971147..12971268,12971366..12971574,12972391..12972443,12972533..12972685,12973721..12973805,12975299..12975477,12975557..12975682,12978009..12978140,12978229..12978315,12979500..12980109,12981403..12981584))	26.8285	-0.325776	-1.25334	0.375657	0.917999	1	27.0352	-2.10331	-4.29695	3.04057e-08	5.30135e-07	0.000480379	35.9685	-2.60385	-6.07905	4.92629e-12	1.55173e-10	7.72294e-08
Spiol01Chr02192_1	Spov3_chr01	join(13020459..13021037,13021123..13021272,13021343..13021672,13021779..13021928,13022179..13022628)	0	#N/A	#N/A	#N/A	#N/A	#N/A	0	#N/A	#N/A	#N/A	#N/A	#N/A	0	#N/A	#N/A	#N/A	#N/A	#N/A
Spiol01Chr33262_1	Spov3_chr01	complement(13025298..13025810)	0	#N/A	#N/A	#N/A	#N/A	#N/A	0	#N/A	#N/A	#N/A	#N/A	#N/A	0	#N/A	#N/A	#N/A	#N/A	#N/A
Spiol01Chr02193_1	Spov3_chr01	complement(join(13046175..13048421,13048501..13049296,13051170..13051450))	0	#N/A	#N/A	#N/A	#N/A	#N/A	0	#N/A	#N/A	#N/A	#N/A	#N/A	0	#N/A	#N/A	#N/A	#N/A	#N/A
Spiol01Chr15745_1	Spov3_chr01	join(13117989..13118150,13118725..13118836,13119201..13119301,13119402..13119479,13119671..13119826,13121933..13122011,13122223..13122251)	0	#N/A	#N/A	#N/A	#N/A	#N/A	0	#N/A	#N/A	#N/A	#N/A	#N/A	0	#N/A	#N/A	#N/A	#N/A	#N/A
Spiol01Chr15746_1	Spov3_chr01	complement(join(13123515..13123543,13123755..13123833,13125939..13126094,13126286..13126363,13126464..13126564,13126929..13127040,13127616..13127777))	0.0418325	2.59734	6.05168	0.352471	#N/A	1	0	#N/A	#N/A	#N/A	#N/A	#N/A	0	#N/A	#N/A	#N/A	#N/A	#N/A
Spiol01Chr33263_1	Spov3_chr01	join(13136673..13136804,13136875..13137204,13137280..13137426,13137673..13138200)	0	#N/A	#N/A	#N/A	#N/A	#N/A	0	#N/A	#N/A	#N/A	#N/A	#N/A	0	#N/A	#N/A	#N/A	#N/A	#N/A
Spiol01Chr15747_1	Spov3_chr01	complement(join(13150107..13151163,13151266..13151336,13151967..13152013,13152044..13152151,13152377..13152752))	0	#N/A	#N/A	#N/A	#N/A	#N/A	0	#N/A	#N/A	#N/A	#N/A	#N/A	0	#N/A	#N/A	#N/A	#N/A	#N/A
Spiol01Chr13900_1	Spov3_chr01	complement(join(13205111..13205200,13205283..13205378,13205459..13205485))	12.5122	-8.77667	-438.571	0.0042134	0.0898474	1	5.91403	0.639933	1.55826	0.731826	0.8572	1	6.21733	0.151894	1.11103	0.945766	0.978663	1
Spiol01Chr02195_1	Spov3_chr01	13227108..13228007	0	#N/A	#N/A	#N/A	#N/A	#N/A	0	#N/A	#N/A	#N/A	#N/A	#N/A	0	#N/A	#N/A	#N/A	#N/A	#N/A
Spiol01Chr15748_1	Spov3_chr01	join(13228711..13228977,13229119..13229421)	0	#N/A	#N/A	#N/A	#N/A	#N/A	0	#N/A	#N/A	#N/A	#N/A	#N/A	0	#N/A	#N/A	#N/A	#N/A	#N/A
Spiol01Chr15749_1	Spov3_chr01	join(13229450..13230226,13230254..13230380,13230417..13231117,13231571..13233331,13233386..13233844,13233885..13233935,13234288..13234398)	0	#N/A	#N/A	#N/A	#N/A	#N/A	0	#N/A	#N/A	#N/A	#N/A	#N/A	0	#N/A	#N/A	#N/A	#N/A	#N/A
Spiol01Chr13899_1	Spov3_chr01	join(13255578..13256180,13256357..13256725)	0	#N/A	#N/A	#N/A	#N/A	#N/A	0	#N/A	#N/A	#N/A	#N/A	#N/A	0	#N/A	#N/A	#N/A	#N/A	#N/A
Spiol01Chr02194_1	Spov3_chr01	13256915..13257934	0	#N/A	#N/A	#N/A	#N/A	#N/A	0	#N/A	#N/A	#N/A	#N/A	#N/A	0	#N/A	#N/A	#N/A	#N/A	#N/A
Spiol01Chr13901_1	Spov3_chr01	join(13339825..13339911,13342939..13343346,13345757..13346014,13347724..13348068)	0.501749	0.295237	1.22709	0.903285	0.997212	1	0.0914165	-4.46702	-22.116	0.286141	0.49515	1	0	#N/A	#N/A	#N/A	#N/A	#N/A
Spiol01Chr33264_1	Spov3_chr01	complement(join(13354381..13354393,13356508..13356585,13356707..13356814,13357587..13357663,13357994..13358308,13358739..13358920,13360835..13361202,13361619..13361966,13365268..13365311,13366213..13366255,13373343..13373374))	0	#N/A	#N/A	#N/A	#N/A	#N/A	0	#N/A	#N/A	#N/A	#N/A	#N/A	0	#N/A	#N/A	#N/A	#N/A	#N/A
Spiol01Chr13902_1	Spov3_chr01	complement(join(13451778..13452775,13453391..13453568))	0	#N/A	#N/A	#N/A	#N/A	#N/A	0	#N/A	#N/A	#N/A	#N/A	#N/A	0	#N/A	#N/A	#N/A	#N/A	#N/A
Spiol01Chr13903_1	Spov3_chr01	join(13596473..13596712,13596809..13597056,13597402..13597729,13597842..13598078)	0.313326	5.76649	54.4361	0.0799242	#N/A	1	0.389885	-6.12807	-69.9411	0.158353	0.347273	1	0.171971	-5.01367	-32.3047	0.132782	0.319091	1
Spiol01Chr15751_1	Spov3_chr01	complement(join(13599054..13599394,13599414..13599474))	0	#N/A	#N/A	#N/A	#N/A	#N/A	0	#N/A	#N/A	#N/A	#N/A	#N/A	0	#N/A	#N/A	#N/A	#N/A	#N/A
Spiol01Chr15750_1	Spov3_chr01	join(13641629..13641643,13643501..13643617,13644593..13644715,13644902..13645048)	0.149223	3.44472	10.8884	0.233244	#N/A	1	0	#N/A	#N/A	#N/A	#N/A	#N/A	0	#N/A	#N/A	#N/A	#N/A	#N/A
Spiol01Chr13904_1	Spov3_chr01	complement(join(13674199..13674471,13674580..13674687,13674801..13674974,13675065..13675185,13675553..13675635,13675718..13676119))	2.60207	0.07968	1.05678	0.954621	0.997212	1	17.3359	1.62305	3.08025	0.00202792	0.0125499	1	14.3181	1.05039	2.0711	0.136376	0.322533	1
Spiol01Chr15752_1	Spov3_chr01	join(13708994..13709151,13709324..13709354)	0	#N/A	#N/A	#N/A	#N/A	#N/A	0.26823	2.24318	4.73439	0.398259	#N/A	1	2.06091	-6.35535	-81.8751	0.0710346	0.217788	1
Spiol01Chr13905_1	Spov3_chr01	complement(join(13735316..13735534,13736010..13736156,13740919..13741180,13741874..13742476,13742970..13743481))	3.77394	1.02658	2.03719	0.36934	0.914092	1	10.01	0.716827	1.64356	0.150427	0.335696	1	12.1624	0.808291	1.75114	0.180388	0.383627	1
Spiol01Chr15753_1	Spov3_chr01	join(13746336..13746473,13751100..13751144,13751242..13751301)	0	#N/A	#N/A	#N/A	#N/A	#N/A	0	#N/A	#N/A	#N/A	#N/A	#N/A	0	#N/A	#N/A	#N/A	#N/A	#N/A
Spiol01Chr15754_1	Spov3_chr01	complement(join(13953162..13953225,13953582..13953650,13960043..13960056,13960598..13960714,13965429..13965509,13966566..13966793))	5.07449	1.17573	2.25907	0.487885	0.949401	1	6.25335	0.388071	1.30864	0.688485	0.828293	1	6.07961	-0.130837	-1.09493	0.935552	0.97413	1
Spiol01Chr15757_1	Spov3_chr01	complement(join(13969996..13970532,13971124..13971247,13971340..13971562,13972019..13972706,13972803..13972902,13972977..13973101,13973116..13973296,13973393..13973475))	0.00871396	1.81139	3.5098	0.521643	#N/A	1	0	#N/A	#N/A	#N/A	#N/A	#N/A	0	#N/A	#N/A	#N/A	#N/A	#N/A
Spiol01Chr13906_1	Spov3_chr01	complement(join(13983260..13983331,13983470..13983574,13984256..13984366,13985354..13985572))	0	#N/A	#N/A	#N/A	#N/A	#N/A	0	#N/A	#N/A	#N/A	#N/A	#N/A	0	#N/A	#N/A	#N/A	#N/A	#N/A
Spiol01Chr02197_1	Spov3_chr01	complement(14002454..14002966)	0	#N/A	#N/A	#N/A	#N/A	#N/A	0	#N/A	#N/A	#N/A	#N/A	#N/A	0	#N/A	#N/A	#N/A	#N/A	#N/A
Spiol01Chr13907_1	Spov3_chr01	complement(join(14003042..14004430,14005478..14006570,14006758..14006815,14007632..14008565,14008646..14011540))	0	#N/A	#N/A	#N/A	#N/A	#N/A	0	#N/A	#N/A	#N/A	#N/A	#N/A	0	#N/A	#N/A	#N/A	#N/A	#N/A
Spiol01Chr02196_1	Spov3_chr01	complement(14011598..14011891)	0	#N/A	#N/A	#N/A	#N/A	#N/A	0	#N/A	#N/A	#N/A	#N/A	#N/A	0	#N/A	#N/A	#N/A	#N/A	#N/A
Spiol01Chr33266_1	Spov3_chr01	complement(join(14013922..14014011,14034954..14035292))	0	#N/A	#N/A	#N/A	#N/A	#N/A	0	#N/A	#N/A	#N/A	#N/A	#N/A	0	#N/A	#N/A	#N/A	#N/A	#N/A
Spiol01Chr13908_1	Spov3_chr01	complement(join(14063348..14063626,14065017..14065151,14070798..14070938,14071276..14071524))	0	#N/A	#N/A	#N/A	#N/A	#N/A	0	#N/A	#N/A	#N/A	#N/A	#N/A	0.397307	4.70555	26.0923	0.118219	0.296245	1
Spiol01Chr15758_1	Spov3_chr01	complement(join(14251264..14251416,14252148..14252405))	1.83217	-1.83571	-3.56946	0.437674	0.941771	1	5.36506	-1.19171	-2.28423	0.412336	0.619513	1	11.3582	4.23319	18.8069	0.00970299	0.0508593	1
Spiol01Chr33267_1	Spov3_chr01	complement(14255049..14255282)	0	#N/A	#N/A	#N/A	#N/A	#N/A	0	#N/A	#N/A	#N/A	#N/A	#N/A	0	#N/A	#N/A	#N/A	#N/A	#N/A
Spiol01Chr33268_1	Spov3_chr01	join(14287855..14287949,14288280..14288355,14288691..14288802,14289025..14289146,14305977..14306051)	0	#N/A	#N/A	#N/A	#N/A	#N/A	0	#N/A	#N/A	#N/A	#N/A	#N/A	0	#N/A	#N/A	#N/A	#N/A	#N/A
Spiol01Chr13909_1	Spov3_chr01	join(14353537..14353615,14353770..14355181)	3.30686	0.600676	1.51643	0.571237	0.964854	1	3.52799	-1.32553	-2.50625	0.150218	0.33542	1	3.08175	-2.18985	-4.56258	0.111861	0.285978	1
Spiol01Chr33269_1	Spov3_chr01	join(14386075..14386535,14386935..14387010,14387068..14387343,14387430..14387525,14390120..14390233)	0	#N/A	#N/A	#N/A	#N/A	#N/A	0	#N/A	#N/A	#N/A	#N/A	#N/A	0	#N/A	#N/A	#N/A	#N/A	#N/A
Spiol01Chr02198_1	Spov3_chr01	join(14444208..14444304,14444389..14444573,14444825..14444956,14445052..14445158,14445244..14445316,14445402..14445464,14445564..14445584)	0	#N/A	#N/A	#N/A	#N/A	#N/A	0	#N/A	#N/A	#N/A	#N/A	#N/A	0	#N/A	#N/A	#N/A	#N/A	#N/A
Spiol01Chr13910_1	Spov3_chr01	join(14466062..14466182,14466330..14469304)	2.7182	0.710828	1.63674	0.492574	0.951493	1	6.02348	1.37885	2.60062	0.00670264	0.0341946	1	7.33613	1.16001	2.23459	0.210704	0.420894	1
Spiol01Chr15761_1	Spov3_chr01	complement(join(14470065..14470247,14470951..14471067,14471590..14471768,14472693..14472790,14472896..14473161,14478320..14478475,14478553..14478741,14478922..14479035,14479158..14479300,14481322..14481436,14490338..14490619))	75.3005	-0.574755	-1.48942	0.110043	0.592805	1	93.874	-1.43186	-2.69794	0.000252636	0.0020442	1	105.161	-1.6676	-3.17685	4.72625e-07	7.57419e-06	0.00740933
Spiol01Chr15759_1	Spov3_chr01	join(14534196..14534206,14534383..14535171,14535261..14535467,14541081..14541139,14543065..14543542,14545724..14545924,14546452..14546707,14547716..14547956,14548079..14548242,14548328..14548903,14550093..14550259,14551196..14551236,14551243..14551412,14551503..14551703,14552289..14552405,14552607..14552849,14553604..14553781,14554055..14554251,14554521..14554672,14554851..14555121,14555368..1455…	1.01941	-1.27225	-2.41538	0.275824	0.851212	1	1.04511	-1.80456	-3.49322	0.0483545	0.161771	1	0.658608	0.280707	1.21479	0.856819	0.939613	1
Spiol01Chr15760_1	Spov3_chr01	join(14573178..14573189,14573295..14574069,14574402..14575555,14575728..14576007,14577262..14577653)	0	#N/A	#N/A	#N/A	#N/A	#N/A	0	#N/A	#N/A	#N/A	#N/A	#N/A	0	#N/A	#N/A	#N/A	#N/A	#N/A
Spiol01Chr02199_1	Spov3_chr01	14680087..14681340	0	#N/A	#N/A	#N/A	#N/A	#N/A	0	#N/A	#N/A	#N/A	#N/A	#N/A	0	#N/A	#N/A	#N/A	#N/A	#N/A
Spiol01Chr15762_1	Spov3_chr01	join(14681391..14682394,14682427..14682684,14682692..14682764,14682899..14683073,14683221..14683402,14683414..14683748,14684214..14684238,14684341..14686649,14686762..14686855)	0	#N/A	#N/A	#N/A	#N/A	#N/A	0.16778	6.30522	79.0791	0.0421519	0.147184	1	0	#N/A	#N/A	#N/A	#N/A	#N/A
Spiol01Chr33270_1	Spov3_chr01	complement(join(14768933..14768980,14771106..14771375,14771619..14771683,14773135..14773524,14774705..14774738))	0	#N/A	#N/A	#N/A	#N/A	#N/A	0	#N/A	#N/A	#N/A	#N/A	#N/A	0	#N/A	#N/A	#N/A	#N/A	#N/A
Spiol01Chr15763_1	Spov3_chr01	join(14859743..14859966,14860021..14861122)	0	#N/A	#N/A	#N/A	#N/A	#N/A	0	#N/A	#N/A	#N/A	#N/A	#N/A	0	#N/A	#N/A	#N/A	#N/A	#N/A
Spiol01Chr13911_1	Spov3_chr01	join(14862749..14863540,14874037..14874642)	0	#N/A	#N/A	#N/A	#N/A	#N/A	0	#N/A	#N/A	#N/A	#N/A	#N/A	0	#N/A	#N/A	#N/A	#N/A	#N/A
Spiol01Chr13913_1	Spov3_chr01	complement(join(14877114..14877215,14877408..14877485,14877586..14877686,14878050..14878161,14878736..14878897))	0.0675924	-2.7288	-6.62905	0.320754	#N/A	1	0	#N/A	#N/A	#N/A	#N/A	#N/A	0	#N/A	#N/A	#N/A	#N/A	#N/A
Spiol01Chr13912_1	Spov3_chr01	join(14884232..14884780,14884900..14885163,14885446..14885589)	1.32008	-1.13148	-2.19083	0.622603	0.972669	1	0.193048	-5.0135	-32.3009	0.239597	0.442996	1	1.73834	2.62	6.14752	0.195036	0.40158	1
Spiol01Chr15765_1	Spov3_chr01	complement(join(14889840..14889917,14890517..14890607,14890711..14890793,14890851..14891234,14891450..14891548,14891575..14891783,14892607..14892682,14893200..14893205))	1.03312	-2.43517	-5.40829	0.292485	0.864265	1	0.49846	5.76267	54.2921	0.0607773	0.189258	1	1.11193	0.823017	1.7691	0.712244	0.867009	1
Spiol01Chr15764_1	Spov3_chr01	join(14896502..14897289,14897319..14899471,14909807..14909940)	0	#N/A	#N/A	#N/A	#N/A	#N/A	0	#N/A	#N/A	#N/A	#N/A	#N/A	0	#N/A	#N/A	#N/A	#N/A	#N/A
Spiol01Chr15766_1	Spov3_chr01	complement(join(14937328..14937567,14938574..14938704,14952733..14954581,14955287..14955328))	0	#N/A	#N/A	#N/A	#N/A	#N/A	0	#N/A	#N/A	#N/A	#N/A	#N/A	0	#N/A	#N/A	#N/A	#N/A	#N/A
Spiol01Chr15767_1	Spov3_chr01	complement(join(14955377..14956929,14956937..14958908))	0	#N/A	#N/A	#N/A	#N/A	#N/A	0	#N/A	#N/A	#N/A	#N/A	#N/A	0	#N/A	#N/A	#N/A	#N/A	#N/A
Spiol01Chr15768_1	Spov3_chr01	complement(join(14959209..14959262,14959336..14959394,14959723..14959825))	0	#N/A	#N/A	#N/A	#N/A	#N/A	0	#N/A	#N/A	#N/A	#N/A	#N/A	0	#N/A	#N/A	#N/A	#N/A	#N/A
Spiol01Chr13917_1	Spov3_chr01	join(15010667..15011020,15011144..15011459,15011553..15011778,15012027..15013185)	0	#N/A	#N/A	#N/A	#N/A	#N/A	0	#N/A	#N/A	#N/A	#N/A	#N/A	0	#N/A	#N/A	#N/A	#N/A	#N/A
Spiol01Chr02203_1	Spov3_chr01	15013378..15014175	0	#N/A	#N/A	#N/A	#N/A	#N/A	0	#N/A	#N/A	#N/A	#N/A	#N/A	0	#N/A	#N/A	#N/A	#N/A	#N/A
Spiol01Chr02204_1	Spov3_chr01	15014307..15014846	0	#N/A	#N/A	#N/A	#N/A	#N/A	0	#N/A	#N/A	#N/A	#N/A	#N/A	0	#N/A	#N/A	#N/A	#N/A	#N/A
Spiol01Chr13918_1	Spov3_chr01	join(15031618..15032179,15033553..15033751,15033975..15034592,15034686..15034770)	11.1458	0.159165	1.11664	0.71764	0.988004	1	9.30313	-0.705526	-1.63074	0.119819	0.292585	1	11.877	-1.27826	-2.42547	0.0699222	0.215869	1
Spiol01Chr02205_1	Spov3_chr01	join(15035487..15035526,15035969..15036015,15036135..15036357,15036499..15036665,15036805..15036903,15036991..15037800,15038307..15038667,15039829..15039873,15041513..15041529,15041658..15041810,15041921..15042126,15042215..15042439,15042533..15042669,15042814..15042911,15043016..15043113,15043196..15043358,15043457..15043573,15043658..15043765,15043853..15043915,15044000..15044113,15044202..1504…	0.322278	-2.28154	-4.86197	0.318865	0.884797	1	0.338509	-8.20272	-294.622	0.0414758	0.145537	1	0.658221	-1.41544	-2.66742	0.435221	0.661112	1
Spiol01Chr15769_1	Spov3_chr01	join(15064301..15064339,15064360..15064569)	0	#N/A	#N/A	#N/A	#N/A	#N/A	0	#N/A	#N/A	#N/A	#N/A	#N/A	0	#N/A	#N/A	#N/A	#N/A	#N/A
Spiol01Chr15770_1	Spov3_chr01	join(15064950..15065018,15065598..15065876)	0	#N/A	#N/A	#N/A	#N/A	#N/A	0	#N/A	#N/A	#N/A	#N/A	#N/A	0	#N/A	#N/A	#N/A	#N/A	#N/A
Spiol01Chr02202_1	Spov3_chr01	complement(join(15075472..15075536,15077992..15078235))	0	#N/A	#N/A	#N/A	#N/A	#N/A	0	#N/A	#N/A	#N/A	#N/A	#N/A	0	#N/A	#N/A	#N/A	#N/A	#N/A
Spiol01Chr02206_1	Spov3_chr01	join(15080788..15080856,15081901..15082155,15083225..15083380,15087884..15087946)	0	#N/A	#N/A	#N/A	#N/A	#N/A	0	#N/A	#N/A	#N/A	#N/A	#N/A	0	#N/A	#N/A	#N/A	#N/A	#N/A
Spiol01Chr15771_1	Spov3_chr01	join(15151229..15151294,15164692..15164764,15164884..15165002,15165623..15165635,15165834..15165905,15171840..15171916)	0	#N/A	#N/A	#N/A	#N/A	#N/A	0	#N/A	#N/A	#N/A	#N/A	#N/A	0	#N/A	#N/A	#N/A	#N/A	#N/A
Spiol01Chr15772_1	Spov3_chr01	join(15181804..15182041,15182340..15182596)	0	#N/A	#N/A	#N/A	#N/A	#N/A	0	#N/A	#N/A	#N/A	#N/A	#N/A	0	#N/A	#N/A	#N/A	#N/A	#N/A
Spiol01Chr13919_1	Spov3_chr01	complement(join(15224236..15224247,15226575..15226676))	0	#N/A	#N/A	#N/A	#N/A	#N/A	0.345088	2.24319	4.73443	0.387817	#N/A	1	6.20457	5.81723	56.3847	0.061112	0.197996	1
Spiol01Chr13921_1	Spov3_chr01	complement(join(15318369..15318740,15319529..15320326,15320766..15320864,15320984..15321156,15321241..15321463,15321716..15321762,15321991..15322054))	0.109775	-0.304596	-1.23507	0.900037	#N/A	1	0.605546	-7.7442	-214.406	0.0664557	0.200868	1	0.249242	-6.25266	-76.2497	0.0752867	0.226425	1
Spiol01Chr33271_1	Spov3_chr01	complement(join(15323782..15324207,15324700..15324769,15324905..15324959,15325040..15325088,15325255..15325313,15327513..15327730,15327917..15327947,15328399..15328423))	12.9889	-0.53301	-1.44695	0.380333	0.919501	1	13.7679	0.127967	1.09275	0.798877	0.899081	1	12.1057	0.260372	1.19779	0.723511	0.872923	1
Spiol01Chr15773_1	Spov3_chr01	complement(join(15331027..15331152,15331245..15331404,15332473..15332909,15333031..15333312,15334624..15335043))	1.3902	-0.608636	-1.52482	0.719785	0.988542	1	1.07837	2.14059	4.40942	0.295708	0.504388	1	0.480303	0.823928	1.77022	0.714383	0.867845	1
Spiol01Chr02207_1	Spov3_chr01	complement(join(15337053..15337216,15337301..15337414,15337655..15337778,15337899..15338039,15338162..15338234,15338335..15338431,15340045..15340166,15340265..15340662,15341280..15341361,15341450..15341611,15341725..15341935,15342033..15342133,15342256..15342455,15342541..15342644,15342769..15343159))	65.8144	-0.624761	-1.54196	0.0840759	0.509131	1	38.7958	-0.860057	-1.81511	0.0210351	0.0864425	1	51.6309	-1.04353	-2.06127	0.00125265	0.0091202	1
Spiol01Chr13920_1	Spov3_chr01	complement(join(15375594..15375716,15375797..15375854,15375963..15376115,15376186..15376362,15376452..15376843,15376953..15377225,15377336..15377746))	0	#N/A	#N/A	#N/A	#N/A	#N/A	0	#N/A	#N/A	#N/A	#N/A	#N/A	0	#N/A	#N/A	#N/A	#N/A	#N/A
Spiol01Chr13922_1	Spov3_chr01	join(15460250..15460473,15462941..15463012,15463122..15463265,15463352..15463423,15463511..15463582,15465820..15465892)	90.2174	0.426147	1.34364	0.271392	0.84851	1	397.835	2.06253	4.17717	1.50389e-08	2.77017e-07	0.0002376	440.517	2.34268	5.07244	1.17915e-12	3.94636e-11	1.84856e-08
Spiol01Chr02208_1	Spov3_chr01	15541813..15543219	0	#N/A	#N/A	#N/A	#N/A	#N/A	0	#N/A	#N/A	#N/A	#N/A	#N/A	0	#N/A	#N/A	#N/A	#N/A	#N/A
Spiol01Chr13923_1	Spov3_chr01	join(15543250..15543534,15544359..15544949)	0	#N/A	#N/A	#N/A	#N/A	#N/A	0	#N/A	#N/A	#N/A	#N/A	#N/A	0	#N/A	#N/A	#N/A	#N/A	#N/A
Spiol01Chr15774_1	Spov3_chr01	join(15545297..15545708,15545788..15546047,15558568..15558721,15558773..15558786,15558860..15558961,15559055..15559288)	0	#N/A	#N/A	#N/A	#N/A	#N/A	0	#N/A	#N/A	#N/A	#N/A	#N/A	0	#N/A	#N/A	#N/A	#N/A	#N/A
Spiol01Chr15775_1	Spov3_chr01	join(15624252..15624347,15624499..15625452)	0	#N/A	#N/A	#N/A	#N/A	#N/A	0	#N/A	#N/A	#N/A	#N/A	#N/A	0	#N/A	#N/A	#N/A	#N/A	#N/A
Spiol01Chr33272_1	Spov3_chr01	join(15625476..15626015,15626544..15626609,15626860..15627192)	0	#N/A	#N/A	#N/A	#N/A	#N/A	0	#N/A	#N/A	#N/A	#N/A	#N/A	0	#N/A	#N/A	#N/A	#N/A	#N/A
Spiol01Chr15776_1	Spov3_chr01	join(15631173..15631344,15631996..15632009)	0	#N/A	#N/A	#N/A	#N/A	#N/A	1.31058	-5.65187	-50.2786	0.191567	0.387454	1	0	#N/A	#N/A	#N/A	#N/A	#N/A
Spiol01Chr13924_1	Spov3_chr01	join(15640483..15640633,15641491..15641531,15641621..15641681,15641773..15641875,15642041..15642143,15642561..15642614,15642700..15642762,15642974..15643023,15643400..15643475,15643745..15643945,15644050..15644137,15644261..15644346,15644451..15644558,15645157..15645201,15645296..15645384,15645947..15645990,15646099..15646199)	13.7897	-0.757671	-1.69076	0.112214	0.598892	1	15.0745	-1.37558	-2.59472	0.00784699	0.0388798	1	15.7194	0.419517	1.33748	0.471176	0.693766	1
Spiol01Chr13925_1	Spov3_chr01	complement(join(15657494..15657973,15658060..15658244,15658323..15658617))	0	#N/A	#N/A	#N/A	#N/A	#N/A	0	#N/A	#N/A	#N/A	#N/A	#N/A	0	#N/A	#N/A	#N/A	#N/A	#N/A
Spiol01Chr13926_1	Spov3_chr01	join(15703933..15704251,15704730..15704854,15707755..15707961)	4.52972	-0.613605	-1.53008	0.684869	0.983917	1	10.0737	0.623653	1.54077	0.437722	0.640745	1	12.6041	1.30315	2.46767	0.284266	0.510391	1
Spiol01Chr13927_1	Spov3_chr01	complement(join(15732058..15732705,15732773..15733514,15733604..15733691,15733788..15734936,15735670..15735778))	0.103135	5.65303	50.319	0.0846859	#N/A	1	0.234019	-0.628451	-1.5459	0.776615	0.885178	1	0	#N/A	#N/A	#N/A	#N/A	#N/A
Spiol01Chr13928_1	Spov3_chr01	complement(join(15737636..15738225,15738510..15738810))	0	#N/A	#N/A	#N/A	#N/A	#N/A	0	#N/A	#N/A	#N/A	#N/A	#N/A	0	#N/A	#N/A	#N/A	#N/A	#N/A
Spiol01Chr33273_1	Spov3_chr01	join(15870967..15871177,15871248..15871355,15926649..15926836)	0	#N/A	#N/A	#N/A	#N/A	#N/A	0	#N/A	#N/A	#N/A	#N/A	#N/A	0	#N/A	#N/A	#N/A	#N/A	#N/A
Spiol01Chr15777_1	Spov3_chr01	join(16020370..16020495,16021458..16021670)	0	#N/A	#N/A	#N/A	#N/A	#N/A	0	#N/A	#N/A	#N/A	#N/A	#N/A	0	#N/A	#N/A	#N/A	#N/A	#N/A
Spiol01Chr13931_1	Spov3_chr01	join(16026020..16026265,16026388..16026747)	0	#N/A	#N/A	#N/A	#N/A	#N/A	0	#N/A	#N/A	#N/A	#N/A	#N/A	0	#N/A	#N/A	#N/A	#N/A	#N/A
Spiol01Chr15778_1	Spov3_chr01	complement(join(16045626..16045781,16046226..16047262,16047919..16047946,16048472..16048537))	0	#N/A	#N/A	#N/A	#N/A	#N/A	0	#N/A	#N/A	#N/A	#N/A	#N/A	0	#N/A	#N/A	#N/A	#N/A	#N/A
Spiol01Chr15779_1	Spov3_chr01	complement(join(16136638..16136879,16136909..16137131,16137211..16137309,16137384..16137533,16137624..16137935,16138007..16138078,16138240..16138617,16138816..16138860,16138976..16139188))	0	#N/A	#N/A	#N/A	#N/A	#N/A	0	#N/A	#N/A	#N/A	#N/A	#N/A	0	#N/A	#N/A	#N/A	#N/A	#N/A
Spiol01Chr02209_1	Spov3_chr01	complement(16155054..16155485)	0	#N/A	#N/A	#N/A	#N/A	#N/A	0	#N/A	#N/A	#N/A	#N/A	#N/A	0	#N/A	#N/A	#N/A	#N/A	#N/A
Spiol01Chr02210_1	Spov3_chr01	complement(16155536..16156591)	0	#N/A	#N/A	#N/A	#N/A	#N/A	0	#N/A	#N/A	#N/A	#N/A	#N/A	0	#N/A	#N/A	#N/A	#N/A	#N/A
Spiol01Chr15781_1	Spov3_chr01	complement(join(16171038..16172034,16172055..16172167,16172258..16172665,16172675..16173502))	0	#N/A	#N/A	#N/A	#N/A	#N/A	0	#N/A	#N/A	#N/A	#N/A	#N/A	0	#N/A	#N/A	#N/A	#N/A	#N/A
Spiol01Chr15782_1	Spov3_chr01	complement(join(16224166..16224253,16224599..16224813))	0	#N/A	#N/A	#N/A	#N/A	#N/A	0	#N/A	#N/A	#N/A	#N/A	#N/A	0	#N/A	#N/A	#N/A	#N/A	#N/A
Spiol01Chr15783_1	Spov3_chr01	complement(join(16224847..16225299,16225365..16225553,16225560..16225763,16225786..16225907,16225922..16226404,16226416..16226632))	0	#N/A	#N/A	#N/A	#N/A	#N/A	0	#N/A	#N/A	#N/A	#N/A	#N/A	0	#N/A	#N/A	#N/A	#N/A	#N/A
Spiol01Chr02211_1	Spov3_chr01	16251873..16252187	0	#N/A	#N/A	#N/A	#N/A	#N/A	0	#N/A	#N/A	#N/A	#N/A	#N/A	0	#N/A	#N/A	#N/A	#N/A	#N/A
Spiol01Chr15784_1	Spov3_chr01	complement(join(16252001..16252222,16255029..16255148,16267016..16267187,16267328..16267383,16267873..16268274,16268540..16268849,16269846..16270282,16270361..16270459,16270537..16270683,16270763..16271058,16271190..16271280,16271365..16271979,16271999..16272054,16272163..16272307))	0	#N/A	#N/A	#N/A	#N/A	#N/A	0	#N/A	#N/A	#N/A	#N/A	#N/A	0	#N/A	#N/A	#N/A	#N/A	#N/A
Spiol01Chr15780_1	Spov3_chr01	join(16252217..16252399,16252449..16252565)	0	#N/A	#N/A	#N/A	#N/A	#N/A	0	#N/A	#N/A	#N/A	#N/A	#N/A	0	#N/A	#N/A	#N/A	#N/A	#N/A
Spiol01Chr13933_1	Spov3_chr01	complement(join(16301136..16301288,16301373..16301480,16301560..16301634))	0.669506	5.22859	37.4942	0.104739	#N/A	1	0	#N/A	#N/A	#N/A	#N/A	#N/A	1.01801	-5.891	-59.3427	0.0899555	0.251574	1
Spiol01Chr15786_1	Spov3_chr01	complement(join(16320054..16320140,16320185..16320493,16320654..16320701))	0	#N/A	#N/A	#N/A	#N/A	#N/A	0	#N/A	#N/A	#N/A	#N/A	#N/A	0	#N/A	#N/A	#N/A	#N/A	#N/A
Spiol01Chr15785_1	Spov3_chr01	join(16328776..16328837,16328950..16329082)	0.34454	1.867	3.64772	0.403665	#N/A	1	0	#N/A	#N/A	#N/A	#N/A	#N/A	0	#N/A	#N/A	#N/A	#N/A	#N/A
Spiol01Chr13934_1	Spov3_chr01	complement(join(16329190..16329724,16330026..16330480))	29.0892	0.0521402	1.0368	0.896383	0.997212	1	22.4134	-2.66708	-6.35142	5.03622e-06	5.88223e-05	0.0795673	22.069	-2.06088	-4.17241	0.00147499	0.0105118	1
Spiol01Chr13932_1	Spov3_chr01	join(16351112..16351264,16351355..16351466,16351546..16351676)	0	#N/A	#N/A	#N/A	#N/A	#N/A	0	#N/A	#N/A	#N/A	#N/A	#N/A	0	#N/A	#N/A	#N/A	#N/A	#N/A
Spiol01Chr02212_1	Spov3_chr01	join(16364175..16364408,16366063..16367259)	0	#N/A	#N/A	#N/A	#N/A	#N/A	0	#N/A	#N/A	#N/A	#N/A	#N/A	0	#N/A	#N/A	#N/A	#N/A	#N/A
Spiol01Chr33277_1	Spov3_chr01	join(16367724..16369350,16375681..16375724)	0	#N/A	#N/A	#N/A	#N/A	#N/A	0	#N/A	#N/A	#N/A	#N/A	#N/A	0	#N/A	#N/A	#N/A	#N/A	#N/A
Spiol01Chr15787_1	Spov3_chr01	complement(join(16413265..16413817,16413907..16413995,16414863..16415048,16415176..16415214,16415332..16415514,16417310..16417358,16419152..16419290,16419516..16419597,16419761..16419819,16420503..16420554))	31.556	-0.150512	-1.10996	0.66721	0.983739	1	20.6673	-1.07934	-2.11307	0.0195351	0.0815413	1	33.0392	-2.14367	-4.41884	3.27618e-06	4.57929e-05	0.0513607
Spiol01Chr02213_1	Spov3_chr01	16425276..16425755	0	#N/A	#N/A	#N/A	#N/A	#N/A	0	#N/A	#N/A	#N/A	#N/A	#N/A	0	#N/A	#N/A	#N/A	#N/A	#N/A
Spiol01Chr02214_1	Spov3_chr01	join(16425850..16426184,16426333..16426405)	0	#N/A	#N/A	#N/A	#N/A	#N/A	0	#N/A	#N/A	#N/A	#N/A	#N/A	0	#N/A	#N/A	#N/A	#N/A	#N/A
Spiol01Chr15788_1	Spov3_chr01	join(16497932..16498363,16498450..16498563,16498685..16498756,16498797..16499163,16499221..16499366,16499453..16499533,16499703..16499816,16499910..16500616,16500677..16500782)	0	#N/A	#N/A	#N/A	#N/A	#N/A	0	#N/A	#N/A	#N/A	#N/A	#N/A	0	#N/A	#N/A	#N/A	#N/A	#N/A
Spiol01Chr13936_1	Spov3_chr01	complement(join(16503214..16503324,16503401..16503553,16503661..16503669))	0	#N/A	#N/A	#N/A	#N/A	#N/A	0	#N/A	#N/A	#N/A	#N/A	#N/A	0	#N/A	#N/A	#N/A	#N/A	#N/A
Spiol01Chr13937_1	Spov3_chr01	complement(join(16504156..16504275,16504371..16504877,16505005..16505097))	0.0833163	3.44472	10.8884	0.233339	#N/A	1	0	#N/A	#N/A	#N/A	#N/A	#N/A	0	#N/A	#N/A	#N/A	#N/A	#N/A
Spiol01Chr15789_1	Spov3_chr01	join(16507011..16507115,16507148..16507483)	0	#N/A	#N/A	#N/A	#N/A	#N/A	0	#N/A	#N/A	#N/A	#N/A	#N/A	0	#N/A	#N/A	#N/A	#N/A	#N/A
Spiol01Chr15790_1	Spov3_chr01	join(16507486..16507523,16507530..16508275,16508435..16508475)	0	#N/A	#N/A	#N/A	#N/A	#N/A	0	#N/A	#N/A	#N/A	#N/A	#N/A	0	#N/A	#N/A	#N/A	#N/A	#N/A
Spiol01Chr02216_1	Spov3_chr01	join(16512592..16512984,16513071..16513184,16513306..16513989,16514076..16514213,16514326..16514439,16514533..16515239,16515313..16515499,16515677..16515769,16515859..16515990,16516092..16516198,16516282..16516354,16516420..16516521)	0	#N/A	#N/A	#N/A	#N/A	#N/A	0	#N/A	#N/A	#N/A	#N/A	#N/A	0	#N/A	#N/A	#N/A	#N/A	#N/A
Spiol01Chr13938_1	Spov3_chr01	complement(join(16517587..16517770,16517856..16517959,16518036..16518188,16518296..16518304))	0	#N/A	#N/A	#N/A	#N/A	#N/A	0.908392	-6.44621	-87.197	0.137915	0.318497	1	0	#N/A	#N/A	#N/A	#N/A	#N/A
Spiol01Chr13939_1	Spov3_chr01	complement(join(16518793..16518912,16519008..16519514,16519642..16519719,16519824..16519961,16520050..16520527,16520590..16520795,16520923..16521087,16521194..16521289))	0	#N/A	#N/A	#N/A	#N/A	#N/A	0	#N/A	#N/A	#N/A	#N/A	#N/A	0	#N/A	#N/A	#N/A	#N/A	#N/A
Spiol01Chr15791_1	Spov3_chr01	join(16522875..16523828,16523920..16524075,16524234..16524555,16524926..16525179,16525274..16525424,16526226..16526359,16526748..16526877,16526993..16527066,16527611..16527616)	5.069	0.434501	1.35144	0.462476	0.946848	1	9.52418	0.490379	1.40481	0.277106	0.484602	1	8.38711	0.705053	1.6302	0.320545	0.548814	1
Spiol01Chr13940_1	Spov3_chr01	complement(join(16531867..16532492,16533208..16533559))	0.966789	1.34103	2.53331	0.562847	0.964203	1	2.15647	-2.18839	-4.55795	0.114685	0.284126	1	0.262436	0.442709	1.35915	0.848365	0.935627	1
Spiol01Chr15792_1	Spov3_chr01	join(16535087..16535233,16535253..16535537,16535548..16536423)	0	#N/A	#N/A	#N/A	#N/A	#N/A	0	#N/A	#N/A	#N/A	#N/A	#N/A	0	#N/A	#N/A	#N/A	#N/A	#N/A
Spiol01Chr02215_1	Spov3_chr01	complement(join(16536651..16536741,16536815..16537174,16537733..16538388))	0	#N/A	#N/A	#N/A	#N/A	#N/A	0	#N/A	#N/A	#N/A	#N/A	#N/A	0	#N/A	#N/A	#N/A	#N/A	#N/A
Spiol01Chr15794_1	Spov3_chr01	complement(join(16539445..16539771,16539875..16540384,16540442..16540779,16540802..16541660))	0	#N/A	#N/A	#N/A	#N/A	#N/A	0	#N/A	#N/A	#N/A	#N/A	#N/A	0	#N/A	#N/A	#N/A	#N/A	#N/A
Spiol01Chr15793_1	Spov3_chr01	complement(join(16542223..16542968,16542987..16543209))	0	#N/A	#N/A	#N/A	#N/A	#N/A	0	#N/A	#N/A	#N/A	#N/A	#N/A	0	#N/A	#N/A	#N/A	#N/A	#N/A
Spiol01Chr13935_1	Spov3_chr01	join(16557541..16557573,16557813..16557923,16558002..16558103,16560080..16560376)	0	#N/A	#N/A	#N/A	#N/A	#N/A	0	#N/A	#N/A	#N/A	#N/A	#N/A	0	#N/A	#N/A	#N/A	#N/A	#N/A
Spiol01Chr33278_1	Spov3_chr01	join(16656235..16656248,16657502..16657582,16658978..16659176,16665049..16665947,16666771..16666786)	0	#N/A	#N/A	#N/A	#N/A	#N/A	0	#N/A	#N/A	#N/A	#N/A	#N/A	0	#N/A	#N/A	#N/A	#N/A	#N/A
Spiol01Chr15796_1	Spov3_chr01	complement(join(16704204..16704233,16705426..16705512,16705592..16705675,16705794..16705916,16706018..16706084,16707798..16707808))	7.28455	-3.32044	-9.98968	0.0861052	0.517375	1	6.34827	-1.47916	-2.78786	0.236289	0.439912	1	2.20671	2.41545	5.33486	0.288259	0.515296	1
Spiol01Chr15795_1	Spov3_chr01	join(16744382..16744489,16746054..16746305,16747382..16747672)	0	#N/A	#N/A	#N/A	#N/A	#N/A	0	#N/A	#N/A	#N/A	#N/A	#N/A	0	#N/A	#N/A	#N/A	#N/A	#N/A
Spiol01Chr33279_1	Spov3_chr01	join(16829017..16829065,16829564..16829778,16830662..16830721)	0	#N/A	#N/A	#N/A	#N/A	#N/A	0	#N/A	#N/A	#N/A	#N/A	#N/A	0	#N/A	#N/A	#N/A	#N/A	#N/A
Spiol01Chr33280_1	Spov3_chr01	join(16858348..16858578,16861279..16861298,16861745..16861763,16861895..16861949,16866889..16866953,16868695..16868790)	0	#N/A	#N/A	#N/A	#N/A	#N/A	0	#N/A	#N/A	#N/A	#N/A	#N/A	0	#N/A	#N/A	#N/A	#N/A	#N/A
Spiol01Chr15797_1	Spov3_chr01	join(16869752..16869768,16869785..16869934,16870099..16870429)	0	#N/A	#N/A	#N/A	#N/A	#N/A	0	#N/A	#N/A	#N/A	#N/A	#N/A	0	#N/A	#N/A	#N/A	#N/A	#N/A
Spiol01Chr33281_1	Spov3_chr01	join(16990862..16991072,16991144..16991311,16991397..16991652,17009491..17009539,17010119..17010130)	0	#N/A	#N/A	#N/A	#N/A	#N/A	0	#N/A	#N/A	#N/A	#N/A	#N/A	0	#N/A	#N/A	#N/A	#N/A	#N/A
Spiol01Chr15798_1	Spov3_chr01	join(17010289..17010334,17012951..17013291,17018649..17018709,17018813..17018918,17019408..17019523,17025214..17025328,17025398..17025575)	27.1681	1.36392	2.57383	0.00948355	0.153247	1	27.1699	0.0687832	1.04883	0.864744	0.935293	1	30.7344	0.633179	1.55098	0.211127	0.421196	1
Spiol01Chr13941_1	Spov3_chr01	join(17072258..17072393,17072480..17072594,17072664..17072841)	8.41766	-1.44934	-2.73083	0.35225	0.904317	1	6.559	1.16916	2.24881	0.424185	0.629941	1	3.66645	-0.639889	-1.55821	0.748583	0.886776	1
Spiol01Chr15799_1	Spov3_chr01	join(17100959..17101454,17102438..17102802,17103612..17104256)	0	#N/A	#N/A	#N/A	#N/A	#N/A	0	#N/A	#N/A	#N/A	#N/A	#N/A	0	#N/A	#N/A	#N/A	#N/A	#N/A
Spiol01Chr15800_1	Spov3_chr01	join(17202214..17203102,17203376..17204229,17204307..17204495,17204514..17204882,17206456..17206508,17220102..17220300)	0	#N/A	#N/A	#N/A	#N/A	#N/A	0	#N/A	#N/A	#N/A	#N/A	#N/A	0	#N/A	#N/A	#N/A	#N/A	#N/A
Spiol01Chr15801_1	Spov3_chr01	complement(join(17348680..17348718,17348907..17348981,17352217..17352642,17353142..17353300,17354018..17354191,17354379..17354479,17355885..17356107))	0.0112256	1.81129	3.50956	0.501782	#N/A	1	0	#N/A	#N/A	#N/A	#N/A	#N/A	0.0381233	2.28916	4.88771	0.375667	0.602908	1
Spiol01Chr15803_1	Spov3_chr01	complement(join(17422683..17422769,17422897..17423051,17423534..17423582))	0	#N/A	#N/A	#N/A	#N/A	#N/A	0	#N/A	#N/A	#N/A	#N/A	#N/A	0	#N/A	#N/A	#N/A	#N/A	#N/A
Spiol01Chr15802_1	Spov3_chr01	join(17457818..17458539,17464019..17464381,17464502..17464732,17464938..17465063,17465140..17465476,17465609..17465766,17467535..17467692,17468528..17468646,17469942..17470076,17470691..17470795,17471376..17471473,17471556..17471789,17472223..17472556,17472644..17472832,17472910..17473215,17475334..17476548)	4.14161	-0.081016	-1.05776	0.859488	0.996147	1	4.98609	0.442746	1.35919	0.313031	0.523569	1	7.06206	0.0984948	1.07066	0.84088	0.932635	1
Spiol01Chr15806_1	Spov3_chr01	complement(join(17492886..17493140,17494228..17494311,17498947..17499061,17501890..17501960))	0.114262	3.44472	10.8884	0.233384	#N/A	1	0.8992	5.64848	50.1607	0.0652649	0.198996	1	0.98705	5.47732	44.549	0.0761656	0.227738	1
Spiol01Chr15804_1	Spov3_chr01	join(17521843..17522016,17522117..17522241,17522330..17522402,17522498..17522605)	0	#N/A	#N/A	#N/A	#N/A	#N/A	0	#N/A	#N/A	#N/A	#N/A	#N/A	0	#N/A	#N/A	#N/A	#N/A	#N/A
Spiol01Chr13943_1	Spov3_chr01	complement(join(17535247..17535302,17536686..17536824,17537080..17538127,17538243..17538550))	0	#N/A	#N/A	#N/A	#N/A	#N/A	0	#N/A	#N/A	#N/A	#N/A	#N/A	0	#N/A	#N/A	#N/A	#N/A	#N/A
Spiol01Chr02217_1	Spov3_chr01	complement(17538815..17539990)	0	#N/A	#N/A	#N/A	#N/A	#N/A	0	#N/A	#N/A	#N/A	#N/A	#N/A	0	#N/A	#N/A	#N/A	#N/A	#N/A
Spiol01Chr15805_1	Spov3_chr01	join(17543095..17544496,17544936..17545467,17545555..17545770,17545776..17545856,17545998..17546040,17546118..17546573,17547627..17547731)	0	#N/A	#N/A	#N/A	#N/A	#N/A	0	#N/A	#N/A	#N/A	#N/A	#N/A	0	#N/A	#N/A	#N/A	#N/A	#N/A
Spiol01Chr13942_1	Spov3_chr01	join(17549271..17550078,17550162..17550406,17550800..17550982,17552478..17552966)	0	#N/A	#N/A	#N/A	#N/A	#N/A	0	#N/A	#N/A	#N/A	#N/A	#N/A	0	#N/A	#N/A	#N/A	#N/A	#N/A
Spiol01Chr13944_1	Spov3_chr01	join(17609106..17609373,17609525..17609740,17609840..17609985,17610216..17610489,17610597..17610820)	0	#N/A	#N/A	#N/A	#N/A	#N/A	0.348759	5.38879	41.8973	0.0755978	0.219884	1	1.405	-8.12975	-280.09	0.0201812	0.0900039	1
Spiol01Chr13945_1	Spov3_chr01	complement(join(17611013..17611207,17612014..17612109,17612339..17612443,17612513..17612732,17612806..17612878,17614098..17614644,17615556..17615607,17615876..17616099))	6.31153	-0.433445	-1.35045	0.58993	0.968449	1	6.8745	-0.6903	-1.61362	0.223113	0.427313	1	2.97115	-0.0775096	-1.05519	0.95587	0.982609	1
Spiol01Chr13946_1	Spov3_chr01	complement(join(17687763..17687873,17688190..17688375,17689782..17689901,17690485..17690520,17690898..17691026,17691183..17691248,17691374..17691436,17691571..17691600,17691701..17691751,17692072..17692143))	0	#N/A	#N/A	#N/A	#N/A	#N/A	0	#N/A	#N/A	#N/A	#N/A	#N/A	0	#N/A	#N/A	#N/A	#N/A	#N/A
Spiol01Chr15807_1	Spov3_chr01	complement(join(17737343..17737466,17737574..17737902,17738634..17738936))	0	#N/A	#N/A	#N/A	#N/A	#N/A	0	#N/A	#N/A	#N/A	#N/A	#N/A	0	#N/A	#N/A	#N/A	#N/A	#N/A
Spiol01Chr33282_1	Spov3_chr01	join(17795140..17795594,17796784..17796823)	0	#N/A	#N/A	#N/A	#N/A	#N/A	0	#N/A	#N/A	#N/A	#N/A	#N/A	0	#N/A	#N/A	#N/A	#N/A	#N/A
Spiol01Chr13947_1	Spov3_chr01	join(17799137..17799167,17800211..17800251,17800350..17800658)	0.564286	0.919463	1.89141	0.702407	#N/A	1	1.31409	-6.71211	-104.844	0.114667	0.284126	1	0.21124	-3.94773	-15.4307	0.205873	0.416711	1
Spiol01Chr33283_1	Spov3_chr01	complement(join(17802602..17802909,17804353..17804851))	0	#N/A	#N/A	#N/A	#N/A	#N/A	0	#N/A	#N/A	#N/A	#N/A	#N/A	0	#N/A	#N/A	#N/A	#N/A	#N/A
Spiol01Chr15809_1	Spov3_chr01	complement(join(17925829..17926008,17926017..17926043))	0	#N/A	#N/A	#N/A	#N/A	#N/A	0	#N/A	#N/A	#N/A	#N/A	#N/A	0	#N/A	#N/A	#N/A	#N/A	#N/A
Spiol01Chr15810_1	Spov3_chr01	complement(join(17926047..17926429,17926530..17926662))	0	#N/A	#N/A	#N/A	#N/A	#N/A	0	#N/A	#N/A	#N/A	#N/A	#N/A	0	#N/A	#N/A	#N/A	#N/A	#N/A
Spiol01Chr15808_1	Spov3_chr01	join(17973922..17974107,17974136..17974282,17974306..17974581)	0	#N/A	#N/A	#N/A	#N/A	#N/A	0	#N/A	#N/A	#N/A	#N/A	#N/A	0	#N/A	#N/A	#N/A	#N/A	#N/A
Spiol01Chr15812_1	Spov3_chr01	complement(join(18014249..18014531,18014580..18014624,18014793..18014944,18015018..18015347,18015419..18015568,18015654..18016274,18016288..18016343,18017860..18017966,18029011..18029141))	0	#N/A	#N/A	#N/A	#N/A	#N/A	0	#N/A	#N/A	#N/A	#N/A	#N/A	0	#N/A	#N/A	#N/A	#N/A	#N/A
Spiol01Chr15811_1	Spov3_chr01	join(18070940..18072051,18072415..18073176,18073234..18073647,18074961..18075130,18075251..18075663,18075675..18075749)	0	#N/A	#N/A	#N/A	#N/A	#N/A	0	#N/A	#N/A	#N/A	#N/A	#N/A	0	#N/A	#N/A	#N/A	#N/A	#N/A
Spiol01Chr13950_1	Spov3_chr01	join(18154129..18154615,18158841..18159250,18159381..18160019)	36.2681	-0.399159	-1.31874	0.26901	0.844829	1	89.656	1.44745	2.72726	8.43265e-05	0.000764976	1	85.19	1.45263	2.73707	8.04889e-05	0.000809004	1
Spiol01Chr15813_1	Spov3_chr01	complement(join(18160477..18160487,18166341..18166495,18167571..18167678,18167941..18169163))	0	#N/A	#N/A	#N/A	#N/A	#N/A	0.091875	-4.90838	-30.031	0.24117	0.444968	1	0	#N/A	#N/A	#N/A	#N/A	#N/A
Spiol01Chr15814_1	Spov3_chr01	join(18302336..18302353,18302491..18302745,18303561..18303669,18303779..18303810,18303903..18304174,18304424..18304502,18304608..18304802,18305204..18305239)	0.249103	5.46024	44.0248	0.0857051	#N/A	1	0	#N/A	#N/A	#N/A	#N/A	#N/A	0	#N/A	#N/A	#N/A	#N/A	#N/A
Spiol01Chr13951_1	Spov3_chr01	complement(join(18321907..18322551,18323170..18323334))	16.9945	0.948375	1.9297	0.106697	0.580984	1	25.3854	0.5104	1.42445	0.262873	0.469458	1	28.5316	0.516517	1.4305	0.388201	0.615776	1
Spiol01Chr13953_1	Spov3_chr01	complement(join(18473249..18473293,18473420..18473512,18474319..18474367,18474923..18475092))	0	#N/A	#N/A	#N/A	#N/A	#N/A	0	#N/A	#N/A	#N/A	#N/A	#N/A	0	#N/A	#N/A	#N/A	#N/A	#N/A
Spiol01Chr13952_1	Spov3_chr01	join(18477190..18477282,18478348..18478483,18479316..18479440,18480182..18480245,18480355..18480440)	69.5754	-0.292029	-1.22436	0.483051	0.948609	1	123.904	0.686007	1.60882	0.104251	0.269129	1	127.521	0.62917	1.54667	0.140207	0.328397	1
Spiol01Chr15815_1	Spov3_chr01	complement(join(18665829..18665913,18666677..18666712,18668537..18668617,18669139..18669182))	0	#N/A	#N/A	#N/A	#N/A	#N/A	0	#N/A	#N/A	#N/A	#N/A	#N/A	0	#N/A	#N/A	#N/A	#N/A	#N/A
Spiol01Chr15818_1	Spov3_chr01	complement(join(18719665..18719901,18720100..18720168,18720249..18720413,18720514..18720592,18721767..18721855,18727712..18727852,18727937..18728026,18728159..18728365,18728705..18728890,18728972..18729175,18729256..18729342,18729444..18729557,18729725..18729874,18730039..18730122,18732216..18732320,18732436..18732606,18732687..18732752,18732912..18733154,18733920..18733976,18735131..18735277,187…	0.802491	-0.0532486	-1.0376	0.971149	0.998321	1	1.05763	0.576501	1.49123	0.579661	0.753237	1	1.04555	-1.49424	-2.81716	0.241718	0.461532	1
Spiol01Chr13954_1	Spov3_chr01	join(18722694..18723155,18723552..18723920)	0	#N/A	#N/A	#N/A	#N/A	#N/A	0	#N/A	#N/A	#N/A	#N/A	#N/A	0	#N/A	#N/A	#N/A	#N/A	#N/A
Spiol01Chr15817_1	Spov3_chr01	join(18726004..18726046,18726084..18726370)	0	#N/A	#N/A	#N/A	#N/A	#N/A	0	#N/A	#N/A	#N/A	#N/A	#N/A	0	#N/A	#N/A	#N/A	#N/A	#N/A
Spiol01Chr02219_1	Spov3_chr01	18726434..18727195	0	#N/A	#N/A	#N/A	#N/A	#N/A	0	#N/A	#N/A	#N/A	#N/A	#N/A	0	#N/A	#N/A	#N/A	#N/A	#N/A
Spiol01Chr15816_1	Spov3_chr01	join(18727227..18727252,18727721..18727838,18728290..18728387,18728875..18728981,18729050..18729195,18729273..18729314)	0	#N/A	#N/A	#N/A	#N/A	#N/A	0	#N/A	#N/A	#N/A	#N/A	#N/A	0	#N/A	#N/A	#N/A	#N/A	#N/A
Spiol01Chr13955_1	Spov3_chr01	complement(join(18912778..18912876,18912986..18913087,18913165..18913273,18913524..18913727,18913814..18914160,18914239..18914448,18914579..18914854,18914957..18915379,18915476..18915775,18915882..18916112,18916207..18916500))	0	#N/A	#N/A	#N/A	#N/A	#N/A	0	#N/A	#N/A	#N/A	#N/A	#N/A	0	#N/A	#N/A	#N/A	#N/A	#N/A
Spiol01Chr13957_1	Spov3_chr01	join(19039031..19039720,19039952..19040134,19040196..19040513,19040596..19040736,19040809..19040897,19041003..19041306)	0	#N/A	#N/A	#N/A	#N/A	#N/A	0	#N/A	#N/A	#N/A	#N/A	#N/A	0	#N/A	#N/A	#N/A	#N/A	#N/A
Spiol01Chr15819_1	Spov3_chr01	join(19097275..19097972,19098282..19098429,19098860..19099558)	0	#N/A	#N/A	#N/A	#N/A	#N/A	0	#N/A	#N/A	#N/A	#N/A	#N/A	0	#N/A	#N/A	#N/A	#N/A	#N/A
Spiol01Chr02220_1	Spov3_chr01	complement(join(19103565..19103600,19103717..19104145,19104622..19104717,19104856..19104948,19105027..19105236,19106353..19106597,19106731..19107535))	0	#N/A	#N/A	#N/A	#N/A	#N/A	0	#N/A	#N/A	#N/A	#N/A	#N/A	0	#N/A	#N/A	#N/A	#N/A	#N/A
Spiol01Chr15820_1	Spov3_chr01	complement(join(19110547..19111056,19111141..19111246,19111325..19111624,19111706..19112541,19112944..19113891,19113936..19114172))	0	#N/A	#N/A	#N/A	#N/A	#N/A	0	#N/A	#N/A	#N/A	#N/A	#N/A	0	#N/A	#N/A	#N/A	#N/A	#N/A
Spiol01Chr15821_1	Spov3_chr01	complement(join(19129681..19130103,19130179..19130319,19130409..19130594))	0	#N/A	#N/A	#N/A	#N/A	#N/A	0	#N/A	#N/A	#N/A	#N/A	#N/A	0	#N/A	#N/A	#N/A	#N/A	#N/A
Spiol01Chr15822_1	Spov3_chr01	complement(join(19130922..19130969,19131051..19131203))	0	#N/A	#N/A	#N/A	#N/A	#N/A	0	#N/A	#N/A	#N/A	#N/A	#N/A	0	#N/A	#N/A	#N/A	#N/A	#N/A
Spiol01Chr02221_1	Spov3_chr01	complement(19195164..19195676)	0	#N/A	#N/A	#N/A	#N/A	#N/A	0	#N/A	#N/A	#N/A	#N/A	#N/A	0	#N/A	#N/A	#N/A	#N/A	#N/A
Spiol01Chr13958_1	Spov3_chr01	complement(join(19196492..19196797,19196987..19197481))	0	#N/A	#N/A	#N/A	#N/A	#N/A	0	#N/A	#N/A	#N/A	#N/A	#N/A	0	#N/A	#N/A	#N/A	#N/A	#N/A
Spiol01Chr13959_1	Spov3_chr01	complement(join(19205617..19205684,19206188..19206317,19206403..19206488,19207204..19207249,19207373..19207495,19207626..19207628))	182.236	-0.106672	-1.07674	0.772975	0.992213	1	170.996	-0.0957226	-1.0686	0.801557	0.900639	1	193.444	0.168745	1.12408	0.611019	0.80384	1
Spiol01Chr15823_1	Spov3_chr01	join(19212714..19212725,19212872..19212938,19213578..19213611,19215333..19215458,19215576..19215608,19215969..19216005)	0	#N/A	#N/A	#N/A	#N/A	#N/A	0	#N/A	#N/A	#N/A	#N/A	#N/A	0	#N/A	#N/A	#N/A	#N/A	#N/A
Spiol01Chr15824_1	Spov3_chr01	complement(join(19258786..19258799,19262277..19262430,19262479..19263198,19263277..19264020))	0	#N/A	#N/A	#N/A	#N/A	#N/A	0	#N/A	#N/A	#N/A	#N/A	#N/A	0	#N/A	#N/A	#N/A	#N/A	#N/A
Spiol01Chr13960_1	Spov3_chr01	join(19268546..19268785,19271267..19271633,19271905..19271960)	319.069	1.37788	2.59885	0.0004978	0.0167736	1	332.587	0.555253	1.46943	0.148491	0.333513	1	284.656	0.644735	1.56345	0.0557753	0.186026	1
Spiol01Chr15825_1	Spov3_chr01	complement(join(19299227..19299568,19301529..19301696,19302433..19303793,19303887..19303995))	12.6039	-0.734021	-1.66327	0.114557	0.602246	1	7.56645	-0.273759	-1.20895	0.587836	0.759299	1	11.8487	-1.36083	-2.56833	0.0137177	0.0670942	1
Spiol01Chr15826_1	Spov3_chr01	join(19380628..19380685,19380810..19380917,19381008..19381049,19384135..19384226,19385705..19385802,19386042..19386093,19386541..19386633,19387047..19387157,19387519..19387822,19388303..19388715,19389010..19389119,19390523..19390581,19390733..19390920,19392198..19392386)	1.48043	-1.8906	-3.70788	0.279256	0.852346	1	1.62565	0.126316	1.0915	0.902285	0.953695	1	5.2031	3.33441	10.0869	0.0034743	0.021755	1
Spiol01Chr13961_1	Spov3_chr01	join(19428773..19428985,19429059..19429194,19429327..19429721,19429889..19429956,19431674..19431734,19431816..19431965,19432037..19432135,19432214..19432471)	0	#N/A	#N/A	#N/A	#N/A	#N/A	0	#N/A	#N/A	#N/A	#N/A	#N/A	0	#N/A	#N/A	#N/A	#N/A	#N/A
Spiol01Chr02224_1	Spov3_chr01	complement(19434207..19435232)	0	#N/A	#N/A	#N/A	#N/A	#N/A	0	#N/A	#N/A	#N/A	#N/A	#N/A	0	#N/A	#N/A	#N/A	#N/A	#N/A
Spiol01Chr02222_1	Spov3_chr01	complement(19435434..19435931)	0	#N/A	#N/A	#N/A	#N/A	#N/A	0	#N/A	#N/A	#N/A	#N/A	#N/A	0	#N/A	#N/A	#N/A	#N/A	#N/A
Spiol01Chr15827_1	Spov3_chr01	complement(join(19435955..19436516,19437324..19439101))	0	#N/A	#N/A	#N/A	#N/A	#N/A	0	#N/A	#N/A	#N/A	#N/A	#N/A	0	#N/A	#N/A	#N/A	#N/A	#N/A
Spiol01Chr13962_1	Spov3_chr01	join(19440592..19440681,19444390..19444539,19444610..19444708,19444787..19445314)	0	#N/A	#N/A	#N/A	#N/A	#N/A	0	#N/A	#N/A	#N/A	#N/A	#N/A	0	#N/A	#N/A	#N/A	#N/A	#N/A
Spiol01Chr02223_1	Spov3_chr01	complement(19470393..19472828)	0	#N/A	#N/A	#N/A	#N/A	#N/A	0	#N/A	#N/A	#N/A	#N/A	#N/A	0	#N/A	#N/A	#N/A	#N/A	#N/A
Spiol01Chr13963_1	Spov3_chr01	join(19602060..19602210,19602790..19603007,19603667..19603876,19604215..19604451,19605038..19605212,19605289..19605578)	6.47493	-0.552452	-1.46658	0.478577	0.947812	1	6.43731	-2.88686	-7.39658	0.00120726	0.00797555	1	3.21862	-1.68862	-3.22348	0.238244	0.458307	1
Spiol01Chr02225_1	Spov3_chr01	join(19673764..19674163,19674229..19674599,19674692..19674946,19675167..19675495,19675607..19675787,19676861..19677037)	0	#N/A	#N/A	#N/A	#N/A	#N/A	0	#N/A	#N/A	#N/A	#N/A	#N/A	0	#N/A	#N/A	#N/A	#N/A	#N/A
Spiol01Chr13964_1	Spov3_chr01	complement(join(19696893..19697030,19697156..19697386,19697485..19697787))	0	#N/A	#N/A	#N/A	#N/A	#N/A	0	#N/A	#N/A	#N/A	#N/A	#N/A	0	#N/A	#N/A	#N/A	#N/A	#N/A
Spiol01Chr02226_1	Spov3_chr01	complement(join(19732561,19733740..19734007,19734401..19735769,19735863..19736159))	0	#N/A	#N/A	#N/A	#N/A	#N/A	0	#N/A	#N/A	#N/A	#N/A	#N/A	0	#N/A	#N/A	#N/A	#N/A	#N/A
Spiol01Chr13965_1	Spov3_chr01	join(19899165..19899638,19900647..19901717)	0.99236	-0.574025	-1.48867	0.777179	0.992213	1	1.20688	-2.65684	-6.30649	0.0943477	0.253162	1	0.908176	0.388861	1.30936	0.851672	0.937189	1
Spiol01Chr15828_1	Spov3_chr01	join(19930638..19931208,19931295..19931636,19932440..19932497,19932720..19933242,19933771..19933956,19934281..19934931)	0.24448	3.14155	8.82471	0.207316	0.774875	1	0.548178	-2.04518	-4.12726	0.249102	0.453346	1	0.406196	6.25299	76.2672	0.0379142	0.143613	1
Spiol01Chr15829_1	Spov3_chr01	19944791..19944814	0	#N/A	#N/A	#N/A	#N/A	#N/A	0	#N/A	#N/A	#N/A	#N/A	#N/A	0	#N/A	#N/A	#N/A	#N/A	#N/A
Spiol01Chr15830_1	Spov3_chr01	join(20031048..20031193,20032462..20033313,20033819..20034824)	0	#N/A	#N/A	#N/A	#N/A	#N/A	0	#N/A	#N/A	#N/A	#N/A	#N/A	0	#N/A	#N/A	#N/A	#N/A	#N/A
Spiol01Chr02227_1	Spov3_chr01	complement(join(20062830..20063338,20063441..20063540,20063615..20063764,20063853..20064080))	0	#N/A	#N/A	#N/A	#N/A	#N/A	0	#N/A	#N/A	#N/A	#N/A	#N/A	0	#N/A	#N/A	#N/A	#N/A	#N/A
Spiol01Chr15831_1	Spov3_chr01	complement(join(20077265..20077378,20078474..20078501,20079217..20080208))	0	#N/A	#N/A	#N/A	#N/A	#N/A	0	#N/A	#N/A	#N/A	#N/A	#N/A	0	#N/A	#N/A	#N/A	#N/A	#N/A
Spiol01Chr15832_1	Spov3_chr01	complement(join(20080221..20080671,20080757..20080806,20080817..20081622,20081677..20081947))	0	#N/A	#N/A	#N/A	#N/A	#N/A	0	#N/A	#N/A	#N/A	#N/A	#N/A	0	#N/A	#N/A	#N/A	#N/A	#N/A
Spiol01Chr15834_1	Spov3_chr01	complement(join(20179591..20179637,20180545..20180659,20180835..20180863,20180909..20181062,20182241..20182300,20183546..20183600,20184128..20184171))	0.178535	3.97458	15.7205	0.187511	#N/A	1	0.162949	-4.18678	-18.2115	0.295686	0.504388	1	0.628331	-0.138732	-1.10094	0.953585	0.98173	1
Spiol01Chr33284_1	Spov3_chr01	join(20181943..20182026,20207431..20207541,20207920..20207967,20208420..20208455)	0	#N/A	#N/A	#N/A	#N/A	#N/A	0	#N/A	#N/A	#N/A	#N/A	#N/A	0	#N/A	#N/A	#N/A	#N/A	#N/A
Spiol01Chr13967_1	Spov3_chr01	join(20235169..20235247,20235336..20235413,20235545..20235612)	34.4722	-1.62931	-3.09365	0.114757	0.602246	1	145.64	3.20151	9.19921	9.29572e-11	2.35888e-09	1.46863e-06	96.8107	1.33124	2.51619	0.0864345	0.245761	1
Spiol01Chr15833_1	Spov3_chr01	join(20249903..20250052,20250492..20250564,20250835..20250908)	0	#N/A	#N/A	#N/A	#N/A	#N/A	0	#N/A	#N/A	#N/A	#N/A	#N/A	0	#N/A	#N/A	#N/A	#N/A	#N/A
Spiol01Chr15835_1	Spov3_chr01	join(20293665..20293755,20294119..20294579)	0	#N/A	#N/A	#N/A	#N/A	#N/A	0	#N/A	#N/A	#N/A	#N/A	#N/A	0	#N/A	#N/A	#N/A	#N/A	#N/A
Spiol01Chr13968_1	Spov3_chr01	complement(join(20303582..20303920,20303999..20304097,20304170..20304319,20304416..20304739))	0	#N/A	#N/A	#N/A	#N/A	#N/A	0	#N/A	#N/A	#N/A	#N/A	#N/A	0	#N/A	#N/A	#N/A	#N/A	#N/A
Spiol01Chr15836_1	Spov3_chr01	join(20306061..20306158,20306233..20306344)	0	#N/A	#N/A	#N/A	#N/A	#N/A	0	#N/A	#N/A	#N/A	#N/A	#N/A	0	#N/A	#N/A	#N/A	#N/A	#N/A
Spiol01Chr15837_1	Spov3_chr01	join(20335013..20335081,20343048..20343194,20354470..20354539,20355441..20355733)	0	#N/A	#N/A	#N/A	#N/A	#N/A	0	#N/A	#N/A	#N/A	#N/A	#N/A	0	#N/A	#N/A	#N/A	#N/A	#N/A
Spiol01Chr15838_1	Spov3_chr01	join(20355758..20355954,20356231..20356581,20357482..20357823,20358384..20358459,20359871..20359924)	0	#N/A	#N/A	#N/A	#N/A	#N/A	0	#N/A	#N/A	#N/A	#N/A	#N/A	0	#N/A	#N/A	#N/A	#N/A	#N/A
Spiol01Chr02228_1	Spov3_chr01	complement(20381467..20382999)	0	#N/A	#N/A	#N/A	#N/A	#N/A	0	#N/A	#N/A	#N/A	#N/A	#N/A	0	#N/A	#N/A	#N/A	#N/A	#N/A
Spiol01Chr15839_1	Spov3_chr01	join(20383447..20383573,20384762..20384867,20384917..20385001,20385281..20385328,20386035..20386144,20386301..20386364,20386434..20386569,20386709..20386782,20386870..20386964,20387259..20387274)	0	#N/A	#N/A	#N/A	#N/A	#N/A	0	#N/A	#N/A	#N/A	#N/A	#N/A	0	#N/A	#N/A	#N/A	#N/A	#N/A
Spiol01Chr15840_1	Spov3_chr01	join(20398674..20399865,20400587..20401251,20401915..20401979,20402990..20403053)	0	#N/A	#N/A	#N/A	#N/A	#N/A	0	#N/A	#N/A	#N/A	#N/A	#N/A	0	#N/A	#N/A	#N/A	#N/A	#N/A
Spiol01Chr15841_1	Spov3_chr01	join(20464391..20464527,20464767..20464873,20465225..20465361,20468336..20468410,20469246..20469275)	0	#N/A	#N/A	#N/A	#N/A	#N/A	0	#N/A	#N/A	#N/A	#N/A	#N/A	0	#N/A	#N/A	#N/A	#N/A	#N/A
Spiol01Chr13969_1	Spov3_chr01	join(20550525..20550629,20550799..20550824,20551310..20551529)	12.0949	-1.43267	-2.69946	0.250383	0.828704	1	17.3365	0.248943	1.18834	0.780281	0.887208	1	21.617	0.417766	1.33586	0.662985	0.837305	1
Spiol01Chr13970_1	Spov3_chr01	complement(join(20552601..20552759,20552891..20553031,20553808..20554207,20554559..20554744,20555499..20555749,20556981..20557658))	20.0732	-0.513415	-1.42743	0.228731	0.805617	1	21.6023	-1.24785	-2.37487	0.00126797	0.00833269	1	19.1596	-1.30024	-2.4627	0.00649174	0.0366449	1
Spiol01Chr13971_1	Spov3_chr01	complement(join(20589341..20589569,20590981..20591245,20591992..20592241))	8.75056	0.124115	1.08984	0.875932	0.997212	1	17.1575	0.428728	1.34605	0.437226	0.640745	1	26.6007	0.823548	1.76975	0.172419	0.371823	1
Spiol01Chr15842_1	Spov3_chr01	join(20593433..20593552,20593783..20593965)	0	#N/A	#N/A	#N/A	#N/A	#N/A	0	#N/A	#N/A	#N/A	#N/A	#N/A	0	#N/A	#N/A	#N/A	#N/A	#N/A
Spiol01Chr02229_1	Spov3_chr01	join(20596768..20597990,20599174..20599420,20600086..20601288)	0	#N/A	#N/A	#N/A	#N/A	#N/A	0	#N/A	#N/A	#N/A	#N/A	#N/A	0	#N/A	#N/A	#N/A	#N/A	#N/A
Spiol01Chr33285_1	Spov3_chr01	20602943..20603743	0	#N/A	#N/A	#N/A	#N/A	#N/A	0	#N/A	#N/A	#N/A	#N/A	#N/A	0	#N/A	#N/A	#N/A	#N/A	#N/A
Spiol01Chr15844_1	Spov3_chr01	complement(join(20635517..20635540,20637057..20637194,20637321..20637539))	0	#N/A	#N/A	#N/A	#N/A	#N/A	0	#N/A	#N/A	#N/A	#N/A	#N/A	0	#N/A	#N/A	#N/A	#N/A	#N/A
Spiol01Chr02230_1	Spov3_chr01	20643792..20645210	1.33971	-1.83919	-3.57809	0.351231	0.903628	1	1.54033	-8.54106	-372.492	0.0344665	0.126915	1	1.24779	-2.96195	-7.79175	0.201783	0.410787	1
Spiol01Chr15843_1	Spov3_chr01	join(20647023..20647297,20647344..20649254,20649705..20650275)	0	#N/A	#N/A	#N/A	#N/A	#N/A	0	#N/A	#N/A	#N/A	#N/A	#N/A	0	#N/A	#N/A	#N/A	#N/A	#N/A
Spiol01Chr15845_1	Spov3_chr01	complement(join(20706673..20707200,20707279..20707377,20707472..20707600,20707683..20707969,20708029..20708233,20708319..20708614,20708904..20708946))	0	#N/A	#N/A	#N/A	#N/A	#N/A	0	#N/A	#N/A	#N/A	#N/A	#N/A	0	#N/A	#N/A	#N/A	#N/A	#N/A
Spiol01Chr15846_1	Spov3_chr01	join(20785256..20786414,20786942..20787218,20787307..20787392,20787488..20787645,20787759..20788013)	2.78975	0.243898	1.18419	0.786457	0.992213	1	2.47577	-0.395182	-1.31511	0.62532	0.786152	1	3.68697	-0.573761	-1.4884	0.499855	0.718261	1
Spiol01Chr13972_1	Spov3_chr01	complement(join(20794794..20795078,20795191..20796957,20797334..20797466,20797583..20797745,20797831..20797926,20798650..20798838,20799431..20800808))	3.07459	-0.395416	-1.31532	0.609895	0.970294	1	1.95654	0.639898	1.55822	0.400385	0.607563	1	3.2868	-0.265452	-1.20201	0.672089	0.842634	1
Spiol01Chr15847_1	Spov3_chr01	join(20915032..20915077,20915165..20915202,20915289..20915311,20917241..20917289,20918143..20918292)	0	#N/A	#N/A	#N/A	#N/A	#N/A	0	#N/A	#N/A	#N/A	#N/A	#N/A	0	#N/A	#N/A	#N/A	#N/A	#N/A
Spiol01Chr15848_1	Spov3_chr01	join(20918348..20918412,20918519..20918684)	0	#N/A	#N/A	#N/A	#N/A	#N/A	2.82049	-7.06693	-134.078	0.0945227	0.253588	1	0	#N/A	#N/A	#N/A	#N/A	#N/A
Spiol01Chr15849_1	Spov3_chr01	complement(join(20943086..20943616,20943697..20943795,20943872..20944021,20944070..20944264,20944309..20944398,20944470..20944619,20944706..20945101))	0	#N/A	#N/A	#N/A	#N/A	#N/A	0	#N/A	#N/A	#N/A	#N/A	#N/A	0	#N/A	#N/A	#N/A	#N/A	#N/A
Spiol01Chr15851_1	Spov3_chr01	join(20994461..20994566,20994643..20994708,20994764..20994777,20994792..20994806)	0	#N/A	#N/A	#N/A	#N/A	#N/A	0	#N/A	#N/A	#N/A	#N/A	#N/A	0	#N/A	#N/A	#N/A	#N/A	#N/A
Spiol01Chr13974_1	Spov3_chr01	join(21003026..21003219,21003694..21003899,21003972..21004135,21004203..21004730,21004801..21005343)	0	#N/A	#N/A	#N/A	#N/A	#N/A	0	#N/A	#N/A	#N/A	#N/A	#N/A	0	#N/A	#N/A	#N/A	#N/A	#N/A
Spiol01Chr13975_1	Spov3_chr01	complement(join(21028330..21028731,21028814..21028998,21029076..21029100))	0	#N/A	#N/A	#N/A	#N/A	#N/A	0	#N/A	#N/A	#N/A	#N/A	#N/A	0	#N/A	#N/A	#N/A	#N/A	#N/A
Spiol01Chr15852_1	Spov3_chr01	join(21105394..21105457,21106715..21106944,21110967..21111148,21112715..21112898,21113117..21113207,21114810..21114970,21117357..21117446,21117537..21117698,21118007..21118068,21118171..21118261,21119375..21119538,21119690..21119897,21122415..21122960,21123042..21123254,21123383..21123758,21123946..21124036,21124105..21124189,21131190..21131379,21138098..21138393,21139508..21139598,21139719..2113…	5.56117	0.0290265	1.02032	0.947446	0.997212	1	6.5488	0.253898	1.19242	0.54005	0.72128	1	6.6525	-0.185339	-1.13708	0.693114	0.855132	1
Spiol01Chr13976_1	Spov3_chr01	complement(join(21159379..21159849,21159990..21160112))	0.126237	3.73377	13.3038	0.207579	#N/A	1	0	#N/A	#N/A	#N/A	#N/A	#N/A	0.372604	-5.28768	-39.0616	0.117873	0.296141	1
Spiol01Chr13977_1	Spov3_chr01	complement(join(21215466..21215744,21216364..21216593,21217744..21218137))	14.9005	-0.456185	-1.37191	0.445891	0.942856	1	12.5321	0.0951335	1.06816	0.863368	0.934379	1	17.2917	0.320016	1.24834	0.609926	0.802994	1
Spiol01Chr02232_1	Spov3_chr01	complement(join(21275920..21276037,21285348..21285709))	0	#N/A	#N/A	#N/A	#N/A	#N/A	0	#N/A	#N/A	#N/A	#N/A	#N/A	0	#N/A	#N/A	#N/A	#N/A	#N/A
Spiol01Chr33286_1	Spov3_chr01	complement(join(21286155..21286166,21288528..21288605,21288960..21289499))	0	#N/A	#N/A	#N/A	#N/A	#N/A	0	#N/A	#N/A	#N/A	#N/A	#N/A	0	#N/A	#N/A	#N/A	#N/A	#N/A
Spiol01Chr15853_1	Spov3_chr01	complement(join(21289551..21289976,21300592..21300964,21301055..21301326))	0	#N/A	#N/A	#N/A	#N/A	#N/A	0	#N/A	#N/A	#N/A	#N/A	#N/A	0	#N/A	#N/A	#N/A	#N/A	#N/A
Spiol01Chr13978_1	Spov3_chr01	complement(join(21486069..21486380,21486491..21486625))	0	#N/A	#N/A	#N/A	#N/A	#N/A	0	#N/A	#N/A	#N/A	#N/A	#N/A	0	#N/A	#N/A	#N/A	#N/A	#N/A
Spiol01Chr13979_1	Spov3_chr01	join(21488719..21489123,21489216..21489282,21489418..21489526,21489603..21491052)	0	#N/A	#N/A	#N/A	#N/A	#N/A	0	#N/A	#N/A	#N/A	#N/A	#N/A	0	#N/A	#N/A	#N/A	#N/A	#N/A
Spiol01Chr15854_1	Spov3_chr01	complement(join(21495626..21495883,21496030..21496488))	0	#N/A	#N/A	#N/A	#N/A	#N/A	0	#N/A	#N/A	#N/A	#N/A	#N/A	0	#N/A	#N/A	#N/A	#N/A	#N/A
Spiol01Chr33287_1	Spov3_chr01	complement(join(21496497..21496730,21497176..21497776,21498101..21498280,21498628..21498957,21499840..21499923,21500065..21500118,21500276..21500365,21501604..21501693,21501787..21501842))	0	#N/A	#N/A	#N/A	#N/A	#N/A	0	#N/A	#N/A	#N/A	#N/A	#N/A	0	#N/A	#N/A	#N/A	#N/A	#N/A
Spiol01Chr13980_1	Spov3_chr01	complement(join(21546357..21546446,21547227..21547517,21548778..21548918))	3.98189	0.547856	1.46191	0.750206	0.99182	1	7.29843	-1.01713	-2.02389	0.359563	0.568425	1	5.83994	1.10462	2.15042	0.508703	0.725369	1
Spiol01Chr13981_1	Spov3_chr01	complement(join(21584778..21584986,21589092..21589154,21591989..21592079,21592182..21592211))	0	#N/A	#N/A	#N/A	#N/A	#N/A	0	#N/A	#N/A	#N/A	#N/A	#N/A	0	#N/A	#N/A	#N/A	#N/A	#N/A
Spiol01Chr15855_1	Spov3_chr01	complement(join(21595878..21595989,21596077..21596909,21597318..21598076,21598108..21598452))	0	#N/A	#N/A	#N/A	#N/A	#N/A	0	#N/A	#N/A	#N/A	#N/A	#N/A	0	#N/A	#N/A	#N/A	#N/A	#N/A
Spiol01Chr15856_1	Spov3_chr01	join(21730795..21730844,21731621..21731707,21732413..21732557,21732645..21732918,21733013..21733103,21733203..21733327,21733419..21733497,21733809..21733938,21734074..21734234,21734315..21734435,21734516..21734676,21734771..21734831)	0	#N/A	#N/A	#N/A	#N/A	#N/A	0	#N/A	#N/A	#N/A	#N/A	#N/A	0	#N/A	#N/A	#N/A	#N/A	#N/A
Spiol01Chr33288_1	Spov3_chr01	join(21744426..21744463,21745199..21745784,21746861..21748066,21748568..21748585)	3.77386	-1.14763	-2.2155	0.230124	0.807694	1	2.51701	-0.107685	-1.0775	0.905375	0.955004	1	3.56998	-0.275479	-1.2104	0.813987	0.919844	1
Spiol01Chr33289_1	Spov3_chr01	join(21755508..21755686,21756105..21756250,21756637..21756678,21757933..21757973)	0	#N/A	#N/A	#N/A	#N/A	#N/A	0	#N/A	#N/A	#N/A	#N/A	#N/A	0	#N/A	#N/A	#N/A	#N/A	#N/A
Spiol01Chr15858_1	Spov3_chr01	complement(join(21793476..21794092,21794275..21794308))	0	#N/A	#N/A	#N/A	#N/A	#N/A	0	#N/A	#N/A	#N/A	#N/A	#N/A	0	#N/A	#N/A	#N/A	#N/A	#N/A
Spiol01Chr15857_1	Spov3_chr01	join(21808519..21809453,21810452..21810490,21810703..21810835,21810996..21811211,21811505..21811660,21811964..21812216,21812809..21813209,21813831..21813947,21814070..21814411)	3.26716	3.24454	9.47771	0.0110906	0.165986	1	27.5159	6.67786	102.385	1.58057e-14	6.36169e-13	2.49714e-10	10.3731	6.51727	91.5996	3.83092e-13	1.34899e-11	6.00573e-09
Spiol01Chr15859_1	Spov3_chr01	complement(join(21811178..21811289,21816047..21816102,21816290..21816420,21816884..21816989,21817135..21817188,21817292..21817408,21817498..21817611,21818571..21818638,21820298..21820412,21820539..21820667,21820789..21820887,21821051..21821192,21821840..21821907,21821992..21822102,21822311..21822387,21822527..21822677,21823265..21823366,21824541..21824597,21827289..21827402,21827548..21827628,218…	10.8977	1.01952	2.02725	0.0169448	0.217124	1	7.90834	0.22987	1.17273	0.622807	0.784347	1	5.4181	0.149579	1.10925	0.853746	0.938076	1
Spiol01Chr15860_1	Spov3_chr01	complement(join(21917777..21917896,21917996..21918180,21918219..21918291))	0	#N/A	#N/A	#N/A	#N/A	#N/A	0	#N/A	#N/A	#N/A	#N/A	#N/A	0	#N/A	#N/A	#N/A	#N/A	#N/A
Spiol01Chr15861_1	Spov3_chr01	complement(join(21918316..21918408,21918415..21918531))	0	#N/A	#N/A	#N/A	#N/A	#N/A	0	#N/A	#N/A	#N/A	#N/A	#N/A	0	#N/A	#N/A	#N/A	#N/A	#N/A
Spiol01Chr15862_1	Spov3_chr01	complement(join(21918586..21918760,21918821..21918828))	0	#N/A	#N/A	#N/A	#N/A	#N/A	0	#N/A	#N/A	#N/A	#N/A	#N/A	0	#N/A	#N/A	#N/A	#N/A	#N/A
Spiol01Chr15863_1	Spov3_chr01	complement(join(21926815..21927372,21927450..21927634,21927715..21928093,21928174..21928331,21928411..21928531))	0	#N/A	#N/A	#N/A	#N/A	#N/A	0	#N/A	#N/A	#N/A	#N/A	#N/A	0	#N/A	#N/A	#N/A	#N/A	#N/A
Spiol01Chr13982_1	Spov3_chr01	complement(join(21934484..21934502,21934597..21934790,21934874..21935389,21935467..21935538,21935610..21935846,21935950..21936105,21936199..21936369,21936556..21936726,21936832..21936897,21938138..21938223,21940351..21940531))	5.32798	0.53525	1.44919	0.420511	0.936228	1	6.58799	0.767192	1.70195	0.193699	0.389292	1	7.48213	-0.401355	-1.32075	0.546141	0.756222	1
Spiol01Chr15864_1	Spov3_chr01	complement(join(21981438..21981520,21981745..21981925))	0	#N/A	#N/A	#N/A	#N/A	#N/A	0	#N/A	#N/A	#N/A	#N/A	#N/A	0	#N/A	#N/A	#N/A	#N/A	#N/A
Spiol01Chr15865_1	Spov3_chr01	join(22119091..22120651,22121958..22121989)	0	#N/A	#N/A	#N/A	#N/A	#N/A	0	#N/A	#N/A	#N/A	#N/A	#N/A	0	#N/A	#N/A	#N/A	#N/A	#N/A
Spiol01Chr13983_1	Spov3_chr01	complement(join(22144770..22144879,22145149..22145521))	0	#N/A	#N/A	#N/A	#N/A	#N/A	0	#N/A	#N/A	#N/A	#N/A	#N/A	0	#N/A	#N/A	#N/A	#N/A	#N/A
Spiol01Chr13984_1	Spov3_chr01	complement(join(22230825..22230884,22234615..22234737))	0	#N/A	#N/A	#N/A	#N/A	#N/A	1.99681	5.23462	37.651	0.0747309	0.218069	1	0	#N/A	#N/A	#N/A	#N/A	#N/A
Spiol01Chr13985_1	Spov3_chr01	complement(join(22451228..22451374,22452444..22452692,22453637..22453908,22454050..22454101,22454199..22454276,22454502..22454561,22454664..22454741,22454938..22455063,22455159..22455232,22456680..22456780,22457229..22457269))	4.90008	0.76514	1.69953	0.395618	0.924253	1	26.8856	3.46467	11.04	1.63399e-10	3.99117e-09	2.58154e-06	33.5572	2.99654	7.98082	0.000118401	0.00114415	1
Spiol01Chr15866_1	Spov3_chr01	complement(join(22511603..22512069,22512087..22512476,22512516..22512828,22513099..22513572))	0	#N/A	#N/A	#N/A	#N/A	#N/A	0	#N/A	#N/A	#N/A	#N/A	#N/A	0	#N/A	#N/A	#N/A	#N/A	#N/A
Spiol01Chr15867_1	Spov3_chr01	join(22617977..22619747,22624773..22624786)	0	#N/A	#N/A	#N/A	#N/A	#N/A	0	#N/A	#N/A	#N/A	#N/A	#N/A	0	#N/A	#N/A	#N/A	#N/A	#N/A
Spiol01Chr13987_1	Spov3_chr01	complement(join(22654039..22654471,22654697..22654825,22655506..22655639))	0	#N/A	#N/A	#N/A	#N/A	#N/A	0	#N/A	#N/A	#N/A	#N/A	#N/A	0	#N/A	#N/A	#N/A	#N/A	#N/A
Spiol01Chr33290_1	Spov3_chr01	join(22659522..22659950,22660519..22660527)	0	#N/A	#N/A	#N/A	#N/A	#N/A	0	#N/A	#N/A	#N/A	#N/A	#N/A	0	#N/A	#N/A	#N/A	#N/A	#N/A
Spiol01Chr13986_1	Spov3_chr01	join(22664807..22664838,22665308..22665614,22665709..22665939,22671290..22671589,22671686..22672108,22672211..22672486,22672617..22672826,22672905..22673251,22673339..22673542,22673635..22673742,22673820..22673901,22673980..22674081,22674191..22674289)	0	#N/A	#N/A	#N/A	#N/A	#N/A	0	#N/A	#N/A	#N/A	#N/A	#N/A	0	#N/A	#N/A	#N/A	#N/A	#N/A
Spiol01Chr13989_1	Spov3_chr01	complement(join(22709562..22710058,22710710..22710791))	0	#N/A	#N/A	#N/A	#N/A	#N/A	0	#N/A	#N/A	#N/A	#N/A	#N/A	0	#N/A	#N/A	#N/A	#N/A	#N/A
Spiol01Chr15868_1	Spov3_chr01	complement(join(22711476..22711546,22711580..22711766))	0	#N/A	#N/A	#N/A	#N/A	#N/A	0	#N/A	#N/A	#N/A	#N/A	#N/A	0	#N/A	#N/A	#N/A	#N/A	#N/A
Spiol01Chr15869_1	Spov3_chr01	complement(join(22711805..22712284,22712362..22712422,22712509..22712703,22712753..22712818,22712894..22714113))	0	#N/A	#N/A	#N/A	#N/A	#N/A	0	#N/A	#N/A	#N/A	#N/A	#N/A	0	#N/A	#N/A	#N/A	#N/A	#N/A
Spiol01Chr02233_1	Spov3_chr01	22752312..22753967	0	#N/A	#N/A	#N/A	#N/A	#N/A	0	#N/A	#N/A	#N/A	#N/A	#N/A	0	#N/A	#N/A	#N/A	#N/A	#N/A
Spiol01Chr13988_1	Spov3_chr01	join(22754046..22754219,22754456..22755088)	0	#N/A	#N/A	#N/A	#N/A	#N/A	0	#N/A	#N/A	#N/A	#N/A	#N/A	0	#N/A	#N/A	#N/A	#N/A	#N/A
Spiol01Chr15870_1	Spov3_chr01	join(22818594..22818759,22823729..22823832,22823930..22823946,22827809..22828208)	0	#N/A	#N/A	#N/A	#N/A	#N/A	0	#N/A	#N/A	#N/A	#N/A	#N/A	0	#N/A	#N/A	#N/A	#N/A	#N/A
Spiol01Chr15871_1	Spov3_chr01	join(22904296..22904364,22904450..22904599,22904671..22905003,22905079..22905227,22905314..22905398,22905478..22906005)	0	#N/A	#N/A	#N/A	#N/A	#N/A	0	#N/A	#N/A	#N/A	#N/A	#N/A	0	#N/A	#N/A	#N/A	#N/A	#N/A
Spiol01Chr15872_1	Spov3_chr01	join(22928145..22928239,22930243..22930294,22932199..22932258)	0	#N/A	#N/A	#N/A	#N/A	#N/A	0	#N/A	#N/A	#N/A	#N/A	#N/A	0	#N/A	#N/A	#N/A	#N/A	#N/A
Spiol01Chr33291_1	Spov3_chr01	join(22942159..22942303,22942877..22943265,22944925..22945080,22945989..22946055,22946946..22946980)	0	#N/A	#N/A	#N/A	#N/A	#N/A	0	#N/A	#N/A	#N/A	#N/A	#N/A	0	#N/A	#N/A	#N/A	#N/A	#N/A
Spiol01Chr15874_1	Spov3_chr01	complement(join(23014013..23014225,23014274..23014423))	0	#N/A	#N/A	#N/A	#N/A	#N/A	0	#N/A	#N/A	#N/A	#N/A	#N/A	0	#N/A	#N/A	#N/A	#N/A	#N/A
Spiol01Chr15875_1	Spov3_chr01	complement(join(23014497..23014768,23015263..23015288,23015297..23015410,23015495..23015526))	0	#N/A	#N/A	#N/A	#N/A	#N/A	0	#N/A	#N/A	#N/A	#N/A	#N/A	0	#N/A	#N/A	#N/A	#N/A	#N/A
Spiol01Chr13990_1	Spov3_chr01	join(23033970..23034158,23034238..23034562,23034633..23034800,23034913..23035289,23035401..23035937)	0	#N/A	#N/A	#N/A	#N/A	#N/A	0	#N/A	#N/A	#N/A	#N/A	#N/A	0	#N/A	#N/A	#N/A	#N/A	#N/A
Spiol01Chr15876_1	Spov3_chr01	complement(join(23078609..23079381,23079965..23079977))	0.666725	0.786428	1.7248	0.749451	0.99182	1	1.96156	-1.53169	-2.89124	0.307416	0.516994	1	0.840702	3.41389	10.6582	0.146968	0.33617	1
Spiol01Chr13992_1	Spov3_chr01	complement(join(23103635..23103889,23106752..23106835,23116275..23116389,23117651..23117757))	10.7041	-0.654375	-1.57393	0.504396	0.955075	1	18.3408	1.18829	2.27882	0.0849066	0.236302	1	10.0336	1.60679	3.04573	0.259603	0.482221	1
Spiol01Chr15877_1	Spov3_chr01	complement(join(23123191..23123229,23123331..23123466,23123564..23123783,23123881..23124061,23124147..23124170,23124265..23124566,23125044..23125312,23126037..23126215))	2.71797	-0.407667	-1.32654	0.733066	0.989718	1	1.71115	-0.938252	-1.9162	0.426352	0.63196	1	2.93757	1.42611	2.68722	0.399801	0.626742	1
Spiol01Chr15878_1	Spov3_chr01	complement(join(23139834..23140655,23140670..23140897))	0	#N/A	#N/A	#N/A	#N/A	#N/A	0	#N/A	#N/A	#N/A	#N/A	#N/A	0	#N/A	#N/A	#N/A	#N/A	#N/A
Spiol01Chr15879_1	Spov3_chr01	complement(join(23168720..23168909,23169274..23169327,23169570..23169791,23169803..23169976,23170140..23170180,23171038..23171144,23171893..23171907,23172463..23172508))	0	#N/A	#N/A	#N/A	#N/A	#N/A	0	#N/A	#N/A	#N/A	#N/A	#N/A	0	#N/A	#N/A	#N/A	#N/A	#N/A
Spiol01Chr13991_1	Spov3_chr01	join(23174424..23174457,23176221..23176356,23176500..23176572,23177509..23177757)	1.11042	4.60232	24.2904	0.0614754	#N/A	1	1.11943	0.502085	1.41626	0.833152	0.917411	1	0.340115	-4.9085	-30.0335	0.130667	0.316064	1
Spiol01Chr13993_1	Spov3_chr01	complement(join(23178351..23178636,23178941..23179022,23179130..23179260,23179340..23179533,23179635..23179751,23179833..23179998,23180088..23180255,23180716..23181920))	0	#N/A	#N/A	#N/A	#N/A	#N/A	0	#N/A	#N/A	#N/A	#N/A	#N/A	0.0428281	-4.23284	-18.8024	0.184559	0.389461	1
Spiol01Chr13995_1	Spov3_chr01	complement(join(23301500..23301802,23301936..23302100,23302176..23302379,23302933..23302974,23303287..23303433))	0	#N/A	#N/A	#N/A	#N/A	#N/A	0	#N/A	#N/A	#N/A	#N/A	#N/A	0	#N/A	#N/A	#N/A	#N/A	#N/A
Spiol01Chr15880_1	Spov3_chr01	complement(join(23314794..23314961,23315211..23315360,23315435..23315764,23315836..23315985,23316071..23316139))	0	#N/A	#N/A	#N/A	#N/A	#N/A	0	#N/A	#N/A	#N/A	#N/A	#N/A	0	#N/A	#N/A	#N/A	#N/A	#N/A
Spiol01Chr13994_1	Spov3_chr01	join(23328404..23328545,23329100..23329201,23329335..23329417)	0	#N/A	#N/A	#N/A	#N/A	#N/A	0	#N/A	#N/A	#N/A	#N/A	#N/A	0	#N/A	#N/A	#N/A	#N/A	#N/A
Spiol01Chr13996_1	Spov3_chr01	join(23409264..23409396,23410342..23410522,23411238..23412270,23412826..23413266,23423781..23423905,23424337..23424514,23424601..23424723,23424820..23424963,23425466..23425678,23425804..23426148)	0	#N/A	#N/A	#N/A	#N/A	#N/A	0	#N/A	#N/A	#N/A	#N/A	#N/A	0	#N/A	#N/A	#N/A	#N/A	#N/A
Spiol01Chr15882_1	Spov3_chr01	complement(join(23427570..23427835,23427920..23428520,23428925..23429961,23431173..23431268,23431350..23431422))	0	#N/A	#N/A	#N/A	#N/A	#N/A	0	#N/A	#N/A	#N/A	#N/A	#N/A	0	#N/A	#N/A	#N/A	#N/A	#N/A
Spiol01Chr15881_1	Spov3_chr01	join(23447613..23447777,23447899..23447996,23448232..23448559,23448638..23448787,23448859..23449188,23449280..23449351,23449499..23449597,23449676..23450032)	0	#N/A	#N/A	#N/A	#N/A	#N/A	0	#N/A	#N/A	#N/A	#N/A	#N/A	0	#N/A	#N/A	#N/A	#N/A	#N/A
Spiol01Chr13999_1	Spov3_chr01	complement(join(23500887..23500985,23501091..23501192,23501275..23501356,23501434..23501541,23501634..23501837,23501924..23502270,23502357..23502569,23502669..23502944,23503047..23503469,23503594..23503893,23504000..23504230,23504325..23504631,23505087..23505197,23505674..23505782,23505894..23506006,23506544..23506627,23507066..23507637))	0	#N/A	#N/A	#N/A	#N/A	#N/A	0	#N/A	#N/A	#N/A	#N/A	#N/A	0	#N/A	#N/A	#N/A	#N/A	#N/A
Spiol01Chr13997_1	Spov3_chr01	join(23558432..23558479,23558756..23558960,23561402..23561490,23561604..23561682,23561790..23561917,23562982..23563080,23563160..23563268,23563844..23563923,23564037..23564264,23564368..23564433,23564636..23564752,23565390..23565587,23565693..23565809,23565962..23566021,23566166..23566252,23566443..23566526,23566611..23566745,23566843..23566905,23566984..23567088,23568272..23568384,23568477..2356…	7.57869	-0.162071	-1.11889	0.661524	0.983739	1	14.6029	0.852101	1.80513	0.0289244	0.110834	1	18.631	0.642278	1.56079	0.0622643	0.200353	1
Spiol01Chr13998_1	Spov3_chr01	join(23576928..23577338,23577836..23577997)	3.50163	0.202104	1.15037	0.903107	0.997212	1	10.0273	1.26393	2.40149	0.173476	0.365856	1	10.7358	0.71952	1.64663	0.569424	0.772818	1
Spiol01Chr14000_1	Spov3_chr01	join(23584347..23584637,23585638..23585924,23586577..23586763,23587071..23587139,23587255..23587448,23588123..23588232,23588342..23588583)	5.01334	1.61668	3.06669	0.152997	0.678482	1	5.63941	-0.337462	-1.26353	0.623011	0.784375	1	8.38328	0.910401	1.87957	0.371357	0.598306	1
Spiol01Chr15883_1	Spov3_chr01	join(23589890..23589895,23592460..23593047)	189.928	0.907933	1.87635	0.0163834	0.213281	1	132.955	-1.38375	-2.60945	0.000166508	0.00140996	1	136.442	-1.45928	-2.74971	2.34648e-05	0.000268918	0.367857
Spiol01Chr14001_1	Spov3_chr01	join(23597408..23597692,23599301..23599813)	1.88037	-0.216336	-1.16178	0.912224	0.997212	1	3.03876	-1.00731	-2.01016	0.393138	0.600172	1	5.28356	-1.93763	-3.83077	0.266891	0.490247	1
Spiol01Chr15884_1	Spov3_chr01	complement(join(23603347..23603394,23604610..23604701,23606096..23606102,23606159..23606200))	3.00382	0.188305	1.13942	0.936193	0.997212	1	3.95481	2.31802	4.98649	0.329761	0.538485	1	6.0714	0.0621761	1.04404	0.976374	0.990535	1
Spiol01Chr02237_1	Spov3_chr01	23645270..23645752	0	#N/A	#N/A	#N/A	#N/A	#N/A	0	#N/A	#N/A	#N/A	#N/A	#N/A	0	#N/A	#N/A	#N/A	#N/A	#N/A
Spiol01Chr14002_1	Spov3_chr01	join(23651946..23651972,23652698..23652911,23653850..23653971)	3.63729	-1.3363	-2.52503	0.554498	0.962534	1	0.88069	-5.99381	-63.7258	0.160579	0.350766	1	3.64228	2.49431	5.6346	0.262849	0.485754	1
Spiol01Chr15885_1	Spov3_chr01	join(23704682..23704706,23705198..23705442)	0	#N/A	#N/A	#N/A	#N/A	#N/A	0	#N/A	#N/A	#N/A	#N/A	#N/A	0	#N/A	#N/A	#N/A	#N/A	#N/A
Spiol01Chr15886_1	Spov3_chr01	join(23705476..23705505,23705513..23706100)	0	#N/A	#N/A	#N/A	#N/A	#N/A	0	#N/A	#N/A	#N/A	#N/A	#N/A	0	#N/A	#N/A	#N/A	#N/A	#N/A
Spiol01Chr14003_1	Spov3_chr01	join(23765318..23765371,23765471..23765617,23766175..23766282,23766384..23766470,23766706..23766756,23766877..23766948,23768076..23768195,23769193..23769253,23769353..23769433,23772012..23772091,23772169..23772258,23772439..23772567,23772820..23772927)	28.9088	-0.235333	-1.17718	0.573843	0.965274	1	30.7262	-0.817389	-1.76221	0.0281221	0.108799	1	28.6621	-0.381839	-1.303	0.376719	0.603847	1
Spiol01Chr15887_1	Spov3_chr01	complement(join(23774633..23774878,23774916..23775542))	0	#N/A	#N/A	#N/A	#N/A	#N/A	0.262806	-0.516782	-1.43076	0.833782	0.917782	1	0	#N/A	#N/A	#N/A	#N/A	#N/A
Spiol01Chr15888_1	Spov3_chr01	complement(join(23781190..23781299,23781534..23781810))	0	#N/A	#N/A	#N/A	#N/A	#N/A	0	#N/A	#N/A	#N/A	#N/A	#N/A	0	#N/A	#N/A	#N/A	#N/A	#N/A
Spiol01Chr14004_1	Spov3_chr01	complement(join(23783291..23783314,23785240..23785599,23785675..23785791,23785907..23786011,23786169..23786372,23786460..23786701,23786836..23787397,23788650..23788739,23788877..23789167))	0.0676554	4.52202	22.9755	0.146516	#N/A	1	0	#N/A	#N/A	#N/A	#N/A	#N/A	0	#N/A	#N/A	#N/A	#N/A	#N/A
Spiol01Chr15889_1	Spov3_chr01	join(23860611..23861292,23864480..23864580)	4.9418	0.348495	1.27323	0.762933	0.992213	1	6.62578	1.18059	2.26669	0.31194	0.522302	1	10.8091	2.23111	4.69496	0.0703793	0.216634	1
Spiol01Chr02238_1	Spov3_chr01	complement(23880135..23880857)	0	#N/A	#N/A	#N/A	#N/A	#N/A	0	#N/A	#N/A	#N/A	#N/A	#N/A	0	#N/A	#N/A	#N/A	#N/A	#N/A
Spiol01Chr15891_1	Spov3_chr01	complement(join(23885175..23885711,23885761..23886539,23887158..23887515))	0	#N/A	#N/A	#N/A	#N/A	#N/A	0	#N/A	#N/A	#N/A	#N/A	#N/A	0	#N/A	#N/A	#N/A	#N/A	#N/A
Spiol01Chr15890_1	Spov3_chr01	join(23962286..23962385,23965054..23965112,23965250..23965354,23965468..23965555,23968923..23968978)	3.27549	0.169465	1.12464	0.93853	0.997212	1	6.53279	2.06227	4.17644	0.235829	0.439912	1	7.96978	-0.0842172	-1.06011	0.949527	0.980365	1
Spiol01Chr14005_1	Spov3_chr01	complement(join(23972249..23972361,23972960..23973020,23973525..23973687,23973770..23973861,23973930..23974004,23974352..23974447,23975056..23975133,23975728..23975822,23975923..23976014,23976204..23976362,23977342..23977505,23979055..23979121,23979268..23979440,23979523..23979684,23979854..23980003,23980091..23980268,23981997..23982718))	17.3483	0.370753	1.29303	0.276201	0.851212	1	15.1882	-2.13976	-4.40689	5.19503e-07	7.4214e-06	0.00820763	22.6291	-2.46876	-5.53567	1.92584e-09	4.40448e-08	3.01914e-05
Spiol01Chr14007_1	Spov3_chr01	join(23988477..23989103,23991318..23991591,23992656..23992849)	3.5599	-0.0733208	-1.05214	0.949675	0.997212	1	4.17926	-1.65434	-3.14779	0.0695566	0.208072	1	4.83758	-0.307213	-1.23732	0.810965	0.917825	1
Spiol01Chr14009_1	Spov3_chr01	complement(join(23995396..23996113,23996220..23996334,23996473..23996509,23996642..23996718,23996847..23997204))	1.13778	-2.59473	-6.04075	0.25387	0.833015	1	0.596818	-3.43677	-10.8286	0.136666	0.317163	1	0.458911	0.131309	1.09529	0.956396	0.982732	1
Spiol01Chr14010_1	Spov3_chr01	complement(join(24034124..24034207,24034373..24034888,24036280..24036765,24039814..24040347))	8.37218	-0.113512	-1.08186	0.835132	0.9936	1	8.86585	-0.194751	-1.14453	0.656552	0.808714	1	13.5586	0.990614	1.98703	0.193241	0.399261	1
Spiol01Chr14011_1	Spov3_chr01	complement(join(24041944..24042150,24042243..24042406,24042878..24043115))	0	#N/A	#N/A	#N/A	#N/A	#N/A	0	#N/A	#N/A	#N/A	#N/A	#N/A	0	#N/A	#N/A	#N/A	#N/A	#N/A
Spiol01Chr15892_1	Spov3_chr01	complement(join(24043184..24043242,24043329..24043554,24044482..24044490))	0	#N/A	#N/A	#N/A	#N/A	#N/A	0	#N/A	#N/A	#N/A	#N/A	#N/A	0	#N/A	#N/A	#N/A	#N/A	#N/A
Spiol01Chr14008_1	Spov3_chr01	join(24049078..24049169,24049261..24049405,24049499..24049656,24051150..24051234,24051325..24052467)	0.773518	0.895955	1.86084	0.669605	0.983739	1	0.534721	-7.33431	-161.379	0.0755208	0.219725	1	1.14612	-0.846804	-1.79851	0.662557	0.837104	1
Spiol01Chr15893_1	Spov3_chr01	complement(join(24054695..24055296,24056249..24056381,24056472..24056662,24057412..24057462,24057554..24057969,24058525..24058644,24058731..24058868,24058984..24059055,24059956..24060094,24060320..24060425))	4.69247	0.549074	1.46315	0.398563	0.924253	1	32.6772	2.62591	6.17274	1.807e-11	5.05218e-10	2.85488e-07	32.557	2.27602	4.84341	1.03265e-07	1.8202e-06	0.00161888
Spiol01Chr14012_1	Spov3_chr01	complement(join(24079111..24079193,24079308..24079420,24079510..24079594,24079682..24079860,24080052..24080118,24080222..24080384,24080514..24080596,24080674..24080836,24080976..24081137,24081210..24081307,24081469..24081581,24081722..24081800,24081976..24082045,24082544..24082661,24082775..24082851,24082960..24082979,24083075..24083119,24083215..24083273,24083358..24083426,24084058..24084110))	0	#N/A	#N/A	#N/A	#N/A	#N/A	0	#N/A	#N/A	#N/A	#N/A	#N/A	0	#N/A	#N/A	#N/A	#N/A	#N/A
Spiol01Chr14015_1	Spov3_chr01	complement(join(24092169..24092373,24092524..24092718,24093025..24093267,24093366..24093531,24093617..24093727,24094311..24094581,24094783..24094932,24107903..24108418))	3.80441	0.64155	1.56	0.454865	0.944073	1	10.2079	1.68141	3.20741	0.00482274	0.0259751	1	11.3973	0.47355	1.38852	0.45438	0.678147	1
Spiol01Chr14013_1	Spov3_chr01	join(24123922..24125917,24126415..24126716)	1.87658	-0.0200089	-1.01397	0.985857	0.999086	1	6.53562	2.36455	5.14991	0.000279278	0.00222301	1	5.11527	1.42784	2.69044	0.0752752	0.226425	1
Spiol01Chr14016_1	Spov3_chr01	complement(join(24128806..24128955,24129044..24129085,24129644..24129831,24129951..24130055,24130932..24131070,24131603..24131659,24131756..24131896,24132749..24132907,24133122..24133415,24136885..24136972,24137069..24137232))	10.5968	-0.331759	-1.25855	0.562827	0.964203	1	7.75055	-0.825301	-1.7719	0.103298	0.267715	1	9.33896	0.282138	1.216	0.685995	0.850618	1
Spiol01Chr14014_1	Spov3_chr01	join(24145166..24145312,24145756..24145869,24147134..24147340,24147874..24148068,24148188..24148475)	6.47196	0.188597	1.13965	0.82198	0.992663	1	12.6616	0.864776	1.82106	0.143837	0.326195	1	9.11665	1.85777	3.62448	0.125931	0.307476	1
Spiol01Chr15894_1	Spov3_chr01	complement(join(24150740..24150778,24151070..24151177,24153360..24153398))	0	#N/A	#N/A	#N/A	#N/A	#N/A	0	#N/A	#N/A	#N/A	#N/A	#N/A	0	#N/A	#N/A	#N/A	#N/A	#N/A
Spiol01Chr02240_1	Spov3_chr01	complement(24153443..24155254)	0.755679	-1.36049	-2.56772	0.55323	0.962358	1	0	#N/A	#N/A	#N/A	#N/A	#N/A	0.277025	-0.281879	-1.21578	0.906712	0.961509	1
Spiol01Chr14017_1	Spov3_chr01	join(24193998..24194432,24195328..24195382,24197517..24197604,24197681..24197785,24198113..24198258,24198334..24198417,24198525..24198690,24198841..24198931,24199124..24199204,24201514..24201624,24201718..24201792,24202382..24202413,24203529..24203625)	0	#N/A	#N/A	#N/A	#N/A	#N/A	0	#N/A	#N/A	#N/A	#N/A	#N/A	0	#N/A	#N/A	#N/A	#N/A	#N/A
Spiol01Chr14018_1	Spov3_chr01	join(24230475..24230759,24232333..24232422,24232523..24232642,24232735..24232836,24232928..24233193,24233668..24233813,24235092..24235287,24235514..24236195,24236770..24237102,24237184..24237465)	3.88813	-0.629281	-1.54679	0.357269	0.905806	1	2.77433	-0.864798	-1.82108	0.195895	0.392416	1	5.66897	0.273398	1.20865	0.684655	0.850037	1
Spiol01Chr14019_1	Spov3_chr01	complement(join(24245282..24245670,24247607..24247682))	6.1978	1.23821	2.35906	0.448848	0.943078	1	5.5627	-0.294295	-1.22629	0.78845	0.892027	1	5.12155	1.18131	2.26782	0.53862	0.750131	1
Spiol01Chr14020_1	Spov3_chr01	complement(join(24249381..24249500,24249681..24249755,24250117..24250342,24250458..24250546,24250623..24250716,24250826..24251010,24251308..24251475,24251561..24251701,24252056..24252274,24253429..24253545,24254879..24254975,24255487..24255590,24255982..24256044,24256361..24256420,24256505..24256669,24256754..24256939,24257028..24257327,24257433..24257576,24257660..24258340,24259618..24259935))	1.90168	-0.62277	-1.53983	0.580194	0.966967	1	1.77435	0.213565	1.15955	0.778087	0.885936	1	1.00646	-0.556085	-1.47027	0.660376	0.8353	1
Spiol01Chr14021_1	Spov3_chr01	complement(join(24278654..24278688,24278779..24278842,24278950..24279015,24279141..24279202,24280328..24280415,24280502..24280562,24280659..24280742,24281213..24281541))	104.877	-0.0239884	-1.01677	0.95028	0.997212	1	75.775	-2.05465	-4.15443	1.31575e-06	1.75474e-05	0.0207875	90.6135	-0.573664	-1.4883	0.12705	0.309106	1
Spiol01Chr14022_1	Spov3_chr01	join(24333031..24333192,24333615..24333992)	0.548551	5.68813	51.5581	0.0750455	#N/A	1	0	#N/A	#N/A	#N/A	#N/A	#N/A	0	#N/A	#N/A	#N/A	#N/A	#N/A
Spiol01Chr15897_1	Spov3_chr01	complement(join(24333150..24333166,24339349..24340054,24340796..24340931,24341563..24341618,24343042..24343122,24345295..24345376,24345886..24345998,24348615..24348722,24348802..24348913,24348990..24349099,24350089..24350226,24350355..24350909))	1.71899	1.69007	3.22672	0.252768	0.832552	1	3.12893	1.15699	2.22991	0.185046	0.37982	1	2.6654	0.689535	1.61276	0.584404	0.783562	1
Spiol01Chr15895_1	Spov3_chr01	join(24350872..24350962,24351220..24352139,24352695..24352925,24353721..24353967,24357385..24357606,24358402..24358664)	0	#N/A	#N/A	#N/A	#N/A	#N/A	0	#N/A	#N/A	#N/A	#N/A	#N/A	0	#N/A	#N/A	#N/A	#N/A	#N/A
Spiol01Chr15896_1	Spov3_chr01	join(24364240..24364275,24373300..24373355,24378353..24378709,24378811..24378913)	7.0724	0.327312	1.25467	0.805485	0.992663	1	13.1782	-0.603621	-1.51953	0.370868	0.580036	1	12.7043	-0.748666	-1.68024	0.412681	0.639765	1
Spiol01Chr02241_1	Spov3_chr01	join(24385463..24386045,24387292..24387539)	0	#N/A	#N/A	#N/A	#N/A	#N/A	0	#N/A	#N/A	#N/A	#N/A	#N/A	0	#N/A	#N/A	#N/A	#N/A	#N/A
Spiol01Chr14025_1	Spov3_chr01	complement(join(24388781..24389051,24389173..24389316,24389428..24389534,24389747..24389836,24389950..24390048,24390579..24390692,24390802..24390907,24391006..24391085,24392597..24392851,24393027..24393263,24395117..24395410))	4.06187	0.175493	1.12935	0.822234	0.992663	1	5.38632	0.431885	1.349	0.517392	0.704356	1	2.57832	-0.366467	-1.28919	0.739958	0.881774	1
Spiol01Chr33292_1	Spov3_chr01	complement(join(24410045..24410056,24415174..24415294,24415390..24415466,24415557..24415823))	0.0376509	1.81139	3.5098	0.521755	#N/A	1	0	#N/A	#N/A	#N/A	#N/A	#N/A	1.49466	5.86242	58.1788	0.060003	0.195795	1
Spiol01Chr14023_1	Spov3_chr01	join(24420202..24420383,24421409..24421451,24421775..24421828,24422987..24423050,24424057..24424113,24424600..24424706,24424802..24424840,24425465..24425550,24425673..24425751,24425943..24425990,24426702..24426782)	4.93555	-0.251072	-1.19009	0.848382	0.994287	1	9.52063	0.804111	1.74607	0.260746	0.466359	1	6.42644	0.607178	1.52328	0.64552	0.825111	1
Spiol01Chr14024_1	Spov3_chr01	join(24429025..24429241,24429370..24429610,24431454..24431628,24431712..24431911,24432002..24432160,24432696..24433035)	0.970626	-0.619126	-1.53594	0.752344	0.991833	1	1.31017	-2.22141	-4.66348	0.163719	0.354782	1	1.56284	-1.02863	-2.04009	0.579074	0.780256	1
Spiol01Chr14026_1	Spov3_chr01	complement(join(24498496..24500454,24500605..24500760,24500855..24502345,24503013..24503260,24503508..24503556))	2.99321	0.517073	1.43105	0.387193	0.922788	1	1.94147	-0.239016	-1.18019	0.725236	0.853504	1	1.73188	-0.405852	-1.32487	0.727641	0.875394	1
Spiol01Chr14027_1	Spov3_chr01	complement(join(24528231..24529371,24530136..24530158))	6.66997	-1.03261	-2.04572	0.275585	0.851212	1	10.7388	2.07297	4.20752	0.00163278	0.0104132	1	7.36159	2.18815	4.55721	0.0468	0.166497	1
Spiol01Chr02242_1	Spov3_chr01	join(24551303..24551305,24551936..24552023,24552321..24552853,24552946..24553259,24553336..24554785)	0	#N/A	#N/A	#N/A	#N/A	#N/A	0	#N/A	#N/A	#N/A	#N/A	#N/A	0	#N/A	#N/A	#N/A	#N/A	#N/A
Spiol01Chr15898_1	Spov3_chr01	complement(join(24559319..24559597,24559687..24560460))	0	#N/A	#N/A	#N/A	#N/A	#N/A	0	#N/A	#N/A	#N/A	#N/A	#N/A	0	#N/A	#N/A	#N/A	#N/A	#N/A
Spiol01Chr14028_1	Spov3_chr01	complement(join(24560805..24561465,24561791..24561936))	0	#N/A	#N/A	#N/A	#N/A	#N/A	0	#N/A	#N/A	#N/A	#N/A	#N/A	0	#N/A	#N/A	#N/A	#N/A	#N/A
Spiol01Chr02243_1	Spov3_chr01	complement(24641950..24643992)	0	#N/A	#N/A	#N/A	#N/A	#N/A	0	#N/A	#N/A	#N/A	#N/A	#N/A	0	#N/A	#N/A	#N/A	#N/A	#N/A
Spiol01Chr14029_1	Spov3_chr01	complement(join(24644043..24644587,24644672..24644951))	0	#N/A	#N/A	#N/A	#N/A	#N/A	0	#N/A	#N/A	#N/A	#N/A	#N/A	0	#N/A	#N/A	#N/A	#N/A	#N/A
Spiol01Chr14030_1	Spov3_chr01	complement(join(24749664..24749705,24749814..24749936,24750289..24750389,24752108..24752215,24752308..24752358,24752477..24752610,24753836..24753851,24755467..24755677))	0	#N/A	#N/A	#N/A	#N/A	#N/A	0	#N/A	#N/A	#N/A	#N/A	#N/A	0	#N/A	#N/A	#N/A	#N/A	#N/A
Spiol01Chr15899_1	Spov3_chr01	join(24787418..24788794,24788849..24788917,24788923..24789157,24789188..24789525,24790135..24790170)	0	#N/A	#N/A	#N/A	#N/A	#N/A	0	#N/A	#N/A	#N/A	#N/A	#N/A	0	#N/A	#N/A	#N/A	#N/A	#N/A
Spiol01Chr14031_1	Spov3_chr01	join(24887523..24887591,24887679..24887741,24887855..24887914,24888033..24888164,24889322..24889429)	0	#N/A	#N/A	#N/A	#N/A	#N/A	0	#N/A	#N/A	#N/A	#N/A	#N/A	0	#N/A	#N/A	#N/A	#N/A	#N/A
Spiol01Chr14032_1	Spov3_chr01	complement(join(24895141..24895435,24897241..24897446,24897890..24898748,24899404..24899549))	22.0081	2.62227	6.15719	1.19469e-08	1.31155e-06	0.000186813	8.0192	2.29806	4.91797	0.0185515	0.0783758	1	3.79723	0.171797	1.12646	0.880338	0.949935	1
Spiol01Chr14033_1	Spov3_chr01	complement(join(24928561..24928787,24929523..24929796,24930481..24930629,24933311..24933523,24934344..24934629))	2.97542	0.607084	1.52318	0.634373	0.972929	1	14.4422	2.13883	4.40406	0.00143498	0.00929177	1	11.3172	1.30527	2.4713	0.0995373	0.267888	1
Spiol01Chr14034_1	Spov3_chr01	complement(join(24960204..24960424,24960504..24960777,24960982..24961130,24961219..24961392,24964010..24964262))	0	#N/A	#N/A	#N/A	#N/A	#N/A	0	#N/A	#N/A	#N/A	#N/A	#N/A	0	#N/A	#N/A	#N/A	#N/A	#N/A
Spiol01Chr14036_1	Spov3_chr01	complement(join(24984062..24984303,24984389..24984662,24984886..24985034,24985156..24985329,24985767..24986097))	0	#N/A	#N/A	#N/A	#N/A	#N/A	0	#N/A	#N/A	#N/A	#N/A	#N/A	0	#N/A	#N/A	#N/A	#N/A	#N/A
Spiol01Chr14037_1	Spov3_chr01	complement(join(24994102..24994349,24994629..24994902,24995141..24995289,24995383..24995556,24996063..24996381))	5.40865	-9.80496	-894.517	0.000479188	0.0163488	1	2.39901	-1.63943	-3.11543	0.150333	0.33558	1	1.40582	-1.73244	-3.3229	0.402724	0.629228	1
Spiol01Chr14035_1	Spov3_chr01	join(25055371..25055601,25056476..25056623,25056716..25056768,25057085..25057193,25057717..25057853,25057981..25058180,25058341..25058490,25058823..25058883,25059800..25059920,25060564..25060654,25060748..25060841,25060955..25061050,25061143..25061283,25061586..25061636,25062058..25062128,25062214..25062306,25062897..25062987,25063153..25063224,25064022..25064078,25064862..25064930,25065028..2506…	8.56797	-0.0649392	-1.04604	0.881848	0.997212	1	9.25681	-1.46781	-2.76602	0.00293403	0.0172246	1	8.91787	-0.964132	-1.95089	0.0568437	0.188295	1
Spiol01Chr15900_1	Spov3_chr01	join(25095159..25095323,25095349..25095435)	0	#N/A	#N/A	#N/A	#N/A	#N/A	0	#N/A	#N/A	#N/A	#N/A	#N/A	0	#N/A	#N/A	#N/A	#N/A	#N/A
Spiol01Chr02244_1	Spov3_chr01	25095552..25097438	0	#N/A	#N/A	#N/A	#N/A	#N/A	0	#N/A	#N/A	#N/A	#N/A	#N/A	0	#N/A	#N/A	#N/A	#N/A	#N/A
Spiol01Chr15901_1	Spov3_chr01	join(25099466..25099470,25099568..25100321,25100348..25100530,25100659..25100982)	0	#N/A	#N/A	#N/A	#N/A	#N/A	0	#N/A	#N/A	#N/A	#N/A	#N/A	0	#N/A	#N/A	#N/A	#N/A	#N/A
Spiol01Chr14038_1	Spov3_chr01	complement(join(25106768..25106857,25110085..25110154,25111537..25111641,25111734..25111913,25111993..25112318,25112411..25112671,25112777..25113169,25113282..25113551,25113637..25116015))	0	#N/A	#N/A	#N/A	#N/A	#N/A	0	#N/A	#N/A	#N/A	#N/A	#N/A	0	#N/A	#N/A	#N/A	#N/A	#N/A
Spiol01Chr15902_1	Spov3_chr01	join(25132727..25133651,25133680..25134288,25134709..25134846,25135531..25136029,25136250..25136338,25136362..25137830)	0.0723907	5.48397	44.7549	0.0923171	#N/A	1	0	#N/A	#N/A	#N/A	#N/A	#N/A	0	#N/A	#N/A	#N/A	#N/A	#N/A
Spiol01Chr14039_1	Spov3_chr01	join(25221220..25222713,25222922..25223964,25228279..25228396)	5.24244	0.354747	1.27876	0.497037	0.952981	1	4.44196	-0.384749	-1.30563	0.471515	0.668101	1	5.51996	0.369436	1.29185	0.579456	0.780375	1
Spiol01Chr33293_1	Spov3_chr01	complement(join(25261726..25261740,25264917..25265035,25265130..25265319))	0.286547	-4.38658	-20.9167	0.145158	#N/A	1	0	#N/A	#N/A	#N/A	#N/A	#N/A	0	#N/A	#N/A	#N/A	#N/A	#N/A
Spiol01Chr14040_1	Spov3_chr01	join(25276399..25276650,25277069..25277298,25279517..25279865,25280281..25280943)	1.7181	-0.965547	-1.9528	0.598758	0.969799	1	1.22909	-8.52407	-368.13	0.0309965	0.117027	1	0.274901	0.23597	1.1777	0.921107	0.967589	1
Spiol01Chr14043_1	Spov3_chr01	complement(join(25326594..25326806,25326906..25327442))	0	#N/A	#N/A	#N/A	#N/A	#N/A	0	#N/A	#N/A	#N/A	#N/A	#N/A	0	#N/A	#N/A	#N/A	#N/A	#N/A
Spiol01Chr14044_1	Spov3_chr01	complement(join(25327651..25328362,25328451..25329253))	0	#N/A	#N/A	#N/A	#N/A	#N/A	0	#N/A	#N/A	#N/A	#N/A	#N/A	0	#N/A	#N/A	#N/A	#N/A	#N/A
Spiol01Chr15903_1	Spov3_chr01	complement(join(25340943..25341034,25341362..25341422,25341756..25341844,25342658..25342820,25342888..25342905))	0	#N/A	#N/A	#N/A	#N/A	#N/A	0	#N/A	#N/A	#N/A	#N/A	#N/A	0	#N/A	#N/A	#N/A	#N/A	#N/A
Spiol01Chr14045_1	Spov3_chr01	complement(join(25349214..25349378,25351062..25351121,25351648..25351845,25352205..25352386,25353462..25353552))	134.29	-0.0739895	-1.05262	0.860838	0.99619	1	514.168	1.39711	2.63373	0.000127066	0.00110588	1	474.115	1.77072	3.41224	3.65975e-06	5.05625e-05	0.0573739
Spiol01Chr14041_1	Spov3_chr01	join(25356695..25357018,25357101..25357901)	0.0550171	-3.80163	-13.9445	0.189772	#N/A	1	0.0637304	-4.04726	-16.5328	0.321821	0.532234	1	0	#N/A	#N/A	#N/A	#N/A	#N/A
Spiol01Chr14046_1	Spov3_chr01	complement(join(25359136..25360614,25362141..25362311))	10.022	-1.2669	-2.40645	0.0332919	0.300823	1	6.05843	-1.04919	-2.06937	0.071844	0.211798	1	5.05373	-1.69713	-3.24255	0.0976762	0.264036	1
Spiol01Chr14042_1	Spov3_chr01	join(25371622..25371831,25371902..25372005,25372110..25372212,25372713..25372892,25373169..25373297)	0	#N/A	#N/A	#N/A	#N/A	#N/A	0	#N/A	#N/A	#N/A	#N/A	#N/A	0	#N/A	#N/A	#N/A	#N/A	#N/A
Spiol01Chr15905_1	Spov3_chr01	complement(join(25381965..25382273,25382591..25382839,25382986..25383127,25383222..25383440,25383673..25384030,25384265..25384541,25390933..25391037))	0	#N/A	#N/A	#N/A	#N/A	#N/A	0.0172867	-3.03921	-8.22042	0.436352	0.640745	1	0	#N/A	#N/A	#N/A	#N/A	#N/A
Spiol01Chr15904_1	Spov3_chr01	join(25468482..25468511,25470159..25470270,25470357..25470412,25470913..25471012,25471977..25472132,25472285..25472453,25473902..25474022)	0.361212	5.58451	47.9849	0.088134	#N/A	1	0.250553	-5.28506	-38.9907	0.216845	0.419223	1	0.108175	-3.94773	-15.4307	0.205982	0.416826	1
Spiol01Chr15906_1	Spov3_chr01	complement(join(25479861..25479881,25481143..25481306,25481667..25481682))	0	#N/A	#N/A	#N/A	#N/A	#N/A	0	#N/A	#N/A	#N/A	#N/A	#N/A	0	#N/A	#N/A	#N/A	#N/A	#N/A
Spiol01Chr14048_1	Spov3_chr01	join(25532434..25532440,25532555..25533092,25533174..25533882,25533966..25534109,25534826..25535191,25535347..25535901)	0	#N/A	#N/A	#N/A	#N/A	#N/A	0	#N/A	#N/A	#N/A	#N/A	#N/A	0	#N/A	#N/A	#N/A	#N/A	#N/A
Spiol01Chr14047_1	Spov3_chr01	complement(join(25554118..25554454,25554978..25555354,25555568..25555731,25555796..25556033,25557177..25557614))	0.17371	5.48397	44.7549	0.0923262	#N/A	1	0.227178	-0.526553	-1.44048	0.819953	0.911143	1	0.238568	4.92877	30.4585	0.101821	0.270663	1
Spiol01Chr15907_1	Spov3_chr01	complement(join(25560093..25560432,25561243..25561622))	0	#N/A	#N/A	#N/A	#N/A	#N/A	0	#N/A	#N/A	#N/A	#N/A	#N/A	0	#N/A	#N/A	#N/A	#N/A	#N/A
Spiol01Chr14050_1	Spov3_chr01	complement(join(25573897..25574099,25574219..25574456,25579627..25580067))	0	#N/A	#N/A	#N/A	#N/A	#N/A	0	#N/A	#N/A	#N/A	#N/A	#N/A	0	#N/A	#N/A	#N/A	#N/A	#N/A
Spiol01Chr14049_1	Spov3_chr01	join(25589598..25589669,25590242..25590315,25591353..25591500)	0	#N/A	#N/A	#N/A	#N/A	#N/A	0	#N/A	#N/A	#N/A	#N/A	#N/A	0	#N/A	#N/A	#N/A	#N/A	#N/A
Spiol01Chr15908_1	Spov3_chr01	join(25628780..25629345,25630501..25630822,25631617..25632216,25634178..25634193,25634341..25634387,25636339..25636854,25636905..25636921,25637009..25637321,25639951..25640583)	0.00510678	-1.93801	-3.83176	0.484334	#N/A	1	0.965137	-1.43581	-2.70533	0.211727	0.412521	1	1.10473	0.120817	1.08735	0.943574	0.977698	1
Spiol01Chr15910_1	Spov3_chr01	complement(join(25633032..25633173,25634555..25634703))	0	#N/A	#N/A	#N/A	#N/A	#N/A	0	#N/A	#N/A	#N/A	#N/A	#N/A	0	#N/A	#N/A	#N/A	#N/A	#N/A
Spiol01Chr15909_1	Spov3_chr01	join(25642917..25643266,25643557..25643804,25644135..25644916)	0	#N/A	#N/A	#N/A	#N/A	#N/A	0	#N/A	#N/A	#N/A	#N/A	#N/A	0	#N/A	#N/A	#N/A	#N/A	#N/A
Spiol01Chr15911_1	Spov3_chr01	25725101..25725208	0	#N/A	#N/A	#N/A	#N/A	#N/A	0	#N/A	#N/A	#N/A	#N/A	#N/A	0	#N/A	#N/A	#N/A	#N/A	#N/A
Spiol01Chr14051_1	Spov3_chr01	join(25738464..25738700,25738803..25738985,25739274..25739442,25740380..25740765)	1.21306	-7.5862	-192.165	0.0177522	0.22295	1	15.4627	7.70891	209.225	8.6742e-13	2.90196e-11	1.37044e-08	46.2783	5.57118	47.5435	2.35706e-16	1.1884e-14	3.69516e-12
Spiol01Chr02245_1	Spov3_chr01	join(25783578..25783700,25784656..25784824,25786302..25786696)	0	#N/A	#N/A	#N/A	#N/A	#N/A	0	#N/A	#N/A	#N/A	#N/A	#N/A	0	#N/A	#N/A	#N/A	#N/A	#N/A
Spiol01Chr14052_1	Spov3_chr01	complement(join(25808715..25809118,25812433..25812598,25815301..25815492,25817088..25817312,25818310..25818692,25819085..25819250,25819344..25819535,25819684..25819908,25820020..25820037))	0	#N/A	#N/A	#N/A	#N/A	#N/A	0	#N/A	#N/A	#N/A	#N/A	#N/A	0	#N/A	#N/A	#N/A	#N/A	#N/A
Spiol01Chr14055_1	Spov3_chr01	complement(join(25893003..25893406,25893678..25893843,25893944..25894135,25894811..25895020))	0	#N/A	#N/A	#N/A	#N/A	#N/A	0	#N/A	#N/A	#N/A	#N/A	#N/A	0	#N/A	#N/A	#N/A	#N/A	#N/A
Spiol01Chr14053_1	Spov3_chr01	join(25903878..25904114,25905205..25905396,25907079..25907244,25908675..25909129)	0.103157	-4.60801	-24.3865	0.13099	#N/A	1	1.04907	2.09025	4.25821	0.365725	0.574809	1	2.05432	7.47039	177.342	0.00936428	0.0493779	1
Spiol01Chr15912_1	Spov3_chr01	complement(join(25930108..25930146,25930339..25930428,25930603..25930659,25933380..25933517))	0	#N/A	#N/A	#N/A	#N/A	#N/A	0	#N/A	#N/A	#N/A	#N/A	#N/A	0	#N/A	#N/A	#N/A	#N/A	#N/A
Spiol01Chr14054_1	Spov3_chr01	join(25946108..25946341,25946448..25946639,25947050..25947215,25948820..25949277)	3.74497	-0.23393	-1.17603	0.878217	0.997212	1	53.3665	4.94658	30.8368	9.18248e-23	8.8747e-21	1.45074e-18	103.906	4.20132	18.3959	7.38719e-27	1.11374e-24	1.15809e-22
Spiol01Chr14059_1	Spov3_chr01	complement(join(25996409..25996800,25997301..25997466,25998073..25998264,25998370..25998651))	0.261039	5.45538	43.8766	0.0914092	#N/A	1	1.5417	7.33319	161.253	0.0115017	0.0534686	1	0.941203	-0.196523	-1.14593	0.928845	0.970642	1
Spiol01Chr14060_1	Spov3_chr01	complement(join(26030096..26031112,26031677..26032075))	0.839841	0.321562	1.24968	0.869391	0.997137	1	1.27017	-0.941797	-1.92092	0.470821	0.667362	1	0.892132	-1.81177	-3.51073	0.410778	0.637538	1
Spiol01Chr14058_1	Spov3_chr01	join(26038909..26038998,26041330..26042046,26042828..26043172,26046559..26046822)	1.13652	-2.61759	-6.13724	0.235992	0.812484	1	1.51858	-0.0214126	-1.01495	0.988537	0.994937	1	1.20462	-0.0349686	-1.02453	0.985649	0.994293	1
Spiol01Chr02250_1	Spov3_chr01	join(26060622..26060864,26062179..26062409,26063596..26063766,26064866..26065009,26065104..26065283,26065430..26065655,26065742..26065855,26066780..26066823)	1.28928	-1.39948	-2.63806	0.496104	0.952627	1	16.0694	3.38782	10.4673	1.86404e-06	2.39617e-05	0.02945	18.6549	10.9935	2038.79	7.23337e-07	1.12552e-05	0.0113397
Spiol01Chr15913_1	Spov3_chr01	complement(join(26071151..26071231,26071264..26071357,26071461..26071485,26071618..26071741,26071818..26071895))	0	#N/A	#N/A	#N/A	#N/A	#N/A	0	#N/A	#N/A	#N/A	#N/A	#N/A	0	#N/A	#N/A	#N/A	#N/A	#N/A
Spiol01Chr15915_1	Spov3_chr01	complement(join(26075066..26075404,26075509..26075593,26076321..26076406,26076664..26076765,26076845..26076990,26077117..26077241,26078324..26078447,26078569..26078898,26079076..26079196,26079224..26079678,26080097..26080280,26080386..26080739,26080863..26080973,26081098..26081181,26081635..26081736,26081891..26081969,26084115..26084259,26084372..26084526,26084840..26084991,26085090..26085206,260…	3.87317	0.254785	1.19316	0.586493	0.967512	1	4.55728	-0.339293	-1.26514	0.432962	0.638175	1	4.69371	-0.591957	-1.50729	0.321255	0.549364	1
Spiol01Chr15916_1	Spov3_chr01	complement(join(26107274..26107835,26107875..26108149))	0	#N/A	#N/A	#N/A	#N/A	#N/A	0	#N/A	#N/A	#N/A	#N/A	#N/A	0	#N/A	#N/A	#N/A	#N/A	#N/A
Spiol01Chr33295_1	Spov3_chr01	complement(26108480..26109178)	0	#N/A	#N/A	#N/A	#N/A	#N/A	0	#N/A	#N/A	#N/A	#N/A	#N/A	0	#N/A	#N/A	#N/A	#N/A	#N/A
Spiol01Chr14061_1	Spov3_chr01	join(26122827..26122907,26123023..26123073,26123217..26123273,26124567..26124629)	0.921045	-5.70082	-52.0138	0.0756765	#N/A	1	2.72812	-2.13715	-4.39892	0.37109	0.58032	1	2.48967	-0.133543	-1.09698	0.953586	0.98173	1
Spiol01Chr15917_1	Spov3_chr01	complement(join(26132093..26133357,26134267..26134330))	0	#N/A	#N/A	#N/A	#N/A	#N/A	0	#N/A	#N/A	#N/A	#N/A	#N/A	0	#N/A	#N/A	#N/A	#N/A	#N/A
Spiol01Chr14062_1	Spov3_chr01	join(26140331..26141128,26142267..26143052)	14.1979	1.53969	2.90732	0.00303405	0.0717059	1	4.92362	-0.229211	-1.17219	0.718418	0.849375	1	5.84126	0.686116	1.60895	0.536478	0.74838	1
Spiol01Chr14063_1	Spov3_chr01	complement(join(26146466..26147155,26147319..26147565,26147946..26148227,26148367..26148452,26148562..26148643,26148740..26148900,26153455..26153568,26155522..26155620,26155736..26155814,26156311..26156450))	19.8432	-0.583778	-1.49877	0.114848	0.602246	1	44.9124	1.23623	2.35583	0.00104774	0.00706786	1	44.7164	0.813148	1.75704	0.0316796	0.126857	1
Spiol01Chr15914_1	Spov3_chr01	join(26175624..26175656,26177871..26177930,26178770..26178804,26179064..26179124)	0	#N/A	#N/A	#N/A	#N/A	#N/A	0	#N/A	#N/A	#N/A	#N/A	#N/A	0	#N/A	#N/A	#N/A	#N/A	#N/A
Spiol01Chr14064_1	Spov3_chr01	join(26189534..26190224,26190325..26190358,26190474..26190487,26190624..26190773,26191022..26191191,26191370..26191459,26191635..26191728,26191807..26191958,26192041..26192132,26192266..26192404,26192637..26192732,26192819..26192983)	0.219526	-0.900295	-1.86645	0.70089	0.985852	1	0.0683911	-4.79327	-27.7279	0.25847	0.464076	1	0.0533138	-4.23284	-18.8024	0.184648	0.38954	1
Spiol01Chr14066_1	Spov3_chr01	complement(join(26197369..26197599,26198179..26198226,26198304..26198639,26198775..26198903,26205161..26205736))	7.5191	1.19829	2.29467	0.232455	0.809644	1	16.3513	0.592931	1.50831	0.187628	0.382362	1	12.2074	0.335311	1.26165	0.618902	0.808388	1
Spiol01Chr15918_1	Spov3_chr01	join(26239769..26239967,26241503..26241599,26242071..26242122)	0	#N/A	#N/A	#N/A	#N/A	#N/A	0	#N/A	#N/A	#N/A	#N/A	#N/A	0	#N/A	#N/A	#N/A	#N/A	#N/A
Spiol01Chr14065_1	Spov3_chr01	join(26248852..26249087,26249186..26249540)	28.4523	0.343483	1.26882	0.487692	0.949236	1	10.2028	-2.83446	-7.13277	0.00123282	0.00812725	1	5.58688	-3.67503	-12.7731	0.0613826	0.198338	1
Spiol01Chr14067_1	Spov3_chr01	complement(join(26250994..26251023,26251101..26251270,26252100..26252310,26255761..26256042))	23.5155	0.0859009	1.06135	0.856361	0.995395	1	46.8534	-1.15522	-2.22718	0.00381032	0.0214059	1	50.5217	-1.60069	-3.03287	0.00167207	0.0117332	1
Spiol01Chr15919_1	Spov3_chr01	join(26279289..26279433,26280670..26280719,26280822..26280894,26281473..26281552,26281652..26281803,26281891..26282050,26282138..26282185,26282268..26282348,26282529..26282594)	0.192943	-0.127173	-1.09215	0.957372	#N/A	1	0.842437	2.26024	4.79072	0.313496	0.524095	1	3.24089	1.89621	3.72235	0.314465	0.542472	1
Spiol01Chr14068_1	Spov3_chr01	join(26306618..26306795,26306962..26307038,26307401..26307461,26307626..26307695,26308019..26308091,26308675..26309361)	20.2429	-1.3084	-2.47666	0.00480617	0.0977492	1	19.568	-1.97129	-3.92118	2.35233e-05	0.000241194	0.371644	10.6575	-1.0026	-2.0036	0.34414	0.571444	1
Spiol01Chr14069_1	Spov3_chr01	complement(join(26324445..26324567,26324648..26324705,26324802..26324963,26325034..26325210,26325300..26325691,26325801..26326073,26326184..26326606,26326764..26326988,26327072..26327362,26328435..26328437))	0	#N/A	#N/A	#N/A	#N/A	#N/A	0	#N/A	#N/A	#N/A	#N/A	#N/A	0	#N/A	#N/A	#N/A	#N/A	#N/A
Spiol01Chr14070_1	Spov3_chr01	complement(join(26374309..26374611,26376208..26376306))	6.23697	-0.983089	-1.97669	0.574444	0.965274	1	3.62688	1.06686	2.09487	0.569641	0.744853	1	1.98654	2.22877	4.68734	0.353347	0.582003	1
Spiol01Chr14071_1	Spov3_chr01	join(26447516..26447525,26448062..26448563,26449029..26449110,26449772..26449879)	156.824	0.501359	1.41555	0.19087	0.749564	1	385.021	1.19658	2.29196	0.00242753	0.0146692	1	161.667	0.545366	1.45939	0.11988	0.299296	1
Spiol01Chr14072_1	Spov3_chr01	join(26487042..26487196,26490205..26490368,26491220..26491343,26491422..26491551,26492921..26492982,26493086..26496893,26497003..26497551,26497651..26497755,26497848..26497901)	3.7713	0.440989	1.35753	0.305159	0.875446	1	4.77498	0.326756	1.25419	0.460259	0.65919	1	5.132	-0.644409	-1.5631	0.173835	0.373714	1
Spiol01Chr14073_1	Spov3_chr01	join(26507332..26507492,26507746..26507791)	0	#N/A	#N/A	#N/A	#N/A	#N/A	0	#N/A	#N/A	#N/A	#N/A	#N/A	0	#N/A	#N/A	#N/A	#N/A	#N/A
Spiol01Chr15920_1	Spov3_chr01	join(26525854..26526227,26526313..26526457)	0	#N/A	#N/A	#N/A	#N/A	#N/A	0	#N/A	#N/A	#N/A	#N/A	#N/A	0	#N/A	#N/A	#N/A	#N/A	#N/A
Spiol01Chr15921_1	Spov3_chr01	join(26526467..26526574,26526586..26526873)	0	#N/A	#N/A	#N/A	#N/A	#N/A	0	#N/A	#N/A	#N/A	#N/A	#N/A	0	#N/A	#N/A	#N/A	#N/A	#N/A
Spiol01Chr14074_1	Spov3_chr01	join(26528823..26529351,26529529..26529983)	0	#N/A	#N/A	#N/A	#N/A	#N/A	0	#N/A	#N/A	#N/A	#N/A	#N/A	0	#N/A	#N/A	#N/A	#N/A	#N/A
Spiol01Chr14075_1	Spov3_chr01	join(26534176..26534367,26535268..26535337,26535446..26535498)	8.51076	-0.497893	-1.41215	0.751134	0.99182	1	25.9832	3.53748	11.6115	0.00396088	0.0221484	1	17.25	0.482217	1.39689	0.662706	0.837224	1
Spiol01Chr14076_1	Spov3_chr01	complement(join(26542227..26542392,26543147..26543190))	0	#N/A	#N/A	#N/A	#N/A	#N/A	0	#N/A	#N/A	#N/A	#N/A	#N/A	2.52255	-6.78931	-110.608	0.0549692	0.184353	1
Spiol01Chr14077_1	Spov3_chr01	complement(join(26544142..26546204,26547174..26547195))	0.324765	1.42749	2.68978	0.540939	0.960767	1	0.370024	-1.45841	-2.74806	0.486614	0.680139	1	0.095744	-0.090905	-1.06504	0.96825	0.987025	1
Spiol01Chr15922_1	Spov3_chr01	join(26586831..26587997,26588147..26588590)	0	#N/A	#N/A	#N/A	#N/A	#N/A	0	#N/A	#N/A	#N/A	#N/A	#N/A	0	#N/A	#N/A	#N/A	#N/A	#N/A
Spiol01Chr14078_1	Spov3_chr01	join(26630559..26630632,26630730..26630846,26630989..26631070,26631156..26631257,26635251..26635326,26636968..26637189,26637653..26637909)	0	#N/A	#N/A	#N/A	#N/A	#N/A	0	#N/A	#N/A	#N/A	#N/A	#N/A	0	#N/A	#N/A	#N/A	#N/A	#N/A
Spiol01Chr14079_1	Spov3_chr01	join(26638768..26638892,26639750..26639900,26640143..26640330,26640953..26641420,26641499..26641670,26641870..26642007,26642123..26642233,26642443..26642583)	3.87744	-0.65377	-1.57327	0.515904	0.957997	1	15.8116	1.34743	2.54458	0.0269931	0.105552	1	12.2884	2.39025	5.24249	0.0067708	0.0379855	1
Spiol01Chr02251_1	Spov3_chr01	join(26655873..26655989,26656997..26657113,26657731..26657842,26658547..26658674,26661347..26661499,26662214..26662360,26663275..26663499)	7.27877	0.513875	1.42788	0.529669	0.960371	1	11.6757	0.812172	1.75585	0.194287	0.389994	1	11.0032	-0.421966	-1.33975	0.546639	0.756304	1
Spiol01Chr14080_1	Spov3_chr01	join(26715308..26716000,26716952..26717077,26717430..26717534,26717614..26718007,26718093..26718222,26718887..26719181,26719319..26719570,26720240..26720302)	10.5497	-0.742027	-1.67252	0.128128	0.631046	1	13.8278	-0.454605	-1.37041	0.231102	0.434097	1	22.2613	0.00527931	1.00367	0.990583	0.996099	1
Spiol01Chr14081_1	Spov3_chr01	join(26746202..26746600,26746762..26746887,26747358..26747965,26748081..26748242,26748334..26748742)	12.7304	1.3277	2.51003	0.00520556	0.103905	1	91.8229	4.26153	19.18	2.31957e-25	2.88234e-23	3.66469e-21	107.318	3.32693	10.0347	6.18053e-13	2.11871e-11	9.68922e-09
Spiol01Chr14082_1	Spov3_chr01	complement(join(26749384..26749575,26750489..26750624,26750736..26750998))	4.0967	0.426893	1.34434	0.791882	0.992451	1	6.94212	-3.66152	-12.654	0.00299507	0.0175304	1	2.84335	-0.384075	-1.30502	0.824083	0.924719	1
Spiol01Chr02252_1	Spov3_chr01	complement(26763651..26764880)	0.57293	-1.12364	-2.17896	0.63143	0.972923	1	0.379517	5.5138	45.6898	0.0602403	0.188252	1	0.983536	4.25321	19.0697	0.0665	0.20858	1
Spiol01Chr14083_1	Spov3_chr01	complement(join(26834898..26835426,26837290..26837337,26837421..26837455))	0	#N/A	#N/A	#N/A	#N/A	#N/A	0	#N/A	#N/A	#N/A	#N/A	#N/A	0	#N/A	#N/A	#N/A	#N/A	#N/A
Spiol01Chr14084_1	Spov3_chr01	complement(join(26862475..26862672,26862762..26862897,26862984..26863246))	0	#N/A	#N/A	#N/A	#N/A	#N/A	0	#N/A	#N/A	#N/A	#N/A	#N/A	0	#N/A	#N/A	#N/A	#N/A	#N/A
Spiol01Chr14085_1	Spov3_chr01	join(26906699..26906899,26906995..26907390,26907485..26907826,26907902..26908345)	0.0783188	-4.60801	-24.3865	0.131027	#N/A	1	0.148427	-5.15882	-35.7239	0.227115	0.430041	1	0	#N/A	#N/A	#N/A	#N/A	#N/A
Spiol01Chr15923_1	Spov3_chr01	join(26923113..26923934,26924668..26924841,26925598..26925759,26926334..26926476,26928178..26928253,26928434..26928606,26928732..26928813,26929844..26929921,26930316..26930477,26930559..26930822,26931495..26931599,26931884..26932033)	13.0551	-0.0903657	-1.06464	0.814392	0.992663	1	14.7211	-0.0945536	-1.06773	0.809941	0.905739	1	16.2964	0.546426	1.46046	0.277528	0.502769	1
Spiol01Chr14086_1	Spov3_chr01	complement(join(26932949..26933059,26933141..26933380,26933562..26933633,26933760..26933966,26934098..26934185,26934274..26934347,26934483..26934533,26938059..26938205))	0	#N/A	#N/A	#N/A	#N/A	#N/A	0.0724209	-4.04726	-16.5328	0.321903	0.532234	1	0.361971	-1.12174	-2.1761	0.640536	0.821964	1
Spiol01Chr02254_1	Spov3_chr01	join(27014006..27014224,27014956..27015141,27017751..27017970,27018991..27019109)	0	#N/A	#N/A	#N/A	#N/A	#N/A	0	#N/A	#N/A	#N/A	#N/A	#N/A	0	#N/A	#N/A	#N/A	#N/A	#N/A
Spiol01Chr14089_1	Spov3_chr01	join(27092212..27093527,27093670..27093964,27094152..27095327)	1.52998	1.55807	2.9446	0.279527	0.852486	1	0.991139	-0.0881807	-1.06303	0.933514	0.969153	1	1.20551	1.14122	2.20568	0.517972	0.733904	1
Spiol01Chr02255_1	Spov3_chr01	join(27122748..27123018,27123216..27123533,27128985..27129352)	0	#N/A	#N/A	#N/A	#N/A	#N/A	0	#N/A	#N/A	#N/A	#N/A	#N/A	0	#N/A	#N/A	#N/A	#N/A	#N/A
Spiol01Chr14090_1	Spov3_chr01	complement(join(27157204..27157311,27159202..27159255,27159604..27159698,27159794..27159891,27160215..27160392,27161312..27161396))	0.456599	3.64417	12.5027	0.15649	#N/A	1	1.79485	1.8824	3.68687	0.369302	0.578737	1	5.24675	8.05897	266.68	0.00309317	0.019767	1
Spiol01Chr02256_1	Spov3_chr01	complement(join(27235021..27235326,27235418..27235653,27236302..27236696,27237027..27237310,27237691..27238261,27238703..27239132,27239734..27240313))	0	#N/A	#N/A	#N/A	#N/A	#N/A	0	#N/A	#N/A	#N/A	#N/A	#N/A	0	#N/A	#N/A	#N/A	#N/A	#N/A
Spiol01Chr14091_1	Spov3_chr01	complement(join(27244947..27245064,27245155..27245402,27245582..27245681,27245768..27245965,27246247..27246452,27246541..27246753,27246840..27246978,27247627..27247860,27248335..27248540,27249487..27249582,27249687..27249851))	1.58605	-0.454451	-1.37026	0.78145	0.992213	1	2.52788	-0.0117841	-1.0082	0.988996	0.995097	1	1.83418	0.761853	1.69567	0.631009	0.816238	1
Spiol01Chr33296_1	Spov3_chr01	complement(join(27272651..27272702,27274332..27274596,27275551..27275659,27282379..27282387))	0	#N/A	#N/A	#N/A	#N/A	#N/A	0.707842	-5.7234	-52.8343	0.184373	0.379094	1	0.0925087	-3.11724	-8.67727	0.303332	0.532193	1
Spiol01Chr02257_1	Spov3_chr01	complement(join(27326276..27326328,27326444..27328865))	0	#N/A	#N/A	#N/A	#N/A	#N/A	0	#N/A	#N/A	#N/A	#N/A	#N/A	0	#N/A	#N/A	#N/A	#N/A	#N/A
Spiol01Chr14092_1	Spov3_chr01	complement(join(27329044..27329385,27329475..27330169,27330586..27330592))	0	#N/A	#N/A	#N/A	#N/A	#N/A	0	#N/A	#N/A	#N/A	#N/A	#N/A	0	#N/A	#N/A	#N/A	#N/A	#N/A
Spiol01Chr14094_1	Spov3_chr01	join(27349164..27349274,27350459..27350556,27352231..27352261,27352742..27352841,27352928..27352998,27353717..27353860,27354181..27354276)	0.0950756	-0.330626	-1.25756	0.879002	#N/A	1	1.27151	-0.107389	-1.07728	0.954522	0.97991	1	0.394258	0.262977	1.19995	0.909928	0.962744	1
Spiol01Chr14093_1	Spov3_chr01	complement(join(27356246..27356362,27356457..27356570,27356861..27356986,27358482..27358561,27358647..27358728,27358845..27358919,27359723..27359941))	1418.63	-0.302855	-1.23358	0.471581	0.946848	1	1218.12	-2.84213	-7.1708	1.93592e-12	6.12337e-11	3.05856e-08	997.019	-3.34298	-10.147	7.56205e-17	4.00789e-15	1.1855e-12
Spiol01Chr15925_1	Spov3_chr01	join(27374680..27374761,27374772..27374944,27375040..27375126)	0	#N/A	#N/A	#N/A	#N/A	#N/A	0	#N/A	#N/A	#N/A	#N/A	#N/A	0	#N/A	#N/A	#N/A	#N/A	#N/A
Spiol01Chr02258_1	Spov3_chr01	27375201..27375668	0	#N/A	#N/A	#N/A	#N/A	#N/A	0	#N/A	#N/A	#N/A	#N/A	#N/A	0	#N/A	#N/A	#N/A	#N/A	#N/A
Spiol01Chr15926_1	Spov3_chr01	join(27375850..27375973,27376314..27376441)	0	#N/A	#N/A	#N/A	#N/A	#N/A	0	#N/A	#N/A	#N/A	#N/A	#N/A	0	#N/A	#N/A	#N/A	#N/A	#N/A
Spiol01Chr14095_1	Spov3_chr01	complement(join(27387818..27388201,27388554..27388766,27388848..27388911,27389002..27389058,27390087..27390185,27390501..27390532))	4.70876	-0.582121	-1.49705	0.62793	0.972923	1	5.5733	2.43313	5.40065	0.0350932	0.128618	1	6.04861	0.55962	1.47388	0.647538	0.826602	1
Spiol01Chr15927_1	Spov3_chr01	join(27401051..27401130,27401281..27401382,27401571..27401644,27401880..27402013,27403102..27403152,27403968..27404009,27405733..27405792,27405900..27405982,27406959..27407103,27408371..27408421,27408991..27409095,27410085..27410216)	7.07984	0.627026	1.54438	0.437171	0.941771	1	7.16715	-1.96073	-3.89258	0.00467812	0.0253619	1	7.54249	-1.76927	-3.40881	0.0860266	0.245661	1
Spiol01Chr15928_1	Spov3_chr01	complement(join(27467565..27467865,27467915..27468603))	0	#N/A	#N/A	#N/A	#N/A	#N/A	0	#N/A	#N/A	#N/A	#N/A	#N/A	0	#N/A	#N/A	#N/A	#N/A	#N/A
Spiol01Chr02259_1	Spov3_chr01	complement(27553214..27554938)	0.506197	3.50849	11.3805	0.115308	0.603493	1	0.182446	0.146579	1.10694	0.951991	0.979175	1	1.47401	-1.40971	-2.65684	0.427768	0.654013	1
Spiol01Chr15929_1	Spov3_chr01	complement(join(27556691..27556776,27556805..27556907))	0	#N/A	#N/A	#N/A	#N/A	#N/A	0	#N/A	#N/A	#N/A	#N/A	#N/A	0	#N/A	#N/A	#N/A	#N/A	#N/A
Spiol01Chr02260_1	Spov3_chr01	27637048..27639462	2.4333	-0.239618	-1.18068	0.789635	0.992213	1	3.58224	0.224712	1.16854	0.731816	0.8572	1	3.8113	-0.096898	-1.06947	0.902526	0.960216	1
Spiol01Chr15930_1	Spov3_chr01	complement(join(27647787..27648227,27648354..27648545))	0.755287	-0.157649	-1.11547	0.946717	0.997212	1	1.5742	-0.0248157	-1.01735	0.988646	0.994937	1	1.03264	-0.621201	-1.53816	0.781778	0.903923	1
Spiol01Chr14096_1	Spov3_chr01	join(27657171..27657223,27657326..27657428,27657527..27657631,27657720..27657805,27658498..27658739,27666261..27666447,27666840..27667023,27667454..27667759)	13.7838	-0.0298851	-1.02093	0.945144	0.997212	1	19.5504	0.1532	1.11203	0.722762	0.852386	1	27.2645	0.589307	1.50452	0.226492	0.442638	1
Spiol01Chr14097_1	Spov3_chr01	join(27679655..27679657,27681026..27681223)	0	#N/A	#N/A	#N/A	#N/A	#N/A	0	#N/A	#N/A	#N/A	#N/A	#N/A	0	#N/A	#N/A	#N/A	#N/A	#N/A
Spiol01Chr15931_1	Spov3_chr01	join(27696032..27696150,27696496..27696539,27696717..27696928)	0	#N/A	#N/A	#N/A	#N/A	#N/A	0	#N/A	#N/A	#N/A	#N/A	#N/A	0	#N/A	#N/A	#N/A	#N/A	#N/A
Spiol01Chr15934_1	Spov3_chr01	complement(join(27712105..27712347,27712911..27713438,27717879..27718136))	55.3977	-0.325442	-1.25305	0.434819	0.941771	1	47.1575	-1.89177	-3.71091	7.69243e-08	1.25459e-06	0.00121533	37.4071	-1.66246	-3.16556	0.000462014	0.00383875	1
Spiol01Chr14098_1	Spov3_chr01	join(27732254..27732511,27736065..27736229,27736337..27736493,27736593..27736714,27739519..27739585,27741374..27741513,27742419..27742454,27746382..27747266)	11.6319	-0.371442	-1.29365	0.443089	0.942351	1	11.3122	-0.0461295	-1.03249	0.9134	0.959437	1	8.26537	-0.892553	-1.85646	0.180345	0.383587	1
Spiol01Chr15932_1	Spov3_chr01	join(27751150..27751296,27751399..27751501,27757507..27757607,27758041..27758109,27759193..27759308,27759391..27759445,27760295..27760415,27760600..27760742,27760835..27760936)	8.29107	1.66014	3.16047	0.131604	0.638008	1	21.1301	1.51937	2.86666	0.00270468	0.0160467	1	34.3033	2.18873	4.55904	4.66481e-05	0.000492453	0.731302
Spiol01Chr14100_1	Spov3_chr01	complement(join(27764118..27764156,27764250..27764336,27764718..27764836,27765352..27765590,27765676..27765732,27765812..27765898,27766533..27767074,27767270..27767518))	3.70531	0.930248	1.9056	0.47114	0.946848	1	4.24538	-1.86219	-3.6356	0.0204696	0.084518	1	1.29838	-0.380044	-1.30138	0.837818	0.930915	1
Spiol01Chr15933_1	Spov3_chr01	join(27771105..27771426,27773844..27774039,27774228..27774300,27775044..27775093,27776389..27776502,27777418..27777547)	6.92469	0.497686	1.41195	0.667695	0.983739	1	5.93063	-1.66519	-3.17155	0.0445625	0.152706	1	4.70337	-0.550359	-1.46445	0.637351	0.819606	1
Spiol01Chr14099_1	Spov3_chr01	join(27781838..27782206,27782559..27782722,27784460..27784550,27784683..27784840,27785916..27786087,27786258..27786368,27786775..27786861)	9.47086	0.475337	1.39024	0.438926	0.941771	1	6.07115	-0.348573	-1.2733	0.592773	0.76293	1	5.79223	-0.232538	-1.1749	0.808795	0.916964	1
Spiol01Chr14102_1	Spov3_chr01	join(27789844..27789933,27790184..27790319,27790423..27790510,27790602..27790751,27791565..27791727,27791915..27792099,27792231..27792404,27793373..27793518,27793640..27793763,27793872..27794052,27794660..27794819,27794926..27794967,27795047..27795165,27795255..27795456,27797017..27797148,27798615..27798718,27798902..27799081,27799393..27799532,27799664..27799803,27800304..27800461,27801860..2780…	14.3242	-0.371533	-1.29373	0.377928	0.918036	1	21.1791	0.826312	1.77315	0.0552178	0.17778	1	23.5609	0.178786	1.13193	0.617996	0.808012	1
Spiol01Chr14101_1	Spov3_chr01	join(27811353..27811466,27813607..27813762,27816581..27816692,27817946..27818065,27818268..27818425,27821457..27821627,27822769..27822803,27822910..27823066,27823778..27823831,27823908..27824000,27824264..27824406,27825652..27825722,27826304..27826384,27826473..27826573)	16.2123	0.627633	1.54503	0.186707	0.741006	1	14.9676	-0.315804	-1.24471	0.432219	0.637639	1	16.2933	0.175281	1.12918	0.747309	0.886349	1
Spiol01Chr15935_1	Spov3_chr01	complement(join(27827003..27827077,27827093..27827205,27829312..27829421,27829977..27830023,27830714..27830789,27831314..27831333))	0	#N/A	#N/A	#N/A	#N/A	#N/A	0	#N/A	#N/A	#N/A	#N/A	#N/A	0	#N/A	#N/A	#N/A	#N/A	#N/A
Spiol01Chr14104_1	Spov3_chr01	join(27930507..27930729,27930946..27931107,27937155..27937330,27937645..27937748,27937842..27937953,27939662..27939721)	17.9353	-0.462468	-1.3779	0.397258	0.924253	1	16.1678	-0.162643	-1.11934	0.725516	0.853641	1	19.6744	-0.277629	-1.2122	0.641608	0.822517	1
Spiol01Chr14105_1	Spov3_chr01	join(27950106..27950260,27951089..27951446,27951799..27951888,27953818..27954060,27954688..27954744,27954831..27954911,27955023..27955084,27955175..27956195)	3.82889	0.528813	1.44274	0.485394	0.948609	1	14.8964	2.18347	4.54246	1.52819e-06	2.00047e-05	0.0241439	20.518	2.01215	4.03382	0.01516	0.0724368	1
Spiol01Chr14103_1	Spov3_chr01	complement(join(27956952..27956973,27957089..27957245,27957611..27957662,27958481..27958564,27958651..27958815))	204.396	0.178004	1.13132	0.687816	0.984038	1	194.225	-2.94832	-7.71848	6.92037e-14	2.6172e-12	1.09335e-09	147.539	-3.0278	-8.15563	1.63399e-12	5.35321e-11	2.5616e-08
Spiol01Chr14107_1	Spov3_chr01	join(27995969..27996702,27996809..27996836,27996955..27997029,27997128..27997344,27998231..27998354,27998458..27998562,28001989..28002094,28002429..28002572,28002853..28002900,28003391..28003505,28003582..28003647,28003724..28003785,28003889..28003945,28005257..28005325,28005478..28005676,28006062..28006337,28008045..28008106,28008188..28008265,28008586..28008681,28009519..28009622,28009700..2800…	1.54974	0.593642	1.50905	0.585624	0.967379	1	1.49391	0.105168	1.07562	0.905305	0.955004	1	1.8627	-2.02437	-4.06813	0.149112	0.339128	1
Spiol01Chr15937_1	Spov3_chr01	complement(join(28064624..28065753,28065868..28066527,28066836..28066911,28067999..28068046))	0	#N/A	#N/A	#N/A	#N/A	#N/A	0	#N/A	#N/A	#N/A	#N/A	#N/A	0	#N/A	#N/A	#N/A	#N/A	#N/A
Spiol01Chr15938_1	Spov3_chr01	complement(join(28098766..28099895,28100022..28100639,28100947..28101022,28101125..28101163))	0	#N/A	#N/A	#N/A	#N/A	#N/A	0	#N/A	#N/A	#N/A	#N/A	#N/A	0	#N/A	#N/A	#N/A	#N/A	#N/A
Spiol01Chr15939_1	Spov3_chr01	complement(join(28116044..28116207,28117530..28117751,28119773..28119907,28121161..28121268,28121361..28121427,28125917..28126069,28126595..28126654,28129340..28129436,28130525..28130589,28131183..28131323,28132501..28132569,28132671..28132729,28132885..28133005,28133751..28133814,28134892..28134934,28135379..28135496,28137274..28137414,28137483..28137544,28138200..28138300,28138519..28138628,281…	6.60571	-0.293086	-1.22526	0.58219	0.966967	1	10.7113	0.0581399	1.04112	0.89107	0.948694	1	7.14106	-0.593589	-1.509	0.331531	0.558604	1
Spiol01Chr15940_1	Spov3_chr01	join(28188956..28188981,28190581..28190623,28191503..28191595,28192280..28192446,28195220..28195391,28195486..28195587,28196657..28196770,28199708..28199728,28199818..28199876,28202418..28202508,28207012..28207236)	0.482914	3.16452	8.96632	0.203494	0.77019	1	0.236622	-5.7903	-55.342	0.172731	0.365122	1	0.0903892	-4.23284	-18.8024	0.184738	0.389571	1
Spiol01Chr14109_1	Spov3_chr01	complement(join(28207942..28208192,28208285..28208432,28208779..28209201))	32.3755	-0.779283	-1.71628	0.0770405	0.487565	1	28.8455	-2.68538	-6.43252	4.29669e-09	8.54807e-08	6.78835e-05	18.4445	-2.88287	-7.37614	0.00422759	0.0255449	1
Spiol01Chr15941_1	Spov3_chr01	join(28253934..28254018,28254827..28255130,28259359..28259496,28260058..28260151,28260450..28260638)	1.3997	-0.50227	-1.41644	0.805742	0.992663	1	1.76332	-8.20334	-294.749	0.0442418	0.15194	1	0	#N/A	#N/A	#N/A	#N/A	#N/A
Spiol01Chr14110_1	Spov3_chr01	complement(join(28256815..28256969,28258134..28258205,28259057..28259132,28259990..28260077,28260392..28260465,28260552..28260714,28264275..28264505,28265541..28265788,28266720..28266849,28267947..28268269))	4.97306	0.415371	1.33364	0.592356	0.968803	1	15.9603	2.23389	4.704	6.87866e-06	7.8213e-05	0.108676	17.4863	3.25884	9.57212	0.000143358	0.0013591	1
Spiol01Chr14108_1	Spov3_chr01	join(28281451..28284996,28286013..28288289)	1.06444	-0.871703	-1.82982	0.412849	0.932902	1	0.898887	0.918042	1.88955	0.444644	0.645828	1	1.75321	0.167168	1.12285	0.833549	0.929364	1
Spiol01Chr14111_1	Spov3_chr01	join(28316460..28316873,28319871..28319954,28320050..28320139,28320559..28320822)	18.9225	0.0294232	1.0206	0.950482	0.997212	1	16.7615	-0.180388	-1.13319	0.680622	0.8238	1	17.8235	-0.667762	-1.58861	0.507781	0.724554	1
Spiol01Chr14112_1	Spov3_chr01	join(28323695..28323897,28324027..28324076,28324171..28324209,28324374..28324402,28324588..28324650,28324749..28324852,28325023..28325509)	21.7277	-1.22458	-2.33687	0.0126126	0.181881	1	20.1833	-0.53543	-1.44937	0.269584	0.477152	1	11.6547	-0.108903	-1.07841	0.915074	0.964187	1
Spiol01Chr14113_1	Spov3_chr01	complement(join(28327386..28327490,28327566..28327658,28329264..28329353,28329446..28329497,28329597..28329667,28330576..28330650,28331251..28331325,28333930..28333995,28335360..28335412,28335697..28335765,28336769..28336816,28338306..28338369))	0.73929	-1.82817	-3.55087	0.41769	0.93507	1	12.1985	1.34703	2.54389	0.0476518	0.160173	1	12.3998	2.14973	4.43744	0.051099	0.176046	1
Spiol01Chr14114_1	Spov3_chr01	complement(join(28351921..28352306,28352968..28353154,28353685..28353877,28353989..28354789,28355010..28355114,28355202..28355362,28356481..28356634,28356724..28356839))	4.00942	0.561015	1.47531	0.511822	0.956479	1	3.45628	-0.409028	-1.32779	0.524511	0.709852	1	5.71792	-0.739906	-1.67007	0.292784	0.520509	1
Spiol01Chr15942_1	Spov3_chr01	join(28424692..28424782,28427638..28427720,28427801..28427971)	27.5578	0.0825821	1.05891	0.889792	0.997212	1	14.2092	-3.02031	-8.11345	0.00755895	0.0377634	1	17.8944	-3.29357	-9.80535	0.0182202	0.0834003	1
Spiol01Chr14115_1	Spov3_chr01	complement(join(28451648..28451730,28453506..28453642,28453738..28453841,28457210..28457305,28457434..28457493))	12.1809	0.244451	1.18464	0.783708	0.992213	1	10.1087	-0.351244	-1.27566	0.661398	0.811433	1	12.971	-0.190536	-1.14119	0.841841	0.933049	1
Spiol01Chr14116_1	Spov3_chr01	complement(join(28464752..28464962,28465635..28465712,28466272..28466661,28468508..28468805,28469114..28469324,28469944..28470621))	2.6057	-0.309284	-1.23909	0.775536	0.992213	1	2.25574	-0.888927	-1.8518	0.308251	0.517866	1	2.88006	-2.36307	-5.14465	0.125384	0.307414	1
Spiol01Chr15943_1	Spov3_chr01	complement(join(28472194..28472406,28472421..28472654))	0	#N/A	#N/A	#N/A	#N/A	#N/A	0	#N/A	#N/A	#N/A	#N/A	#N/A	0	#N/A	#N/A	#N/A	#N/A	#N/A
Spiol01Chr14117_1	Spov3_chr01	complement(join(28473406..28473573,28473673..28473787,28475477..28475547,28475652..28475785,28477479..28477590,28477718..28477758,28479036..28479130,28480500..28480633,28480937..28481200))	0.376111	6.19128	73.0736	0.0551245	#N/A	1	0.73432	-2.63517	-6.21246	0.197361	0.394243	1	1.29769	2.43518	5.40833	0.26659	0.489921	1
Spiol01Chr14118_1	Spov3_chr01	join(28506618..28506776,28506886..28506912,28507004..28507066,28509471..28509549,28509642..28509687,28509844..28509853)	34.6339	-0.0646887	-1.04586	0.918628	0.997212	1	42.556	-0.45813	-1.37376	0.361536	0.57068	1	56.1904	-0.633803	-1.55165	0.248184	0.468464	1
Spiol01Chr14119_1	Spov3_chr01	join(28513822..28513862,28514149..28514200,28514373..28514452,28514551..28514629,28515470..28515553,28515671..28515816,28517561..28517893,28517970..28518008,28518180..28518275,28518354..28518574,28519069..28519256,28519779..28520526,28520618..28521090)	14.5254	-0.437712	-1.35445	0.260783	0.837833	1	29.7034	1.40625	2.65047	0.00030357	0.00239204	1	25.2189	0.592296	1.50764	0.116854	0.294583	1
Spiol01Chr14121_1	Spov3_chr01	complement(join(28522780..28522895,28523263..28523299,28524974..28525188,28525768..28525881,28525992..28526142,28527444..28527566,28529952..28530233,28530618..28530829,28532685..28533057))	18.2358	-0.385995	-1.30676	0.38824	0.923522	1	12.0038	-1.09706	-2.13918	0.00963368	0.0461066	1	21.8249	-1.87196	-3.6603	6.36462e-05	0.000654978	0.997781
Spiol01Chr14120_1	Spov3_chr01	join(28544170..28544349,28544910..28545938,28550651..28551625,28551817..28552179)	0.290803	-6.79283	-110.878	0.0404944	0.332079	1	0	#N/A	#N/A	#N/A	#N/A	#N/A	0.23857	-6.98383	-126.573	0.0484873	0.170394	1
Spiol01Chr14122_1	Spov3_chr01	complement(join(28553900..28554427,28558664..28558685,28558812..28558889,28558988..28559820))	57.8325	-0.103184	-1.07414	0.775317	0.992213	1	61.5254	0.384577	1.30548	0.30278	0.512888	1	71.8205	0.217297	1.16255	0.543445	0.754371	1
Spiol01Chr14123_1	Spov3_chr01	join(28583573..28583740,28583929..28584092,28586415..28586478,28587243..28587356,28587466..28587510,28589899..28590149,28590229..28590319,28593315..28593427,28593506..28593629,28595583..28595774)	8.02443	1.06916	2.09821	0.0994372	0.556137	1	17.8418	2.21449	4.64118	6.48127e-06	7.40169e-05	0.102398	21.0676	1.6341	3.10394	0.00244057	0.016107	1
Spiol01Chr14126_1	Spov3_chr01	complement(join(28597809..28597994,28598150..28598196,28598298..28598382,28598721..28598799,28598932..28599085,28599184..28599263,28599357..28599588,28603025..28603145))	2.12736	2.04028	4.11324	0.308993	0.87712	1	1.61584	-0.875972	-1.83524	0.576547	0.750373	1	0.408956	-2.1308	-4.37961	0.374416	0.601596	1
Spiol01Chr14124_1	Spov3_chr01	join(28607153..28607354,28607445..28607527,28610732..28610858,28613497..28613576,28613684..28613773,28614269..28614393,28616077..28616137,28616363..28616416,28616535..28616612,28616693..28616798,28617759..28617901,28618025..28618138)	5.11511	0.126169	1.09139	0.882528	0.997212	1	4.52866	0.483962	1.39858	0.560323	0.736916	1	5.13649	1.90815	3.75329	0.18951	0.394126	1
Spiol01Chr15944_1	Spov3_chr01	join(28620826..28620997,28621396..28621448,28621649..28623173,28623936..28624600)	0	#N/A	#N/A	#N/A	#N/A	#N/A	0.272895	5.74033	53.4578	0.0618417	0.191128	1	0	#N/A	#N/A	#N/A	#N/A	#N/A
Spiol01Chr14127_1	Spov3_chr01	complement(join(28626695..28627207,28632764..28633153,28633232..28633432))	0	#N/A	#N/A	#N/A	#N/A	#N/A	0	#N/A	#N/A	#N/A	#N/A	#N/A	0	#N/A	#N/A	#N/A	#N/A	#N/A
Spiol01Chr14125_1	Spov3_chr01	join(28668271..28668335,28668643..28668720,28669021..28669111)	3064.33	-0.185671	-1.13735	0.648402	0.980261	1	2739.37	-0.612286	-1.52868	0.153422	0.34039	1	2343.27	-0.488423	-1.40291	0.233997	0.452351	1
Spiol01Chr14128_1	Spov3_chr01	complement(join(28673974..28674018,28674106..28674144,28674235..28674297,28674398..28674419,28674515..28674561,28674650..28674930,28675031..28675112,28675214..28675357,28675538..28675604,28675691..28675989,28676239..28676444,28676528..28676921,28677074..28677242,28677325..28677542))	2.68416	1.47294	2.77587	0.173843	0.719018	1	0.46307	-0.496534	-1.41082	0.799509	0.899424	1	1.94358	-3.45476	-10.9644	0.0428338	0.156473	1
Spiol01Chr15945_1	Spov3_chr01	complement(join(28700553..28700831,28700852..28703578))	0	#N/A	#N/A	#N/A	#N/A	#N/A	0	#N/A	#N/A	#N/A	#N/A	#N/A	0	#N/A	#N/A	#N/A	#N/A	#N/A
Spiol01Chr14129_1	Spov3_chr01	join(28729149..28729306,28729870..28729921,28730270..28730327,28733223..28733317,28733403..28733506,28734206..28734334,28736186..28737239)	3.90943	0.834448	1.78317	0.4023	0.924855	1	3.34088	-0.0284735	-1.01993	0.969608	0.986985	1	4.83884	-0.112486	-1.08109	0.894838	0.957166	1
Spiol01Chr14130_1	Spov3_chr01	join(28740111..28740317,28741125..28742165)	0.435144	-0.3786	-1.30008	0.865998	0.996869	1	1.41822	-1.35446	-2.55701	0.329352	0.538105	1	1.34994	-0.268062	-1.20419	0.885839	0.952715	1
Spiol01Chr15946_1	Spov3_chr01	complement(join(28758060..28758135,28758269..28758348,28758790..28758876,28759227..28759316,28759403..28759525,28759662..28759789,28760424..28760639,28763091..28763238))	50.7344	-0.215167	-1.16084	0.563313	0.964203	1	64.517	0.119121	1.08607	0.759319	0.874744	1	61.5998	0.230689	1.1734	0.547148	0.756536	1
Spiol01Chr14132_1	Spov3_chr01	join(28820144..28820238,28823764..28823950)	17.6978	-1.02247	-2.0314	0.411106	0.931685	1	7.69999	2.03557	4.09984	0.233718	0.437277	1	15.2137	0.155775	1.11402	0.913161	0.963353	1
Spiol01Chr14131_1	Spov3_chr01	complement(join(28831941..28832253,28833355..28833673,28834411..28834567))	0.171068	4.52202	22.9755	0.146576	#N/A	1	0	#N/A	#N/A	#N/A	#N/A	#N/A	0	#N/A	#N/A	#N/A	#N/A	#N/A
Spiol01Chr15947_1	Spov3_chr01	complement(join(28839707..28839829,28840289..28840513,28843203..28843598,28844275..28844434,28846353..28846502,28846660..28846766,28849633..28849695,28849893..28850075,28850769..28850990,28854680..28854811,28854887..28854964,28855060..28855173,28855334..28855493,28856372..28856652))	4.10901	-0.136425	-1.09918	0.848203	0.994287	1	1.7508	-1.39718	-2.63386	0.133925	0.312964	1	2.24991	-0.232099	-1.17454	0.856714	0.939613	1
Spiol01Chr14133_1	Spov3_chr01	complement(join(28896509..28896640,28897073..28897199,28903193..28903452,28903549..28903712,28903927..28904090,28904793..28905130))	7.16477	-0.456075	-1.3718	0.552951	0.962358	1	15.2493	0.980594	1.97328	0.0490845	0.162925	1	19.7665	2.92863	7.61385	0.0003796	0.00320022	1
Spiol01Chr02261_1	Spov3_chr01	complement(join(28924928..28925339,28926529..28926593,28926690..28927131,28927954..28928185,28928906..28929215))	0	#N/A	#N/A	#N/A	#N/A	#N/A	0	#N/A	#N/A	#N/A	#N/A	#N/A	0	#N/A	#N/A	#N/A	#N/A	#N/A
Spiol01Chr15948_1	Spov3_chr01	join(28941898..28942004,28942701..28942794,28943711..28943827,28943919..28943991,28944102..28944220,28944343..28944464,28946859..28947035,28948110..28948257,28948596..28948774,28950233..28950479)	24.1607	0.868167	1.82534	0.0288517	0.279583	1	136.012	2.27225	4.83077	2.2693e-09	4.75006e-08	3.58527e-05	137.893	2.42039	5.35314	4.98156e-14	1.91957e-12	7.80959e-10
Spiol01Chr15949_1	Spov3_chr01	join(28954184..28954294,28955106..28955144,28955425..28955501,28955843..28955945)	0	#N/A	#N/A	#N/A	#N/A	#N/A	0	#N/A	#N/A	#N/A	#N/A	#N/A	0	#N/A	#N/A	#N/A	#N/A	#N/A
Spiol01Chr14135_1	Spov3_chr01	complement(join(28980549..28980607,28984638..28984778,28984916..28985042,28985169..28985312))	12.6475	0.664756	1.5853	0.571633	0.964986	1	19.1288	-0.921121	-1.89359	0.143131	0.32525	1	9.2258	-0.94221	-1.92147	0.509029	0.725668	1
Spiol01Chr15951_1	Spov3_chr01	complement(join(28989933..28990052,28990408..28990531,28990981..28991042,28992315..28992412,28992520..28992556,28992635..28992903,28993856..28994120))	157.643	-0.331657	-1.25846	0.36245	0.907748	1	162.9	-1.79684	-3.47458	2.38838e-06	3.00498e-05	0.037734	152.618	-2.671	-6.36872	1.80465e-14	7.24145e-13	2.82915e-10
Spiol01Chr14136_1	Spov3_chr01	complement(join(28998615..28998767,28998960..28999025,28999119..28999457,28999551..28999638,28999728..28999765,28999871..28999968,29000270..29000335,29000776..29000830))	8.33011	-4.14507	-17.6926	0.00102541	0.0298906	1	53.4856	3.87168	14.6384	4.01417e-07	5.84106e-06	0.00634198	45.9303	3.13158	8.76394	4.75807e-05	0.000501276	0.745922
Spiol01Chr14137_1	Spov3_chr01	complement(join(29038446..29038588,29038678..29038861,29038943..29039009,29039098..29039168,29039248..29039345,29039461..29039537,29041076..29041143,29041252..29041353,29041451..29041482,29041586..29041632,29042294..29042347,29042655..29042737))	209.257	-1.03403	-2.04773	0.00472986	0.096533	1	199.14	-0.281354	-1.21533	0.454476	0.653839	1	182.558	-0.111244	-1.08016	0.736829	0.880048	1
Spiol01Chr14134_1	Spov3_chr01	join(29076644..29076937,29077022..29077294)	0	#N/A	#N/A	#N/A	#N/A	#N/A	0	#N/A	#N/A	#N/A	#N/A	#N/A	0	#N/A	#N/A	#N/A	#N/A	#N/A
Spiol01Chr14138_1	Spov3_chr01	join(29089550..29089710,29090264..29090939,29091549..29091590,29091704..29091867,29093940..29094135,29097375..29097431,29097535..29097640,29097727..29097860,29098098..29098172,29098293..29098418,29098540..29098671,29098759..29098842,29100966..29101079,29101239..29101339,29101457..29101523,29101825..29101875,29101965..29102042,29102171..29102380,29102593..29102631,29103648..29103719,29104165..2910…	1.58709	0.700197	1.62473	0.470196	0.946848	1	1.54414	-0.055382	-1.03913	0.941783	0.973943	1	2.78183	0.185832	1.13747	0.839508	0.931724	1
Spiol01Chr14139_1	Spov3_chr01	complement(join(29113800..29114322,29117232..29117417,29123022..29123162,29126816..29127168))	0.0643123	-4.12413	-17.4377	0.164056	#N/A	1	0.654031	2.6514	6.28278	0.248855	0.453009	1	0.541884	-0.13138	-1.09534	0.953888	0.981892	1
Spiol01Chr14140_1	Spov3_chr01	complement(join(29153027..29153290,29153414..29155660))	0.678658	0.913192	1.88321	0.675885	0.983739	1	0.679493	0.036105	1.02534	0.982585	0.992617	1	1.50811	-1.95896	-3.88781	0.212745	0.422849	1
Spiol01Chr14141_1	Spov3_chr01	complement(join(29159268..29159341,29159434..29159974))	23.7514	-0.112129	-1.08082	0.823765	0.992663	1	25.6515	-0.318388	-1.24694	0.504242	0.694365	1	12.7575	-0.254164	-1.19264	0.753192	0.889662	1
Spiol01Chr15952_1	Spov3_chr01	join(29167789..29168017,29168054..29168319,29168394..29168534)	0	#N/A	#N/A	#N/A	#N/A	#N/A	0	#N/A	#N/A	#N/A	#N/A	#N/A	0	#N/A	#N/A	#N/A	#N/A	#N/A
Spiol01Chr14142_1	Spov3_chr01	join(29186729..29187004,29196079..29196171,29196258..29196359,29196487..29196564,29196722..29196820,29196910..29197005,29198970..29199080)	8.18255	-1.07778	-2.11079	0.259927	0.836459	1	2.0653	1.63714	3.11048	0.356256	0.565128	1	5.16967	2.25879	4.78588	0.175147	0.375671	1
Spiol01Chr14143_1	Spov3_chr01	join(29227436..29227521,29228958..29229100,29229214..29229264,29231407..29231628,29231780..29231882,29232031..29232613)	17.7359	-0.980432	-1.97306	0.0422435	0.340878	1	28.2933	0.462159	1.3776	0.298989	0.508237	1	29.381	0.40523	1.3243	0.380123	0.607422	1
Spiol01Chr15953_1	Spov3_chr01	join(29239550..29239593,29239689..29239772,29241097..29241282,29241368..29241430,29241820..29241937,29242027..29242119,29242299..29242880,29243715..29243867,29243956..29244483,29244735..29245378,29245954..29246109,29246248..29246462,29246693..29246808,29246896..29247036,29247133..29247276,29247387..29247590,29247672..29247788)	0	#N/A	#N/A	#N/A	#N/A	#N/A	0	#N/A	#N/A	#N/A	#N/A	#N/A	0	#N/A	#N/A	#N/A	#N/A	#N/A
Spiol01Chr15954_1	Spov3_chr01	complement(join(29249714..29249827,29250283..29251396,29251886..29252029,29252281..29252630))	0	#N/A	#N/A	#N/A	#N/A	#N/A	0	#N/A	#N/A	#N/A	#N/A	#N/A	0	#N/A	#N/A	#N/A	#N/A	#N/A
Spiol01Chr14144_1	Spov3_chr01	complement(join(29252724..29253199,29253875..29253955,29254133..29254229))	0	#N/A	#N/A	#N/A	#N/A	#N/A	0	#N/A	#N/A	#N/A	#N/A	#N/A	0	#N/A	#N/A	#N/A	#N/A	#N/A
Spiol01Chr14146_1	Spov3_chr01	complement(join(29294657..29295333,29295411..29295471))	0.903547	0.521847	1.43579	0.822872	0.992663	1	1.05269	-7.2108	-148.138	0.0864266	0.239507	1	0.136319	-4.23284	-18.8024	0.184828	0.389707	1
Spiol01Chr14147_1	Spov3_chr01	complement(join(29300131..29300209,29300306..29300433,29300530..29300592,29300675..29300729,29300881..29300954,29304696..29304839,29307321..29307376,29307518..29307563))	21.9101	0.109101	1.07856	0.834362	0.9936	1	17.262	-0.0513878	-1.03626	0.921543	0.963377	1	18.5489	1.14344	2.20907	0.265388	0.488772	1
Spiol01Chr14145_1	Spov3_chr01	join(29342069..29342124,29342225..29342254,29342448..29342554,29342635..29342707,29342829..29343006,29343105..29343227)	0	#N/A	#N/A	#N/A	#N/A	#N/A	0	#N/A	#N/A	#N/A	#N/A	#N/A	0	#N/A	#N/A	#N/A	#N/A	#N/A
Spiol01Chr15958_1	Spov3_chr01	complement(join(29389166..29389318,29389725..29389796,29390413..29390418))	0	#N/A	#N/A	#N/A	#N/A	#N/A	0	#N/A	#N/A	#N/A	#N/A	#N/A	0	#N/A	#N/A	#N/A	#N/A	#N/A
Spiol01Chr15955_1	Spov3_chr01	join(29423564..29424413,29425157..29425216,29425303..29426376,29427894..29428480,29428506..29428622,29429102..29429128)	0	#N/A	#N/A	#N/A	#N/A	#N/A	0	#N/A	#N/A	#N/A	#N/A	#N/A	0.621855	7.08232	135.516	0.0167587	0.0784582	1
Spiol01Chr15956_1	Spov3_chr01	join(29429147..29429229,29429244..29429281,29429298..29430310)	0	#N/A	#N/A	#N/A	#N/A	#N/A	0	#N/A	#N/A	#N/A	#N/A	#N/A	0	#N/A	#N/A	#N/A	#N/A	#N/A
Spiol01Chr14148_1	Spov3_chr01	join(29444128..29444258,29450749..29450881,29452054..29452251)	13.7573	0.589137	1.50435	0.499597	0.953526	1	11.8085	-0.913862	-1.88408	0.230963	0.434012	1	7.19625	0.197776	1.14693	0.898759	0.958969	1
Spiol01Chr15957_1	Spov3_chr01	join(29458214..29458549,29458884..29458901)	0	#N/A	#N/A	#N/A	#N/A	#N/A	0	#N/A	#N/A	#N/A	#N/A	#N/A	0	#N/A	#N/A	#N/A	#N/A	#N/A
Spiol01Chr14149_1	Spov3_chr01	join(29461069..29461755,29468659..29470053)	0	#N/A	#N/A	#N/A	#N/A	#N/A	0	#N/A	#N/A	#N/A	#N/A	#N/A	0	#N/A	#N/A	#N/A	#N/A	#N/A
Spiol01Chr14150_1	Spov3_chr01	join(29481985..29482188,29482357..29482614)	0	#N/A	#N/A	#N/A	#N/A	#N/A	0	#N/A	#N/A	#N/A	#N/A	#N/A	0	#N/A	#N/A	#N/A	#N/A	#N/A
Spiol01Chr15959_1	Spov3_chr01	join(29482884..29482934,29483715..29483888,29484428..29484503,29484694..29484997,29485469..29486729)	0	#N/A	#N/A	#N/A	#N/A	#N/A	0	#N/A	#N/A	#N/A	#N/A	#N/A	0	#N/A	#N/A	#N/A	#N/A	#N/A
Spiol01Chr14152_1	Spov3_chr01	complement(join(29508359..29508832,29508928..29509284,29509490..29509783,29509870..29509944,29513858..29514012,29514121..29514237,29514320..29514581))	3.82349	0.0934425	1.06691	0.906813	0.997212	1	4.50168	-0.369443	-1.29185	0.532448	0.715828	1	4.81156	-2.97018	-7.83636	0.00730613	0.0404563	1
Spiol01Chr15960_1	Spov3_chr01	join(29549165..29549437,29554365..29554482,29554554..29554612,29558572..29558636,29562632..29562725,29562824..29562904,29563004..29563112,29563602..29563674,29563772..29564145,29564255..29564628,29564723..29565017,29566709..29566779,29568049..29568288)	4.38989	2.02321	4.06489	0.0449032	0.352722	1	7.33697	0.9837	1.97753	0.0556756	0.178492	1	8.14647	1.52478	2.87743	0.0291776	0.118955	1
Spiol01Chr14151_1	Spov3_chr01	join(29570002..29570159,29573656..29573696,29573782..29573860,29575633..29575719,29575807..29575895,29575982..29576053,29576151..29576254)	8.89228	0.10147	1.07287	0.910611	0.997212	1	33.9799	1.37393	2.59176	0.00956351	0.0458469	1	45.452	2.30802	4.95202	0.000141106	0.00134185	1
Spiol01Chr14153_1	Spov3_chr01	join(29587555..29587736,29587819..29587912,29591291..29591362,29591529..29591650,29591758..29591812,29593854..29593907,29594479..29594607)	62.1742	-0.835506	-1.78448	0.0519995	0.386181	1	50.0568	-1.33347	-2.52008	0.0018969	0.011842	1	62.5433	-2.81503	-7.03732	1.31484e-07	2.27881e-06	0.00206127
Spiol01Chr14154_1	Spov3_chr01	join(29609738..29610073,29610198..29610272,29612366..29612473,29612571..29612731,29612908..29613022,29613095..29613249,29619270..29619321,29619408..29619476,29619668..29619745,29619911..29621050)	18.0876	0.0840236	1.05997	0.825228	0.992663	1	13.2768	-0.385621	-1.30642	0.385094	0.591932	1	21.2779	-0.853315	-1.80665	0.044761	0.161424	1
Spiol01Chr14155_1	Spov3_chr01	complement(join(29623195..29623512,29623593..29623775,29623901..29624018,29624097..29624380,29626026..29626207,29630942..29631198,29634276..29634346,29634425..29635068,29635770..29635930,29636044..29636161,29636397..29636479,29637194..29637304,29637386..29637534))	8.44974	-0.503907	-1.41805	0.312931	0.881488	1	6.98877	-0.23799	-1.17935	0.580562	0.753757	1	8.77737	0.824716	1.77119	0.196591	0.403657	1
Spiol01Chr14156_1	Spov3_chr01	complement(join(29707355..29707739,29709574..29709715,29709823..29710154,29712099..29712165,29718789..29719007,29719275..29719311))	4.96879	-0.578886	-1.4937	0.5425	0.960767	1	20.8035	1.91062	3.7597	1.73828e-05	0.000183522	0.274631	18.804	1.07445	2.10592	0.171712	0.370666	1
Spiol01Chr14157_1	Spov3_chr01	join(29785574..29785657,29786306..29786521,29786610..29786688,29786855..29786988,29787084..29787182,29787281..29787385,29791144..29791221,29793732..29793818,29794327..29794362)	22.589	0.333678	1.26022	0.451064	0.943078	1	29.1715	0.242107	1.18272	0.616759	0.780122	1	35.9916	1.31008	2.47955	0.00797198	0.0433463	1
Spiol01Chr14158_1	Spov3_chr01	complement(join(29801437..29801658,29802932..29803189,29804368..29804575,29806924..29807021,29807921..29808104,29808270..29808382,29809061..29809246,29809338..29809517))	6.68615	0.489768	1.40422	0.464346	0.946848	1	11.6949	-4.12397	-17.4357	5.09172e-13	1.76228e-11	8.0444e-09	6.52194	-3.07583	-8.43175	0.00995407	0.051976	1
Spiol01Chr14159_1	Spov3_chr01	complement(join(29908820..29908861,29909617..29910048,29911771..29911881))	0	#N/A	#N/A	#N/A	#N/A	#N/A	3.97177	-0.377385	-1.29899	0.719838	0.850027	1	6.55269	-1.62307	-3.08031	0.239799	0.460016	1
Spiol01Chr14164_1	Spov3_chr01	complement(join(30056140..30056623,30056713..30056940,30057820..30057941,30058167..30058316))	0	#N/A	#N/A	#N/A	#N/A	#N/A	0	#N/A	#N/A	#N/A	#N/A	#N/A	0	#N/A	#N/A	#N/A	#N/A	#N/A
Spiol01Chr02269_1	Spov3_chr01	complement(join(30058473..30058840,30058912..30059140))	0	#N/A	#N/A	#N/A	#N/A	#N/A	0	#N/A	#N/A	#N/A	#N/A	#N/A	0	#N/A	#N/A	#N/A	#N/A	#N/A
Spiol01Chr02270_1	Spov3_chr01	complement(30059341..30059721)	0	#N/A	#N/A	#N/A	#N/A	#N/A	0	#N/A	#N/A	#N/A	#N/A	#N/A	0	#N/A	#N/A	#N/A	#N/A	#N/A
Spiol01Chr14163_1	Spov3_chr01	join(30062251..30062342,30065772..30065849,30066011..30066122,30066243..30066450,30066586..30066671)	13.6605	0.757732	1.69083	0.415369	0.93425	1	14.8763	-1.26285	-2.39969	0.0453771	0.154551	1	21.8992	-0.142819	-1.10406	0.826772	0.92592	1
Spiol01Chr15964_1	Spov3_chr01	join(30075104..30075323,30077763..30077902)	0	#N/A	#N/A	#N/A	#N/A	#N/A	0	#N/A	#N/A	#N/A	#N/A	#N/A	0	#N/A	#N/A	#N/A	#N/A	#N/A
Spiol01Chr15965_1	Spov3_chr01	join(30078079..30078758,30080605..30080644,30082531..30082608)	0	#N/A	#N/A	#N/A	#N/A	#N/A	0	#N/A	#N/A	#N/A	#N/A	#N/A	0	#N/A	#N/A	#N/A	#N/A	#N/A
Spiol01Chr14167_1	Spov3_chr01	complement(join(30086644..30087139,30087575..30087631,30089304..30089381,30089468..30089555,30089714..30089797,30089898..30089953,30090047..30090120,30090226..30090343,30090907..30090977,30091981..30092047,30093244..30093563))	145.698	-0.644636	-1.56334	0.0787711	0.49347	1	157.239	-1.47662	-2.78297	3.43382e-05	0.000340059	0.542509	173.231	-1.60375	-3.03931	9.50114e-07	1.44085e-05	0.0148949
Spiol01Chr14165_1	Spov3_chr01	join(30096193..30096244,30096343..30096413,30096504..30096719,30099816..30100028)	1.35642	6.92249	121.305	0.0334174	0.301222	1	0	#N/A	#N/A	#N/A	#N/A	#N/A	0.417231	4.31531	19.9084	0.135433	0.321679	1
Spiol01Chr15968_1	Spov3_chr01	complement(join(30098258..30098401,30098502..30098570))	0	#N/A	#N/A	#N/A	#N/A	#N/A	0	#N/A	#N/A	#N/A	#N/A	#N/A	0	#N/A	#N/A	#N/A	#N/A	#N/A
Spiol01Chr14166_1	Spov3_chr01	join(30123162..30123497,30123581..30124021)	81.2254	-1.42921	-2.693	0.000525516	0.0174911	1	68.4726	-0.670629	-1.59177	0.105306	0.271135	1	77.4773	-1.03156	-2.04424	0.00518978	0.0301843	1
Spiol01Chr15966_1	Spov3_chr01	30134479..30134541	0	#N/A	#N/A	#N/A	#N/A	#N/A	0	#N/A	#N/A	#N/A	#N/A	#N/A	0	#N/A	#N/A	#N/A	#N/A	#N/A
Spiol01Chr14168_1	Spov3_chr01	complement(join(30136097..30136513,30137730..30137811,30137918..30138075,30140139..30140189))	1.13712	-1.62848	-3.09186	0.502954	0.954778	1	1.50474	-1.26025	-2.39538	0.467629	0.664835	1	1.06349	1.93895	3.83426	0.41985	0.64702	1
Spiol01Chr33299_1	Spov3_chr01	complement(join(30150155..30150211,30157906..30158210,30158315..30158593,30158665..30159226))	0	#N/A	#N/A	#N/A	#N/A	#N/A	0	#N/A	#N/A	#N/A	#N/A	#N/A	0	#N/A	#N/A	#N/A	#N/A	#N/A
Spiol01Chr15967_1	Spov3_chr01	join(30169627..30169945,30170051..30170160,30170260..30170352)	0	#N/A	#N/A	#N/A	#N/A	#N/A	0	#N/A	#N/A	#N/A	#N/A	#N/A	0	#N/A	#N/A	#N/A	#N/A	#N/A
Spiol01Chr14169_1	Spov3_chr01	join(30213911..30214153,30224020..30224583)	13.9255	-0.130305	-1.09453	0.8496	0.994287	1	13.6983	-0.161585	-1.11852	0.750521	0.868274	1	22.7138	0.368339	1.29087	0.5618	0.766087	1
Spiol01Chr14170_1	Spov3_chr01	join(30225465..30225902,30226697..30226921,30227110..30227622,30234234..30234305)	355.079	0.340028	1.26578	0.421093	0.936472	1	257.825	-3.94915	-15.4458	1.14091e-24	1.3431e-22	1.80253e-20	422.895	-5.56219	-47.2483	3.88848e-23	3.87078e-21	6.09597e-19
Spiol01Chr14171_1	Spov3_chr01	join(30235503..30235857,30235998..30236158)	2.69888	-0.906092	-1.87396	0.678895	0.983739	1	40.1533	5.61645	49.0592	4.68084e-11	1.23797e-09	7.39526e-07	52.2627	5.47968	44.622	1.0233e-09	2.45228e-08	1.60422e-05
Spiol01Chr14172_1	Spov3_chr01	complement(join(30283321..30283611,30284712..30284807,30285547..30285714))	0	#N/A	#N/A	#N/A	#N/A	#N/A	0	#N/A	#N/A	#N/A	#N/A	#N/A	0	#N/A	#N/A	#N/A	#N/A	#N/A
Spiol01Chr14173_1	Spov3_chr01	join(30294489..30294694,30296650..30296802,30297250..30297374,30298487..30298612,30299655..30299837,30302806..30302950,30303321..30303489,30305813..30305947,30306081..30306281,30308301..30308428,30309430..30309481,30309822..30309891,30310876..30310958)	7.02417	-0.391901	-1.31212	0.500972	0.953638	1	7.12969	-1.26584	-2.40467	0.0149169	0.0656787	1	6.1062	-0.168383	-1.1238	0.814423	0.919977	1
Spiol01Chr33300_1	Spov3_chr01	complement(join(30313125..30313248,30314322..30314498,30315141..30315190,30315842..30315910,30316190..30316204))	13.2846	-0.137693	-1.10014	0.877762	0.997212	1	27.9654	1.04327	2.06089	0.101486	0.264682	1	16.9235	0.280623	1.21472	0.782053	0.903945	1
Spiol01Chr14174_1	Spov3_chr01	join(30383648..30383701,30383820..30384860,30390848..30390958,30392108..30392167,30393045..30393102,30396217..30396269,30396366..30396458,30397028..30397153,30402002..30402049,30402153..30402524)	9.72961	-0.749602	-1.68133	0.134397	0.645104	1	6.50512	-0.622371	-1.5394	0.191198	0.387318	1	8.6497	-0.0770598	-1.05487	0.903136	0.960459	1
Spiol01Chr14175_1	Spov3_chr01	join(30417290..30417302,30417415..30417542,30420609..30420746,30420882..30421019,30421142..30421285,30421938..30422048,30422141..30422282,30422878..30423158,30423505..30423666,30423767..30423820,30423913..30423987,30424120..30424218)	1340.41	-1.45712	-2.74559	0.00230458	0.0578824	1	708.718	-3.04842	-8.27307	3.23711e-15	1.40788e-13	5.11432e-11	1283.74	-3.20043	-9.19231	5.9511e-16	2.83096e-14	9.32955e-12
Spiol01Chr15969_1	Spov3_chr01	complement(join(30425420..30425517,30426202..30426244,30426551..30426604))	8.13831	2.64792	6.26763	0.179367	0.728222	1	2.8556	0.239529	1.18061	0.905415	0.955004	1	13.3079	3.72994	13.2686	0.0590964	0.194183	1
Spiol01Chr14176_1	Spov3_chr01	join(30428648..30429319,30430786..30431124)	25.4553	0.254621	1.19302	0.554513	0.962534	1	24.508	-2.74248	-6.69218	3.83937e-09	7.7167e-08	6.06582e-05	10.5021	-2.26172	-4.79564	0.0447059	0.161301	1
Spiol01Chr15970_1	Spov3_chr01	complement(join(30461800..30462001,30462022..30462107))	0	#N/A	#N/A	#N/A	#N/A	#N/A	0	#N/A	#N/A	#N/A	#N/A	#N/A	0	#N/A	#N/A	#N/A	#N/A	#N/A
Spiol01Chr14177_1	Spov3_chr01	complement(join(30462112..30464769,30465417..30467108))	0	#N/A	#N/A	#N/A	#N/A	#N/A	0	#N/A	#N/A	#N/A	#N/A	#N/A	0	#N/A	#N/A	#N/A	#N/A	#N/A
Spiol01Chr15971_1	Spov3_chr01	complement(join(30469681..30470549,30471243..30472644))	0	#N/A	#N/A	#N/A	#N/A	#N/A	0	#N/A	#N/A	#N/A	#N/A	#N/A	0	#N/A	#N/A	#N/A	#N/A	#N/A
Spiol01Chr15972_1	Spov3_chr01	complement(join(30472697..30473392,30473619..30473693,30473808..30474980))	0	#N/A	#N/A	#N/A	#N/A	#N/A	0	#N/A	#N/A	#N/A	#N/A	#N/A	0	#N/A	#N/A	#N/A	#N/A	#N/A
Spiol01Chr14178_1	Spov3_chr01	complement(join(30475771..30475845,30476000..30476231,30476781..30476882,30481960..30482033,30482132..30482269,30482370..30482525,30482794..30482943,30485360..30485434,30485545..30485672,30485761..30486169,30487859..30488164))	8.04079	0.0331203	1.02322	0.949494	0.997212	1	23.7013	1.60858	3.04951	0.000514393	0.00382061	1	24.9979	1.83744	3.57374	0.0270008	0.112351	1
Spiol01Chr14179_1	Spov3_chr01	join(30500667..30501604,30501832..30501973,30502118..30502160,30503162..30503275,30503386..30503482,30504066..30504811,30505688..30506100,30506763..30506983,30507776..30507860,30508494..30508568)	10.7229	-0.168547	-1.12393	0.689763	0.984483	1	15.3752	1.00412	2.00572	0.0100143	0.0476289	1	14.6602	0.461892	1.37735	0.256299	0.478198	1
Spiol01Chr14180_1	Spov3_chr01	complement(join(30510027..30510275,30510632..30510763))	0	#N/A	#N/A	#N/A	#N/A	#N/A	0	#N/A	#N/A	#N/A	#N/A	#N/A	0	#N/A	#N/A	#N/A	#N/A	#N/A
Spiol01Chr15975_1	Spov3_chr01	complement(join(30510770..30510891,30510906..30511058,30511072..30511255))	0	#N/A	#N/A	#N/A	#N/A	#N/A	0	#N/A	#N/A	#N/A	#N/A	#N/A	0	#N/A	#N/A	#N/A	#N/A	#N/A
Spiol01Chr15973_1	Spov3_chr01	join(30515151..30515228,30515337..30515373,30515458..30515512,30515746..30515824,30517375..30517419,30517524..30517673,30517793..30517907,30518138..30518238,30520071..30520168,30520311..30520403,30520588..30520787,30520870..30520977,30521082..30521494)	0.974444	2.23485	4.70715	0.339516	0.897286	1	0.00912171	-2.28996	-4.89042	0.550528	#N/A	1	0.166392	-0.401908	-1.32125	0.86553	0.943679	1
Spiol01Chr14181_1	Spov3_chr01	complement(join(30522280..30522503,30522847..30522887,30523891..30523952,30524749..30524886))	0	#N/A	#N/A	#N/A	#N/A	#N/A	0	#N/A	#N/A	#N/A	#N/A	#N/A	0	#N/A	#N/A	#N/A	#N/A	#N/A
Spiol01Chr14182_1	Spov3_chr01	complement(join(30526009..30526110,30526381..30526856,30527744..30528149))	161.75	-0.0728137	-1.05177	0.843865	0.994248	1	196.595	0.138151	1.10049	0.707341	0.840658	1	209.723	0.0433503	1.0305	0.897627	0.958353	1
Spiol01Chr14183_1	Spov3_chr01	complement(join(30535589..30535978,30542626..30543069))	4.34796	-1.291	-2.44698	0.400884	0.924734	1	3.46092	0.400828	1.32027	0.728159	0.855016	1	4.25212	-1.58477	-2.99961	0.35969	0.587926	1
Spiol01Chr15974_1	Spov3_chr01	join(30569806..30569855,30569964..30570107,30571469..30571771,30571865..30571954,30572038..30572212,30572361..30572501,30572596..30573192,30573861..30574013,30574119..30574583,30575015..30575634,30575980..30575992,30576087..30576223,30576344..30576400,30576580..30576768,30576859..30576917,30577009..30577124,30577221..30577361,30577440..30577583,30577756..30577959,30578038..30578154)	0	#N/A	#N/A	#N/A	#N/A	#N/A	0	#N/A	#N/A	#N/A	#N/A	#N/A	0.0873693	-5.891	-59.3427	0.0899751	0.251574	1
Spiol01Chr14184_1	Spov3_chr01	complement(join(30578701..30578814,30579218..30580331,30580654..30580818,30580964..30581882,30581992..30582072,30583103..30583208))	0	#N/A	#N/A	#N/A	#N/A	#N/A	0	#N/A	#N/A	#N/A	#N/A	#N/A	0	#N/A	#N/A	#N/A	#N/A	#N/A
Spiol01Chr14185_1	Spov3_chr01	join(30583667..30583912,30586163..30586338,30586685..30586768,30587462..30587497,30590597)	10.4512	0.636195	1.55422	0.588202	0.968431	1	4.04369	-0.505298	-1.41942	0.683035	0.824992	1	11.9615	-0.272722	-1.20809	0.773079	0.900121	1
Spiol01Chr14186_1	Spov3_chr01	join(30598148..30598357,30599302..30599484,30599631..30599690,30599838..30600128)	54.6203	0.0637078	1.04515	0.864054	0.996869	1	58.8278	-1.42996	-2.6944	0.000170743	0.00144347	1	64.9401	-1.84805	-3.60014	3.77725e-05	0.000409901	0.592159
Spiol01Chr14187_1	Spov3_chr01	join(30632630..30632740,30633661..30633959,30634048..30634156,30641117..30641242,30644519..30644754,30644901..30645224,30647411..30647468)	1.85229	-1.81134	-3.50968	0.325127	0.886609	1	4.72077	-1.46745	-2.76532	0.0582649	0.184203	1	2.27694	-0.0685579	-1.04867	0.964954	0.986489	1
Spiol01Chr33301_1	Spov3_chr01	complement(join(30665598..30665657,30665745..30665843,30665898..30665975))	0	#N/A	#N/A	#N/A	#N/A	#N/A	0	#N/A	#N/A	#N/A	#N/A	#N/A	0	#N/A	#N/A	#N/A	#N/A	#N/A
Spiol01Chr14188_1	Spov3_chr01	join(30667996..30668129,30670507..30670741,30670923..30671016,30671120..30671223,30671646..30671894,30671977..30672090,30672261..30672344,30672706..30672876,30672959..30673072,30673208..30673351)	28.3839	-0.290671	-1.22321	0.483933	0.948609	1	42.2662	0.659248	1.57926	0.110975	0.278213	1	39.0192	0.361149	1.28445	0.342145	0.569593	1
Spiol01Chr14189_1	Spov3_chr01	complement(join(30674999..30675097,30675341..30675427,30675527..30675645,30675723..30676087,30676233..30676289,30677926..30678326))	1.20858	0.9115	1.881	0.660964	0.983739	1	0.55873	1.96268	3.89785	0.383662	0.591112	1	0.797974	-0.21138	-1.15779	0.923154	0.968037	1
Spiol01Chr14190_1	Spov3_chr01	complement(join(30687323..30687409,30687519..30687605,30687693..30687776,30687895..30688017,30688117..30688183,30690445..30690512))	12.4701	1.06037	2.08547	0.363449	0.908465	1	8.9075	0.00513352	1.00356	0.995208	0.998021	1	7.25219	-0.453685	-1.36953	0.718613	0.870118	1
Spiol01Chr15976_1	Spov3_chr01	complement(join(30705955..30706410,30706979..30707089,30707168..30707320,30707408..30707467,30707709..30708017,30708195..30708343,30708505..30708574,30708757..30708960,30709228..30709422,30711353..30711625,30711718..30711885,30714013..30714143,30714239..30714398,30714619..30714807,30715964..30716059,30719155..30719388,30719540..30719627,30719727..30719881,30722241..30722576))	3.28362	-0.889344	-1.85233	0.200157	0.765028	1	3.98539	-0.711483	-1.63749	0.169359	0.361162	1	6.2408	-1.37787	-2.59884	0.0164595	0.077314	1
Spiol01Chr14191_1	Spov3_chr01	complement(join(30738793..30738964,30739311..30739462,30739586..30739744,30739936..30740188,30740297..30740413,30740536..30740598,30740733..30740926))	0	#N/A	#N/A	#N/A	#N/A	#N/A	0	#N/A	#N/A	#N/A	#N/A	#N/A	0	#N/A	#N/A	#N/A	#N/A	#N/A
Spiol01Chr15977_1	Spov3_chr01	complement(join(30743315..30743425,30743740..30743787,30743873..30743962,30745208..30745291,30749911..30750069,30751386..30751438,30759517..30759561,30759648..30759684,30762138..30762246,30764948..30765273))	2.56094	-0.681427	-1.60373	0.654303	0.982482	1	4.88511	0.147252	1.10746	0.872761	0.939809	1	2.91111	1.04671	2.06582	0.565026	0.769067	1
Spiol01Chr14192_1	Spov3_chr01	join(30814886..30815062,30815527..30816044,30816274..30816373)	39.6206	-0.157189	-1.11511	0.72806	0.989718	1	48.1987	-0.480611	-1.39533	0.221022	0.424347	1	40.8695	-0.708512	-1.63412	0.122396	0.302947	1
Spiol01Chr33302_1	Spov3_chr01	join(30826535..30826632,30826719..30827131,30829004..30829092)	0	#N/A	#N/A	#N/A	#N/A	#N/A	0	#N/A	#N/A	#N/A	#N/A	#N/A	0	#N/A	#N/A	#N/A	#N/A	#N/A
Spiol01Chr15978_1	Spov3_chr01	join(30829095..30830786,30831490..30831672,30832215..30832747,30833202..30833250)	12.6905	-0.277387	-1.212	0.481238	0.948609	1	10.1336	-1.1029	-2.14786	0.00747008	0.0374102	1	11.7317	-0.973602	-1.96374	0.0405153	0.150617	1
Spiol01Chr14193_1	Spov3_chr01	join(30872469..30873158,30873976..30874412,30874594..30875311)	0.033547	-3.80163	-13.9445	0.189894	#N/A	1	0	#N/A	#N/A	#N/A	#N/A	#N/A	0	#N/A	#N/A	#N/A	#N/A	#N/A
Spiol01Chr14197_1	Spov3_chr01	complement(join(30877800..30877993,30882485..30882974,30884496..30884876))	0	#N/A	#N/A	#N/A	#N/A	#N/A	0	#N/A	#N/A	#N/A	#N/A	#N/A	0	#N/A	#N/A	#N/A	#N/A	#N/A
Spiol01Chr14194_1	Spov3_chr01	join(30887330..30887854,30894846..30894981,30898320..30898441)	9.10079	-2.03615	-4.10149	0.0523645	0.388467	1	5.96395	-2.11351	-4.32744	0.0324986	0.121381	1	20.098	-1.98513	-3.95899	0.0073729	0.0407161	1
Spiol01Chr14195_1	Spov3_chr01	join(30901186..30901203,30901544..30901663,30903162..30903227,30903305..30903406,30904343..30904426,30904517..30904635,30904730..30904831,30905031..30905147,30907113..30907178,30907324..30907390,30907717..30907770,30907881..30907970,30909189..30909227,30909581..30909697)	2.95673	0.653144	1.57259	0.596656	0.969776	1	7.54399	0.126777	1.09185	0.84311	0.923763	1	11.3957	1.61799	3.06948	0.116334	0.293556	1
Spiol01Chr14198_1	Spov3_chr01	complement(join(30910683..30911176,30919602..30920490))	27.5887	-1.78537	-3.44707	3.286e-05	0.00170085	0.513831	48.3487	0.153806	1.1125	0.72778	0.854798	1	101.39	0.901403	1.86788	0.0210918	0.0929966	1
Spiol01Chr14196_1	Spov3_chr01	join(30923335..30923496,30924018..30925263,30925708..30926377,30926495..30927452,30927891..30928263,30928372..30928454)	0	#N/A	#N/A	#N/A	#N/A	#N/A	0	#N/A	#N/A	#N/A	#N/A	#N/A	0	#N/A	#N/A	#N/A	#N/A	#N/A
Spiol01Chr14199_1	Spov3_chr01	complement(join(30932199..30932333,30932419..30932491,30932581..30932687,30932783..30932857,30932989..30933081,30933166..30933342))	0	#N/A	#N/A	#N/A	#N/A	#N/A	0	#N/A	#N/A	#N/A	#N/A	#N/A	0	#N/A	#N/A	#N/A	#N/A	#N/A
Spiol01Chr15979_1	Spov3_chr01	join(30941558..30941791,30941931..30942011,30943045..30943144,30943201..30943409,30943669..30943771,30943968..30944059,30944165..30944339,30944456..30944626,30944750..30944850,30944942..30945007)	10.1544	0.356406	1.28023	0.578951	0.966432	1	24.6472	0.423733	1.34139	0.450203	0.650313	1	20.3017	0.299812	1.23098	0.553434	0.760406	1
Spiol01Chr14200_1	Spov3_chr01	complement(join(30945872..30946003,30946110..30946271,30946391..30946489,30949220..30949375,30950412..30950993))	33.3779	0.0812131	1.05791	0.829319	0.992663	1	34.0999	-0.673908	-1.59539	0.0640952	0.196618	1	43.0238	-1.17582	-2.25921	0.00407744	0.0248413	1
Spiol01Chr14201_1	Spov3_chr01	complement(join(30981139..30981398,30983386..30983611))	4.9244	0.912582	1.88241	0.58231	0.966967	1	7.03062	1.04359	2.06134	0.373844	0.582706	1	7.08366	0.0518563	1.0366	0.968776	0.987259	1
Spiol01Chr02271_1	Spov3_chr01	join(30983467..30983517,30983839..30984097,30984253..30984396,30984525..30984838,30984908..30985579,30985822..30986812,30986897..30987225)	0	#N/A	#N/A	#N/A	#N/A	#N/A	0	#N/A	#N/A	#N/A	#N/A	#N/A	0	#N/A	#N/A	#N/A	#N/A	#N/A
Spiol01Chr33303_1	Spov3_chr01	join(30987308..30987387,30987631..30987991)	0	#N/A	#N/A	#N/A	#N/A	#N/A	0	#N/A	#N/A	#N/A	#N/A	#N/A	0	#N/A	#N/A	#N/A	#N/A	#N/A
Spiol01Chr14205_1	Spov3_chr01	complement(join(30998578..30998628,30998724..30998775,30999189..30999380,31000148..31000447,31000973..31001082,31002726..31002785,31007589..31007660,31008688..31008861,31011385..31011438,31011765..31011806))	25.4481	-0.0549585	-1.03883	0.887686	0.997212	1	27.6444	-0.086091	-1.06149	0.827262	0.914229	1	34.2038	-0.162946	-1.11957	0.687544	0.851727	1
Spiol01Chr14204_1	Spov3_chr01	join(31051546..31051744,31051846..31051945,31054073..31054397,31054485..31054932,31055020..31055189,31055267..31055437,31055886..31055984,31057864..31057965,31058068..31058223,31058313..31058687)	2.42143	-1.18095	-2.26725	0.357651	0.905806	1	0.483469	-2.11301	-4.32592	0.268468	0.476145	1	0.50669	-0.406475	-1.32544	0.845759	0.934913	1
Spiol01Chr33305_1	Spov3_chr01	join(31062512..31063349,31063540..31063622)	0.276817	5.40377	42.3346	0.0956356	#N/A	1	1.21097	6.49174	89.9927	0.0356179	0.130084	1	3.89891	8.1806	290.139	0.00256409	0.0167866	1
Spiol01Chr15983_1	Spov3_chr01	join(31066340..31067036,31067477..31067527,31067618..31067890,31067976..31068890,31069909..31070604,31070872..31070907,31071063..31071314,31071411..31072330)	0.486306	-0.0974027	-1.06985	0.955085	0.997212	1	3.4642	1.69858	3.24581	0.00983361	0.0468548	1	7.96101	3.67287	12.7539	5.69263e-06	7.51708e-05	0.0892434
Spiol01Chr14206_1	Spov3_chr01	complement(join(31074633..31074769,31075398..31075500,31075720..31075923,31076068..31076228,31078638..31079190,31080077..31080152,31080434..31080522))	3.69787	0.569071	1.48357	0.657218	0.983259	1	56.2392	6.62928	98.9949	4.20432e-31	9.40385e-29	6.6424e-27	40.5481	3.60651	12.1806	3.17966e-07	5.22508e-06	0.00498476
Spiol01Chr14208_1	Spov3_chr01	complement(join(31106296..31106937,31109622..31110137))	2.31045	-0.5194	-1.43336	0.735738	0.989718	1	40.9778	3.0527	8.29762	4.01884e-12	1.21944e-10	6.34937e-08	22.9417	2.07131	4.20268	0.000328068	0.00282717	1
Spiol01Chr14207_1	Spov3_chr01	join(31117802..31118264,31118435..31118713,31118805..31119262,31119352..31120086)	0	#N/A	#N/A	#N/A	#N/A	#N/A	0	#N/A	#N/A	#N/A	#N/A	#N/A	0	#N/A	#N/A	#N/A	#N/A	#N/A
Spiol01Chr02273_1	Spov3_chr01	complement(join(31120608..31121241,31124115..31124873,31124976..31125161,31125328..31125959))	0	#N/A	#N/A	#N/A	#N/A	#N/A	0	#N/A	#N/A	#N/A	#N/A	#N/A	0	#N/A	#N/A	#N/A	#N/A	#N/A
Spiol01Chr02272_1	Spov3_chr01	join(31139694..31139789,31139876..31140164,31142267..31142523,31142624..31142736,31144599..31144746,31147459..31147596,31150113..31150169,31150470..31150573,31151594..31151666,31151752..31151874,31151975..31152070,31152206..31152335,31152505..31152586,31152671..31152803,31152952..31153157,31153282..31153407,31153493..31153802,31154025..31154330)	6.59851	-0.128531	-1.09318	0.77893	0.992213	1	4.70612	-0.305158	-1.23555	0.57974	0.753277	1	7.00803	0.495378	1.40969	0.440348	0.665831	1
Spiol01Chr15984_1	Spov3_chr01	complement(join(31160347..31160521,31160611..31160663,31162181..31162243,31163045..31163113,31163219..31163281,31163415..31163504,31166879..31167209,31167842..31167888,31167961..31168066,31169990..31170081,31170193..31170393,31170560..31170635,31171049..31171113,31172802..31172915))	7.8796	0.00281313	1.00195	0.996476	0.999731	1	13.7141	0.39372	1.31378	0.354733	0.563463	1	15.5303	0.627402	1.54478	0.263894	0.487047	1
Spiol01Chr15985_1	Spov3_chr01	join(31210752..31211276,31211324..31211767)	0	#N/A	#N/A	#N/A	#N/A	#N/A	0	#N/A	#N/A	#N/A	#N/A	#N/A	0	#N/A	#N/A	#N/A	#N/A	#N/A
Spiol01Chr15986_1	Spov3_chr01	complement(join(31254841..31254963,31255176..31255223,31255632..31255709,31257384..31257404))	0	#N/A	#N/A	#N/A	#N/A	#N/A	0	#N/A	#N/A	#N/A	#N/A	#N/A	0	#N/A	#N/A	#N/A	#N/A	#N/A
Spiol01Chr14209_1	Spov3_chr01	join(31259414..31259599,31263224..31263434,31263537..31263774,31263929..31264079,31264185..31264550)	4.28751	3.29128	9.78982	0.0338872	0.303292	1	9.27554	1.81237	3.51219	0.0143735	0.063662	1	11.4481	3.47834	11.1451	0.00059856	0.00482489	1
Spiol01Chr14210_1	Spov3_chr01	join(31265590..31265679,31266487..31266582,31266713..31266797,31266968..31267119)	0	#N/A	#N/A	#N/A	#N/A	#N/A	0	#N/A	#N/A	#N/A	#N/A	#N/A	0	#N/A	#N/A	#N/A	#N/A	#N/A
Spiol01Chr15987_1	Spov3_chr01	complement(join(31268573..31268898,31270112..31270169))	0	#N/A	#N/A	#N/A	#N/A	#N/A	0	#N/A	#N/A	#N/A	#N/A	#N/A	0	#N/A	#N/A	#N/A	#N/A	#N/A
Spiol01Chr15988_1	Spov3_chr01	join(31307711..31308502,31308592..31308694,31308785..31308846)	0	#N/A	#N/A	#N/A	#N/A	#N/A	0	#N/A	#N/A	#N/A	#N/A	#N/A	0	#N/A	#N/A	#N/A	#N/A	#N/A
Spiol01Chr14211_1	Spov3_chr01	join(31316355..31316540,31318438..31318623)	9.25731	-1.22907	-2.34415	0.399993	0.924253	1	8.62789	-4.55353	-23.4828	0.00110111	0.00737389	1	4.08781	-0.238364	-1.17965	0.905361	0.96106	1
Spiol01Chr14212_1	Spov3_chr01	complement(join(31322147..31322493,31322699..31322726,31323314..31323460,31323708..31324179,31324698..31324738))	0	#N/A	#N/A	#N/A	#N/A	#N/A	0	#N/A	#N/A	#N/A	#N/A	#N/A	0	#N/A	#N/A	#N/A	#N/A	#N/A
Spiol01Chr15989_1	Spov3_chr01	complement(join(31346945..31347035,31348656..31348774,31350587..31350640))	0	#N/A	#N/A	#N/A	#N/A	#N/A	0.29803	3.14207	8.8279	0.224925	0.429462	1	0.972205	4.40669	21.2103	0.131013	0.316653	1
Spiol01Chr15990_1	Spov3_chr01	complement(join(31352555..31352638,31352792..31352875,31353086..31353361,31369026..31369175,31369350..31369677,31371615..31371883))	0.527258	-6.55838	-94.2473	0.0475667	#N/A	1	0.263011	-6.04428	-65.9947	0.157482	0.345992	1	0	#N/A	#N/A	#N/A	#N/A	#N/A
Spiol01Chr14216_1	Spov3_chr01	complement(join(31387798..31388023,31388374..31388496,31389392..31389552,31390324..31390453,31391067..31391242,31394289..31394484,31398176..31398294,31403791..31403914,31407246..31407346,31411100..31411162,31413300..31413566))	3.99479	-0.257523	-1.19542	0.757888	0.992213	1	2.16609	-0.825587	-1.77226	0.464826	0.662519	1	2.28458	-0.842812	-1.79354	0.558237	0.763575	1
Spiol01Chr14217_1	Spov3_chr01	complement(join(31416044..31416142,31416237..31416299,31416386..31416427,31416512..31416721,31417548..31417943,31418017..31418091,31418180..31418254,31418338..31419473,31419557..31419587,31420164..31420337,31422629..31422692,31422781..31422992,31426277..31426388,31427057..31427112,31427228..31427320,31427968..31428013,31428116..31428781,31429007..31429104,31430008..31430292,31431394..31431594,314…	10.0806	0.247193	1.1869	0.501703	0.953804	1	10.4363	-0.178774	-1.13192	0.633356	0.792059	1	11.5151	0.228775	1.17184	0.614084	0.806159	1
Spiol01Chr14213_1	Spov3_chr01	join(31498988..31499390,31499579..31499660,31500273..31500348,31501387..31501467,31504635..31504771,31506559..31506808,31509145..31509208,31513884..31514503)	9.69093	0.86036	1.81549	0.0879169	0.524688	1	15.7005	0.689814	1.61308	0.0990361	0.260394	1	14.8663	0.79233	1.73187	0.140521	0.328742	1
Spiol01Chr14214_1	Spov3_chr01	join(31517631..31518017,31518185..31518304,31518399..31518464,31518960..31519028,31519127..31519204,31519758..31519868)	2.28155	0.134987	1.09808	0.935441	0.997212	1	1.78024	-0.809126	-1.75215	0.629232	0.789412	1	1.1514	-7.50892	-182.143	0.0294359	0.119814	1
Spiol01Chr15991_1	Spov3_chr01	join(31538515..31538521,31539298..31540535,31540565..31541701)	0	#N/A	#N/A	#N/A	#N/A	#N/A	0	#N/A	#N/A	#N/A	#N/A	#N/A	0	#N/A	#N/A	#N/A	#N/A	#N/A
Spiol01Chr14215_1	Spov3_chr01	join(31570321..31570511,31574144..31574378,31574599..31574768,31578717..31578859,31579002..31579179,31579950..31580520,31581245..31581357,31582225..31582468,31582795..31583022)	3.97384	-0.76504	-1.69942	0.356221	0.905806	1	3.81687	-1.61804	-3.06957	0.0196169	0.0817329	1	2.58587	-0.38717	-1.30783	0.718489	0.870118	1
Spiol01Chr14218_1	Spov3_chr01	complement(join(31631966..31632626,31637489..31637692,31637779..31638059))	0	#N/A	#N/A	#N/A	#N/A	#N/A	0	#N/A	#N/A	#N/A	#N/A	#N/A	0	#N/A	#N/A	#N/A	#N/A	#N/A
Spiol01Chr02276_1	Spov3_chr01	complement(31639385..31642645)	0	#N/A	#N/A	#N/A	#N/A	#N/A	0.264282	6.12298	69.6948	0.0494973	0.163843	1	0	#N/A	#N/A	#N/A	#N/A	#N/A
Spiol01Chr02274_1	Spov3_chr01	31647063..31647890	0	#N/A	#N/A	#N/A	#N/A	#N/A	0	#N/A	#N/A	#N/A	#N/A	#N/A	0	#N/A	#N/A	#N/A	#N/A	#N/A
Spiol01Chr02275_1	Spov3_chr01	31647980..31648537	0	#N/A	#N/A	#N/A	#N/A	#N/A	0	#N/A	#N/A	#N/A	#N/A	#N/A	0	#N/A	#N/A	#N/A	#N/A	#N/A
Spiol01Chr33306_1	Spov3_chr01	join(31649459..31649501,31649680..31649774,31649888..31650028)	0	#N/A	#N/A	#N/A	#N/A	#N/A	0	#N/A	#N/A	#N/A	#N/A	#N/A	0	#N/A	#N/A	#N/A	#N/A	#N/A
Spiol01Chr14219_1	Spov3_chr01	complement(join(31679284..31679368,31679477..31679575,31680306..31680428,31681433..31681779,31682767..31682884,31684165..31684529))	13.5115	1.91831	3.77981	0.0210251	0.240315	1	8.15127	0.181123	1.13377	0.778919	0.886497	1	8.91736	-0.151653	-1.11084	0.883885	0.95173	1
Spiol01Chr15992_1	Spov3_chr01	join(31739832..31740026,31741965..31742024,31742100..31742207,31742387..31742434,31743348..31743380,31743467..31743556,31745290..31745415,31746396..31746536,31747278..31747691,31748434..31748568,31748996..31749205,31749322..31749576,31750256..31750393,31750769..31751071,31751185..31751403)	8.84229	0.975061	1.96572	0.0195246	0.232259	1	13.3006	0.805683	1.74797	0.0544855	0.176256	1	9.89621	0.731724	1.66062	0.295265	0.523281	1
Spiol01Chr14220_1	Spov3_chr01	complement(join(31753654..31753800,31753912..31753971,31754710..31754763,31754858..31755150,31755276..31755432,31756413..31756754,31758289..31758362,31758673..31758849,31758933..31759368,31760140..31760976))	11.3197	0.632183	1.54991	0.174516	0.720123	1	5.44331	-1.54558	-2.91922	0.00333352	0.0192239	1	9.21311	-3.92538	-15.1935	7.34874e-07	1.14233e-05	0.0115206
Spiol01Chr14221_1	Spov3_chr01	join(31766677..31766804,31767116..31767732,31768165..31768515,31769385..31769792,31770715..31770926,31771693..31771938)	2.62729	-0.523047	-1.43699	0.633754	0.972923	1	1.873	-0.0141155	-1.00983	0.990758	0.995591	1	1.54105	-1.71172	-3.27551	0.251759	0.472399	1
Spiol01Chr33307_1	Spov3_chr01	complement(join(31807814..31808064,31808557..31808864,31817587..31817600))	0	#N/A	#N/A	#N/A	#N/A	#N/A	0	#N/A	#N/A	#N/A	#N/A	#N/A	0	#N/A	#N/A	#N/A	#N/A	#N/A
Spiol01Chr14222_1	Spov3_chr01	join(31842444..31842981,31843054..31843326,31843407..31843759,31843958..31844668)	0	#N/A	#N/A	#N/A	#N/A	#N/A	0	#N/A	#N/A	#N/A	#N/A	#N/A	0	#N/A	#N/A	#N/A	#N/A	#N/A
Spiol01Chr14223_1	Spov3_chr01	join(31908319..31908519,31908967..31909152,31914019..31914183,31916194..31916328)	48.5533	0.288441	1.22132	0.508915	0.955824	1	56.9869	-1.67048	-3.18321	7.22675e-05	0.000665976	1	42.0193	-1.72704	-3.31048	0.00141044	0.0101231	1
Spiol01Chr14224_1	Spov3_chr01	join(31938910..31939031,31939135..31939198,31940277..31940564)	32.5422	2.23133	4.69567	0.0110158	0.165813	1	22.899	0.526409	1.44034	0.37701	0.585484	1	27.1079	0.22008	1.1648	0.76347	0.895368	1
Spiol01Chr02277_1	Spov3_chr01	complement(join(31948891..31948952,31949035..31949144,31949274..31949710,31950625..31950788,31950931..31951184,31951471..31951621,31951764..31951929,31952014..31952120,31952252..31952428,31952524..31952619,31952703..31952784,31952883..31953392,31954454..31954546,31954633..31954710,31954821..31954904,31954984..31955108,31955540..31955690,31956016..31956126,31956234..31956391,31956472..31956547))	0.0678665	-5.6019	-48.5668	0.0802368	#N/A	1	0.0583995	-5.28506	-38.9907	0.216896	0.419223	1	0.433972	3.2949	9.81443	0.134685	0.320296	1
Spiol01Chr14225_1	Spov3_chr01	join(31992920..31993318,31997395..31997485,31998332..31998456)	1.18393	-1.06901	-2.098	0.629041	0.972923	1	1.40455	-1.78606	-3.44872	0.400438	0.607583	1	0.927512	0.24375	1.18407	0.918986	0.966145	1
Spiol01Chr14226_1	Spov3_chr01	join(32004756..32005259,32006535..32007125,32007716..32007966,32008041..32008170,32008725..32008783,32008948..32009131)	23.2016	-0.347846	-1.27266	0.363826	0.908631	1	26.361	0.112537	1.08113	0.7637	0.877725	1	26.9546	0.202875	1.15099	0.617557	0.808012	1
Spiol01Chr14227_1	Spov3_chr01	join(32021325..32021736,32026168..32026331,32026633..32026698,32026768..32026820,32028742..32028823,32030945..32030991,32032654..32032720,32032820..32032912,32032990..32033022,32033097..32033218,32035812..32035929,32036042..32036127,32036212..32036296,32036479..32036529)	0.375418	4.59589	24.1825	0.0678328	#N/A	1	0.878861	0.814429	1.7586	0.659513	0.810199	1	1.56068	-0.41961	-1.33757	0.775964	0.901203	1
Spiol01Chr14228_1	Spov3_chr01	join(32038429..32039610,32039682..32040230,32040337..32042423,32042502..32043075,32043159..32043593)	0	#N/A	#N/A	#N/A	#N/A	#N/A	0.00297065	-2.28996	-4.89042	0.550528	#N/A	1	0.0416835	-5.15716	-35.6828	0.125281	0.307414	1
Spiol01Chr14232_1	Spov3_chr01	complement(join(32045957..32046122,32046211..32046371,32047008..32047121))	0	#N/A	#N/A	#N/A	#N/A	#N/A	0	#N/A	#N/A	#N/A	#N/A	#N/A	0	#N/A	#N/A	#N/A	#N/A	#N/A
Spiol01Chr15994_1	Spov3_chr01	complement(join(32049014..32049553,32052754..32052881,32053054..32053057))	13.0683	0.287563	1.22058	0.659822	0.983739	1	14.3752	-0.11468	-1.08273	0.839319	0.921285	1	15.5583	0.0908079	1.06497	0.903851	0.960771	1
Spiol01Chr15995_1	Spov3_chr01	complement(join(32059118..32059317,32059607..32059688,32059776..32059787))	3.55989	-7.28569	-156.031	0.0272444	0.271366	1	0.535238	1.75727	3.38059	0.427517	0.63304	1	1.46882	5.21583	37.1638	0.0873206	0.247347	1
Spiol01Chr14229_1	Spov3_chr01	join(32061131..32061503,32061623..32061718,32061836..32061969)	0.174094	4.18096	18.1382	0.170747	#N/A	1	0.918643	-6.62355	-98.6027	0.11845	0.290594	1	0	#N/A	#N/A	#N/A	#N/A	#N/A
Spiol01Chr14233_1	Spov3_chr01	complement(join(32063094..32063267,32065245..32065724))	204.63	-0.143339	-1.10446	0.679621	0.983739	1	186.978	-0.774082	-1.7101	0.0350238	0.128393	1	229.743	-1.69252	-3.23221	3.0733e-07	5.061e-06	0.00481801
Spiol01Chr14230_1	Spov3_chr01	join(32069076..32069457,32070672..32070809,32070908..32071177,32071290..32071426,32071520..32071666,32071816..32072439)	5.0351	-0.0882788	-1.0631	0.904417	0.997212	1	11.0723	2.25682	4.77938	0.000111697	0.000986923	1	10.3052	2.90398	7.48489	0.00160322	0.0113012	1
Spiol01Chr14231_1	Spov3_chr01	join(32074166..32074558,32076231..32076477,32077336..32077448,32078854..32078933,32079026..32079167,32079292..32079372,32081217..32081321,32081483..32081665,32082110..32082202,32082383..32082522,32082638..32082704,32083617..32083736)	28.4252	0.556966	1.47117	0.13845	0.651253	1	25.1145	-0.344959	-1.27012	0.36306	0.572168	1	31.9283	0.330183	1.25717	0.449685	0.674003	1
Spiol01Chr15996_1	Spov3_chr01	complement(join(32112667..32112672,32113009..32113536))	0	#N/A	#N/A	#N/A	#N/A	#N/A	0	#N/A	#N/A	#N/A	#N/A	#N/A	0	#N/A	#N/A	#N/A	#N/A	#N/A
Spiol01Chr15997_1	Spov3_chr01	complement(join(32113539..32114208,32114454..32114985,32114993..32115689))	0	#N/A	#N/A	#N/A	#N/A	#N/A	0	#N/A	#N/A	#N/A	#N/A	#N/A	0	#N/A	#N/A	#N/A	#N/A	#N/A
Spiol01Chr14234_1	Spov3_chr01	join(32126375..32126898,32127307..32127541,32135887..32135939,32136396..32136503,32136630..32136762)	0.191411	5.18253	36.3158	0.107405	#N/A	1	0.136176	-4.93263	-30.54	0.246984	0.450755	1	0.0573238	-3.59228	-12.061	0.240998	0.461177	1
Spiol01Chr14235_1	Spov3_chr01	join(32140391..32140465,32142927..32143594,32143685..32143816,32144261..32144350,32145593..32145658,32146633..32146753,32150137..32150460,32151893..32151957,32153962..32154127,32154561..32154665,32154752..32154853,32154974..32155144,32155740..32155871,32156047..32156184)	8.53699	-0.736054	-1.66561	0.151119	0.674705	1	7.02342	-0.166084	-1.12201	0.719364	0.849843	1	7.5813	0.0358804	1.02518	0.952963	0.981562	1
Spiol01Chr14236_1	Spov3_chr01	join(32160850..32161023,32162537..32162630,32163170..32163371,32163586..32163724,32163875..32163975,32165497..32165568,32166436..32166499,32167963..32168076,32169935..32170155,32171007..32171061,32171218..32171301,32173101..32173296,32173388..32173488,32173857..32173901,32175591..32175666,32175755..32175828,32175908..32176106,32176181..32176421,32178788..32178835,32180675..32180792,32181322..3218…	1.44398	0.690805	1.61418	0.524488	0.958894	1	3.09021	2.02792	4.07816	0.00778019	0.0386712	1	4.59597	1.69227	3.23165	0.0119033	0.0600735	1
Spiol01Chr15998_1	Spov3_chr01	complement(join(32230957..32231130,32231222..32231397,32232105..32232400,32232830..32233113,32233518..32234028,32234491..32234920,32235629..32236190))	0	#N/A	#N/A	#N/A	#N/A	#N/A	0	#N/A	#N/A	#N/A	#N/A	#N/A	0	#N/A	#N/A	#N/A	#N/A	#N/A
Spiol01Chr14239_1	Spov3_chr01	complement(join(32237641..32238288,32238917..32239524,32239620..32239697,32239986..32240135,32240281..32240809))	8.40958	-1.19865	-2.29525	0.0546908	0.400618	1	4.39323	-0.43918	-1.35583	0.447223	0.64781	1	3.87118	0.103857	1.07464	0.911683	0.963353	1
Spiol01Chr14237_1	Spov3_chr01	join(32279168..32280251,32282460..32282487,32283751..32283931)	0	#N/A	#N/A	#N/A	#N/A	#N/A	0	#N/A	#N/A	#N/A	#N/A	#N/A	0	#N/A	#N/A	#N/A	#N/A	#N/A
Spiol01Chr14238_1	Spov3_chr01	join(32284041..32284440,32285331..32286139,32287298..32287876)	0	#N/A	#N/A	#N/A	#N/A	#N/A	0	#N/A	#N/A	#N/A	#N/A	#N/A	0	#N/A	#N/A	#N/A	#N/A	#N/A
Spiol01Chr16000_1	Spov3_chr01	complement(join(32289127..32289260,32289294..32289357,32289680..32290156))	0	#N/A	#N/A	#N/A	#N/A	#N/A	0	#N/A	#N/A	#N/A	#N/A	#N/A	0	#N/A	#N/A	#N/A	#N/A	#N/A
Spiol01Chr14240_1	Spov3_chr01	join(32295699..32297130,32297663..32298115,32298209..32298510,32300124..32300867,32300949..32301227,32301419..32301580,32301681..32302619,32302697..32302912,32303575..32303835,32304323..32304694)	2.94777	-0.214965	-1.16068	0.733174	0.989718	1	2.04516	-0.810061	-1.75329	0.139684	0.320539	1	4.2477	-0.42259	-1.34033	0.389076	0.616652	1
Spiol01Chr16001_1	Spov3_chr01	complement(join(32306328..32306993,32307908..32308259,32310806..32310951,32312138..32312407))	2.85155	-0.664558	-1.58508	0.653029	0.982362	1	2.46874	1.02968	2.04157	0.448898	0.648974	1	5.73735	1.33014	2.51427	0.264963	0.488287	1
Spiol01Chr14241_1	Spov3_chr01	complement(join(32317807..32318478,32319261..32319624,32321657..32321808,32322206..32322310))	0	#N/A	#N/A	#N/A	#N/A	#N/A	0.340984	-6.36478	-82.412	0.13454	0.314028	1	4.42508	-4.95485	-31.014	0.00178672	0.0124032	1
Spiol01Chr15999_1	Spov3_chr01	join(32327153..32328565,32328810..32328831,32329112..32329389)	3.1	1.27898	2.42667	0.235672	0.812384	1	3.45955	-0.953296	-1.93629	0.171661	0.363706	1	0	#N/A	#N/A	#N/A	#N/A	#N/A
Spiol01Chr16002_1	Spov3_chr01	complement(join(32352152..32352437,32352620..32352747,32352984..32353895,32353981..32354043,32354150..32354203,32354871..32355047,32355176..32355307,32355471..32355587,32355743..32356441,32356568..32356631,32356781..32357013,32357199..32357288,32358899..32359105))	17.5217	0.0567944	1.04015	0.878716	0.997212	1	26.3313	0.181489	1.13405	0.639363	0.796064	1	32.2668	-0.857771	-1.81224	0.010682	0.0547642	1
Spiol01Chr14242_1	Spov3_chr01	join(32397787..32397891,32398033..32398137,32398226..32398276,32398380..32398500,32399393..32399514,32399880..32399981,32400204..32400278,32401458..32401606,32401967..32402117,32402190..32402420,32403043..32403336,32403444..32403557,32404555..32404701)	3.47095	-0.270943	-1.2066	0.781918	0.992213	1	4.36367	-0.198573	-1.14756	0.754183	0.870814	1	2.6793	-0.837817	-1.78734	0.540456	0.751971	1
Spiol01Chr14245_1	Spov3_chr01	complement(join(32449642..32449694,32449778..32449827,32449907..32450068,32450163..32450284,32451715..32451935,32452733..32452871,32453399..32453625,32454844..32454982,32455791..32455988,32456522..32456713))	2.25596	-1.1874	-2.27741	0.450887	0.943078	1	6.17468	0.900942	1.86728	0.175457	0.368198	1	4.34574	-0.12237	-1.08852	0.902538	0.960216	1
Spiol01Chr14243_1	Spov3_chr01	join(32472455..32472517,32472629..32474521,32474787..32476040,32476124..32476186)	2.54984	-1.31715	-2.49174	0.137577	0.64894	1	0.15489	5.36742	41.2815	0.0767525	0.22134	1	2.70777	0.357946	1.2816	0.74441	0.884803	1
Spiol01Chr16003_1	Spov3_chr01	complement(join(32476745..32476888,32477049..32477105))	0	#N/A	#N/A	#N/A	#N/A	#N/A	0	#N/A	#N/A	#N/A	#N/A	#N/A	0	#N/A	#N/A	#N/A	#N/A	#N/A
Spiol01Chr14244_1	Spov3_chr01	join(32480105..32480185,32481634..32482014,32482599..32482816,32484038..32484108,32484207..32484308,32484512..32484629,32484719..32484854,32485261..32485323)	3.36942	0.661099	1.58129	0.624981	0.972923	1	11.9253	0.456136	1.37186	0.398405	0.605674	1	11.4327	2.16108	4.47249	0.00943412	0.0496282	1
Spiol01Chr14246_1	Spov3_chr01	join(32500300..32500394,32500528..32500571,32502300..32502408,32502638..32502701,32502783..32502899,32502992..32503100,32503415..32503527)	20.3482	-0.069323	-1.04922	0.901237	0.997212	1	48.861	0.927909	1.90252	0.0259467	0.102243	1	90.5703	1.23404	2.35225	0.00226973	0.0152104	1
Spiol01Chr14247_1	Spov3_chr01	join(32512589..32512743,32513644..32513707,32513946..32513995,32514122..32514309,32515045..32515105,32515259..32515331,32515835..32515958,32516066..32516153,32516341..32516391,32516743..32516814,32517305..32517417,32517498..32517520)	19.8585	0.0903584	1.06463	0.844957	0.994248	1	28.2536	0.857456	1.81184	0.052022	0.170328	1	16.3055	0.38384	1.30481	0.57027	0.773069	1
Spiol01Chr14249_1	Spov3_chr01	complement(join(32522578..32523807,32523898..32523996,32524403..32524509,32525214..32525259,32525959..32526054,32527548..32527732,32528781..32528957,32530979..32531167,32531481..32531499))	8.06726	0.00231227	1.0016	0.995975	0.999731	1	12.4626	0.685812	1.60861	0.11328	0.281841	1	15.7119	0.610677	1.52698	0.187792	0.392599	1
Spiol01Chr14248_1	Spov3_chr01	join(32534109..32534497,32535279..32535342,32535629..32535790,32536018..32536188,32537017..32537298,32537417..32537542,32538106..32538309,32539260..32539361,32539446..32539682)	2.94334	-0.00199542	-1.00138	0.998268	0.999731	1	3.07081	-0.326549	-1.25401	0.66264	0.812129	1	2.22592	-0.0806019	-1.05746	0.948867	0.979951	1
Spiol01Chr14250_1	Spov3_chr01	complement(join(32540119..32540475,32540756..32540855,32540964..32541089,32541177..32541366,32541564..32541680,32541812..32542042,32542132..32542280,32542395..32542575,32542668..32542704,32544130..32544360))	0.297049	-2.42365	-5.36526	0.325782	0.88662	1	14.8964	5.64873	50.1692	3.0008e-12	9.26697e-11	4.74096e-08	9.38463	5.08636	33.974	3.98507e-08	7.46491e-07	0.000624739
Spiol01Chr16004_1	Spov3_chr01	complement(join(32564739..32564822,32565204..32565333,32565370..32565437,32565917..32565992,32567811..32567833))	0	#N/A	#N/A	#N/A	#N/A	#N/A	0	#N/A	#N/A	#N/A	#N/A	#N/A	0	#N/A	#N/A	#N/A	#N/A	#N/A
Spiol01Chr14251_1	Spov3_chr01	complement(join(32575526..32575652,32575767..32575835,32575912..32576062,32577430..32577518,32578210..32578343,32578446..32578533,32578680..32578721,32578813..32579051,32579347..32579454,32579538..32579680,32580270..32580495))	1.11156	-0.169795	-1.1249	0.925453	0.997212	1	4.11706	-1.04392	-2.06182	0.157866	0.346517	1	1.01448	-1.42893	-2.69246	0.513176	0.729437	1
Spiol01Chr33308_1	Spov3_chr01	complement(join(32582951..32582965,32586130..32586761,32589243..32589880,32590640..32590656))	0	#N/A	#N/A	#N/A	#N/A	#N/A	0	#N/A	#N/A	#N/A	#N/A	#N/A	0	#N/A	#N/A	#N/A	#N/A	#N/A
Spiol01Chr14252_1	Spov3_chr01	complement(join(32592728..32593053,32593698..32593758))	18.4419	-4.02731	-16.3058	0.00557796	0.109099	1	3.70529	-3.18475	-9.09297	0.112698	0.28093	1	1.35604	-0.27932	-1.21362	0.907587	0.961871	1
Spiol01Chr14253_1	Spov3_chr01	complement(join(32619941..32620310,32620398..32620456,32623849..32623950))	84.724	-0.0154701	-1.01078	0.966707	0.998321	1	59.9615	-0.814985	-1.75928	0.0324341	0.121198	1	61.6564	-0.0425979	-1.02997	0.925467	0.969095	1
Spiol01Chr02279_1	Spov3_chr01	32650602..32651042	2.23561	3.32607	10.0287	0.132801	0.641115	1	1.18619	-1.94321	-3.8456	0.377919	0.586429	1	0.45625	-5.15716	-35.6828	0.125373	0.307414	1
Spiol01Chr14254_1	Spov3_chr01	complement(join(32652320..32652445,32652593..32652767,32652893..32653036,32653124..32653235,32653905..32654017,32654212..32654280,32654367..32654451,32656547..32656598))	25.59	-0.397977	-1.31766	0.345373	0.900337	1	23.6941	-0.33461	-1.26104	0.450631	0.650628	1	29.0236	0.599197	1.51487	0.506158	0.723016	1
Spiol01Chr14255_1	Spov3_chr01	complement(join(32672662..32672810,32672943..32675049))	3.1644	0.0413359	1.02907	0.958105	0.997212	1	9.02669	1.38234	2.6069	0.00879042	0.0427597	1	11.8907	1.62241	3.07889	0.0633157	0.202602	1
Spiol01Chr14256_1	Spov3_chr01	complement(join(32679975..32680190,32680718..32681014,32681109..32681322,32681434..32681517,32681677..32681900,32682532..32682599,32684217..32684634))	12.6962	-0.111962	-1.0807	0.790226	0.992213	1	12.4093	-0.711852	-1.63791	0.109759	0.277044	1	11.8981	-0.417261	-1.33539	0.424981	0.651482	1
Spiol01Chr14258_1	Spov3_chr01	complement(join(32722634..32722996,32723071..32723395,32723553..32723575,32723672..32723743,32723856..32724051,32724135..32724419,32724513..32724697,32726932..32727185,32727302..32727422))	3.26763	0.589091	1.5043	0.545509	0.960858	1	2.63991	-9.87546	-939.308	0.0089039	0.0432274	1	1.76404	-9.19168	-584.753	0.00402954	0.024626	1
Spiol01Chr14257_1	Spov3_chr01	join(32729407..32729934,32730705..32731106,32732092..32732622)	4.58079	0.790698	1.72991	0.374942	0.917999	1	43.6336	12.4447	5574.66	7.28034e-09	1.39691e-07	0.000115022	55.3953	9.12532	558.464	2.81608e-34	8.08e-32	4.41476e-30
Spiol01Chr33309_1	Spov3_chr01	join(32749410..32749432,32749856..32750315,32750556..32750996)	0	#N/A	#N/A	#N/A	#N/A	#N/A	0	#N/A	#N/A	#N/A	#N/A	#N/A	0	#N/A	#N/A	#N/A	#N/A	#N/A
Spiol01Chr16005_1	Spov3_chr01	join(32753357..32753427,32753481..32753776,32754193..32754614,32754643..32754723,32754742..32755314,32755909..32756295)	0	#N/A	#N/A	#N/A	#N/A	#N/A	0	#N/A	#N/A	#N/A	#N/A	#N/A	0	#N/A	#N/A	#N/A	#N/A	#N/A
Spiol01Chr02280_1	Spov3_chr01	32756317..32757906	0	#N/A	#N/A	#N/A	#N/A	#N/A	0	#N/A	#N/A	#N/A	#N/A	#N/A	0	#N/A	#N/A	#N/A	#N/A	#N/A
Spiol01Chr16008_1	Spov3_chr01	complement(join(32763455..32763853,32763955..32764115,32764192..32764312))	0	#N/A	#N/A	#N/A	#N/A	#N/A	0	#N/A	#N/A	#N/A	#N/A	#N/A	0	#N/A	#N/A	#N/A	#N/A	#N/A
Spiol01Chr16006_1	Spov3_chr01	join(32796277..32796430,32796991..32797276,32797368..32797839)	0	#N/A	#N/A	#N/A	#N/A	#N/A	0	#N/A	#N/A	#N/A	#N/A	#N/A	0	#N/A	#N/A	#N/A	#N/A	#N/A
Spiol01Chr16007_1	Spov3_chr01	join(32798460..32798592,32798882..32798971,32800033..32800181)	0	#N/A	#N/A	#N/A	#N/A	#N/A	0	#N/A	#N/A	#N/A	#N/A	#N/A	0	#N/A	#N/A	#N/A	#N/A	#N/A
Spiol01Chr14259_1	Spov3_chr01	join(32803778..32803882,32805004..32805601,32805689..32805777,32805913..32806011,32806686..32807301,32807387..32808508,32808627..32808735,32809260..32810932,32812190..32812328,32812454..32812577,32813298..32813381,32815475..32815616,32815724..32815953,32816214..32816309,32817504..32817674,32817754..32817930,32818208..32818321,32818433..32818615,32818745..32818789,32819055..32819189)	1.48781	0.209863	1.15658	0.742594	0.990238	1	1.37966	-1.28751	-2.44107	0.0586905	0.185079	1	2.76332	-1.37203	-2.58834	0.0486462	0.170756	1
Spiol01Chr14261_1	Spov3_chr01	complement(join(32820295..32820348,32821660..32821773,32821912..32822011,32822248..32822273,32822925..32822994,32823080..32823177,32823285..32823486,32823630..32823697,32825403..32825825))	2.03405	-0.935922	-1.91311	0.623238	0.972822	1	5.55781	0.604137	1.52007	0.482086	0.676476	1	3.54808	-0.410515	-1.32916	0.714053	0.867838	1
Spiol01Chr14260_1	Spov3_chr01	join(32878452..32878766,32878895..32879002,32879149..32879283)	0	#N/A	#N/A	#N/A	#N/A	#N/A	0.352509	4.40818	21.2322	0.119333	0.292165	1	0	#N/A	#N/A	#N/A	#N/A	#N/A
Spiol01Chr16009_1	Spov3_chr01	join(32905180..32905520,32905629..32905671,32905753..32906389,32906406..32906593,32906651..32906794)	0	#N/A	#N/A	#N/A	#N/A	#N/A	0	#N/A	#N/A	#N/A	#N/A	#N/A	0	#N/A	#N/A	#N/A	#N/A	#N/A
Spiol01Chr16010_1	Spov3_chr01	join(32923658..32923782,32924077..32924133,32925661..32925723,32926731..32926792,32927402..32927493,32927805..32927852,32928080..32928235,32928367..32928486,32930196..32930228)	0	#N/A	#N/A	#N/A	#N/A	#N/A	0	#N/A	#N/A	#N/A	#N/A	#N/A	0	#N/A	#N/A	#N/A	#N/A	#N/A
Spiol01Chr14262_1	Spov3_chr01	join(32945085..32945495,32945823..32945888,32946017..32946079,32946203..32946325)	0.487317	0.256158	1.19429	0.913079	#N/A	1	1.03624	0.695122	1.61902	0.747627	0.866833	1	0.995851	2.56094	5.90094	0.262827	0.485754	1
Spiol01Chr14263_1	Spov3_chr01	complement(join(32950713..32950790,32951355..32951495,32952460..32952512,32952681..32952833,32953044..32953201,32953372..32953583,32955720..32955902,32957828..32957911))	11.6517	1.22581	2.33886	0.0784712	0.492224	1	33.1972	1.98287	3.95278	2.05536e-05	0.000213826	0.324726	25.2194	1.65506	3.14936	0.00328037	0.0207498	1
Spiol01Chr14265_1	Spov3_chr01	join(32976489..32976667,32976753..32976813,32976904..32976996,32977492..32977562,32979217..32979321,32979414..32979483)	7.29218	-1.49637	-2.82132	0.32656	0.886866	1	1.92786	-2.28288	-4.86649	0.225086	0.429506	1	2.81365	-1.63908	-3.11467	0.454233	0.678147	1
Spiol01Chr14266_1	Spov3_chr01	join(32983203..32983243,32984267..32984357,32985071..32985165,32987334..32987391,32991158..32991342,32992174..32992231,32994049..32994089,32994235..32994309,32996064..32996120,32997047..32997113,32997229..32997375,32997660..32997884,32998661..32998813,32998900..32998977,32999057..32999134)	9.20076	0.179168	1.13223	0.774764	0.992213	1	19.1265	0.441516	1.35803	0.315353	0.525495	1	23.9596	0.598823	1.51448	0.231228	0.448468	1
Spiol01Chr14270_1	Spov3_chr01	complement(join(33006439..33006896,33007027..33007207))	41.6173	-0.313266	-1.24252	0.483256	0.948609	1	25.0942	-3.60374	-12.1572	2.30685e-08	4.07198e-07	0.00036446	10.8945	-1.64334	-3.12388	0.151509	0.343372	1
Spiol01Chr14267_1	Spov3_chr01	join(33011789..33012020,33012096..33012185,33012338..33012434,33012815..33012953)	94.0456	-0.00450194	-1.00313	0.991023	0.999341	1	89.6416	-2.6279	-6.18125	2.6647e-09	5.47523e-08	4.20996e-05	122.555	-4.11615	-17.3414	5.01613e-17	2.71413e-15	7.86378e-13
Spiol01Chr14268_1	Spov3_chr01	join(33034914..33035009,33035551..33035646,33036154..33036257,33038068..33038342,33038503..33038625,33039432..33039520,33039960..33040065,33040256..33040353,33042401..33042658,33042951..33043034,33043223..33043237)	13.8328	1.46513	2.76088	0.00748795	0.130575	1	23.8782	1.85507	3.61768	2.19541e-05	0.000227038	0.346852	16.376	1.16445	2.24148	0.0600717	0.195936	1
Spiol01Chr14269_1	Spov3_chr01	join(33049718..33050402,33050700..33051319,33051408..33052202)	0.307133	2.06566	4.18625	0.399275	0.924253	1	0	#N/A	#N/A	#N/A	#N/A	#N/A	0.0287438	-3.59228	-12.061	0.240936	0.461173	1
Spiol01Chr14272_1	Spov3_chr01	complement(join(33053259..33053461,33053907..33053943,33055024..33055080,33055396..33055554,33055639..33055740,33056490..33056593,33056834..33056936,33057209..33057328))	9.3913	-0.564883	-1.47927	0.508565	0.955824	1	8.40125	-0.435099	-1.352	0.473815	0.669844	1	11.9895	0.7469	1.67818	0.472824	0.694917	1
Spiol01Chr16015_1	Spov3_chr01	complement(join(33091670..33092185,33092209..33092460,33092492..33092734,33092932..33093078))	0	#N/A	#N/A	#N/A	#N/A	#N/A	0	#N/A	#N/A	#N/A	#N/A	#N/A	0	#N/A	#N/A	#N/A	#N/A	#N/A
Spiol01Chr16013_1	Spov3_chr01	join(33100383..33100841,33101421..33101474)	0	#N/A	#N/A	#N/A	#N/A	#N/A	0	#N/A	#N/A	#N/A	#N/A	#N/A	0	#N/A	#N/A	#N/A	#N/A	#N/A
Spiol01Chr16016_1	Spov3_chr01	complement(join(33108497..33108506,33109168..33109661,33109666..33109851,33111961..33112799,33121388..33121412))	17.8421	3.14305	8.83389	8.27358e-08	7.87611e-06	0.00129374	12.6675	1.18623	2.27558	0.01163	0.0538569	1	10.6733	1.58424	2.9985	0.0332059	0.131234	1
Spiol01Chr16017_1	Spov3_chr01	complement(join(33125223..33125277,33128056..33128129,33129077..33129182,33131616..33131623))	0	#N/A	#N/A	#N/A	#N/A	#N/A	0	#N/A	#N/A	#N/A	#N/A	#N/A	0	#N/A	#N/A	#N/A	#N/A	#N/A
Spiol01Chr16014_1	Spov3_chr01	join(33139365..33139401,33139552..33139811,33139915..33139951,33140146..33140232,33140315..33140363,33140497..33140623,33140685..33140714)	267.045	-0.356865	-1.28064	0.322666	0.885586	1	299.977	0.308014	1.238	0.406112	0.61371	1	317.07	0.513494	1.4275	0.14595	0.334484	1
Spiol01Chr14271_1	Spov3_chr01	join(33152308..33153225,33154846..33155004)	2633.46	0.301803	1.23268	0.439708	0.941771	1	2846.28	-1.47157	-2.77323	3.93006e-05	0.000385062	0.620909	2753.2	-1.67589	-3.19516	1.01699e-05	0.000126596	0.159434
Spiol01Chr02283_1	Spov3_chr01	33157498..33157944	0	#N/A	#N/A	#N/A	#N/A	#N/A	0	#N/A	#N/A	#N/A	#N/A	#N/A	0	#N/A	#N/A	#N/A	#N/A	#N/A
Spiol01Chr02284_1	Spov3_chr01	33164725..33165117	0.305281	4.36153	20.5566	0.157973	#N/A	1	0.145947	-3.78276	-13.7634	0.347014	0.556794	1	0	#N/A	#N/A	#N/A	#N/A	#N/A
Spiol01Chr33310_1	Spov3_chr01	join(33165765..33165876,33168920..33168969,33170471..33170549,33172750..33172827,33173040..33173059)	0	#N/A	#N/A	#N/A	#N/A	#N/A	0	#N/A	#N/A	#N/A	#N/A	#N/A	0	#N/A	#N/A	#N/A	#N/A	#N/A
Spiol01Chr16018_1	Spov3_chr01	join(33216447..33216765,33216850..33217118,33217295..33217714,33217722..33217859,33218931..33219011)	0	#N/A	#N/A	#N/A	#N/A	#N/A	0	#N/A	#N/A	#N/A	#N/A	#N/A	0	#N/A	#N/A	#N/A	#N/A	#N/A
Spiol01Chr14273_1	Spov3_chr01	join(33228235..33228444,33229123..33229365)	302.428	0.187032	1.13842	0.62171	0.972639	1	272.01	-1.09414	-2.13485	0.00375294	0.0211214	1	204.869	-0.426039	-1.34354	0.201351	0.410177	1
Spiol01Chr16019_1	Spov3_chr01	join(33230389..33230479,33231000..33231306,33231422..33231453,33231729..33232904,33232912..33233876,33234024..33234198,33234234..33234412,33234503..33234706)	0.380691	-7.45356	-175.286	0.020359	0.235669	1	0.0125727	2.24319	4.73443	0.387999	#N/A	1	0.00497938	-2.36594	-5.15488	0.423566	#N/A	1
Spiol01Chr14274_1	Spov3_chr01	join(33241286..33241391,33242019..33242177,33244303..33244526,33245058..33245321)	102.485	-0.813607	-1.7576	0.0342742	0.304951	1	95.009	-0.160207	-1.11745	0.677204	0.821682	1	89.615	0.476433	1.3913	0.193562	0.399671	1
Spiol01Chr02285_1	Spov3_chr01	33275803..33277176	345.765	-0.310568	-1.2402	0.42495	0.937501	1	882.321	0.369452	1.29186	0.293083	0.501562	1	951.345	0.817364	1.76218	0.0366936	0.14021	1
Spiol01Chr02286_1	Spov3_chr01	join(33347147..33347666,33348655..33349265,33351031..33351072,33351178..33351279)	0.951903	-1.63251	-3.10051	0.474904	0.947744	1	1.24851	-0.456659	-1.37236	0.773228	0.883424	1	1.36342	2.67913	6.4047	0.216473	0.428111	1
Spiol01Chr16020_1	Spov3_chr01	join(33366057..33366645,33371076..33371644)	0.527308	6.62436	98.6575	0.0473609	#N/A	1	0.923901	0.302459	1.23324	0.875766	0.940873	1	1.26103	6.8494	115.312	0.025586	0.108028	1
Spiol01Chr16021_1	Spov3_chr01	complement(join(33373057..33373301,33373310..33373604))	0	#N/A	#N/A	#N/A	#N/A	#N/A	0	#N/A	#N/A	#N/A	#N/A	#N/A	0	#N/A	#N/A	#N/A	#N/A	#N/A
Spiol01Chr14276_1	Spov3_chr01	complement(join(33377027..33377411,33377486..33377622,33377728..33377820,33377986..33378120,33378593..33378822,33378907..33379006))	0	#N/A	#N/A	#N/A	#N/A	#N/A	0	#N/A	#N/A	#N/A	#N/A	#N/A	0	#N/A	#N/A	#N/A	#N/A	#N/A
Spiol01Chr14275_1	Spov3_chr01	join(33387276..33387391,33388012..33388048)	0	#N/A	#N/A	#N/A	#N/A	#N/A	0	#N/A	#N/A	#N/A	#N/A	#N/A	0	#N/A	#N/A	#N/A	#N/A	#N/A
Spiol01Chr16022_1	Spov3_chr01	complement(join(33459036..33459263,33460144..33460230,33460242..33460290,33460398..33460489,33460566..33460732,33460819..33460905,33460982..33461181,33461253..33461325,33461400..33461474,33462453..33462713,33462822..33462908,33463061..33463220))	3.98972	1.27399	2.41829	0.275697	0.851212	1	1.99668	-9.25733	-611.977	0.0156617	0.0683813	1	1.85189	-8.96811	-500.807	0.00711168	0.0396258	1
Spiol01Chr16023_1	Spov3_chr01	complement(join(33518439..33518714,33518766..33519269))	0	#N/A	#N/A	#N/A	#N/A	#N/A	0	#N/A	#N/A	#N/A	#N/A	#N/A	0	#N/A	#N/A	#N/A	#N/A	#N/A
Spiol01Chr16024_1	Spov3_chr01	complement(join(33519273..33519937,33520362..33520510,33520525..33520567,33520650..33520866,33521034..33521252,33521292..33522398))	0	#N/A	#N/A	#N/A	#N/A	#N/A	0	#N/A	#N/A	#N/A	#N/A	#N/A	0	#N/A	#N/A	#N/A	#N/A	#N/A
Spiol01Chr16025_1	Spov3_chr01	complement(join(33522448..33523424,33523454..33523472))	0	#N/A	#N/A	#N/A	#N/A	#N/A	0	#N/A	#N/A	#N/A	#N/A	#N/A	0	#N/A	#N/A	#N/A	#N/A	#N/A
Spiol01Chr33311_1	Spov3_chr01	join(33569895..33569912,33572328..33572481,33572725..33573179)	0	#N/A	#N/A	#N/A	#N/A	#N/A	0	#N/A	#N/A	#N/A	#N/A	#N/A	0	#N/A	#N/A	#N/A	#N/A	#N/A
Spiol01Chr02287_1	Spov3_chr01	33573219..33573671	0	#N/A	#N/A	#N/A	#N/A	#N/A	0	#N/A	#N/A	#N/A	#N/A	#N/A	0	#N/A	#N/A	#N/A	#N/A	#N/A
Spiol01Chr14277_1	Spov3_chr01	join(33573831..33574143,33574275..33575623)	0	#N/A	#N/A	#N/A	#N/A	#N/A	0	#N/A	#N/A	#N/A	#N/A	#N/A	0	#N/A	#N/A	#N/A	#N/A	#N/A
Spiol01Chr16026_1	Spov3_chr01	join(33612610..33612691,33615958..33616120,33616141..33616648,33620373..33620387)	0	#N/A	#N/A	#N/A	#N/A	#N/A	0	#N/A	#N/A	#N/A	#N/A	#N/A	0	#N/A	#N/A	#N/A	#N/A	#N/A
Spiol01Chr14278_1	Spov3_chr01	complement(join(33744155..33744458,33744972..33745123,33745256..33745414,33745672..33745933,33746062..33746178,33746340..33746402,33746568..33746776))	1.99018	-1.00368	-2.0051	0.58008	0.966967	1	11.7886	2.27036	4.82443	0.000179915	0.00150847	1	4.66037	2.78227	6.87936	0.0724533	0.221351	1
Spiol01Chr33312_1	Spov3_chr01	join(33752441..33752585,33753528..33753744,33754014..33754059,33755006..33755368,33755864..33756364,33757262..33757384,33757479..33757529,33769293..33769403,33783743..33783776,33785375..33785391)	0	#N/A	#N/A	#N/A	#N/A	#N/A	0	#N/A	#N/A	#N/A	#N/A	#N/A	0	#N/A	#N/A	#N/A	#N/A	#N/A
Spiol01Chr16027_1	Spov3_chr01	complement(join(33770752..33770860,33770949..33771210,33771295..33771895,33772380..33772448))	0.598906	-2.60587	-6.0876	0.251902	#N/A	1	0.324384	-6.14533	-70.7828	0.149392	0.334529	1	0.62732	-7.00906	-128.807	0.0423518	0.155178	1
Spiol01Chr16028_1	Spov3_chr01	complement(join(33772485..33772698,33783457..33783527))	0	#N/A	#N/A	#N/A	#N/A	#N/A	0	#N/A	#N/A	#N/A	#N/A	#N/A	0	#N/A	#N/A	#N/A	#N/A	#N/A
Spiol01Chr16029_1	Spov3_chr01	complement(join(33795833..33795997,33796084..33796296,33796396..33796671,33796774..33797196,33797321..33797620,33797727..33797957,33798052..33798345))	0	#N/A	#N/A	#N/A	#N/A	#N/A	0	#N/A	#N/A	#N/A	#N/A	#N/A	0	#N/A	#N/A	#N/A	#N/A	#N/A
Spiol01Chr16030_1	Spov3_chr01	complement(join(33837779..33837931,33838571..33838662,33838745..33838871,33839753..33839924,33840010..33840059,33840199..33840376,33840520..33840646,33840784..33840970,33845682..33845835,33846795..33846868,33849117..33849242))	6.77679	-0.570918	-1.48547	0.415003	0.933799	1	8.60642	0.460497	1.37602	0.404231	0.611679	1	8.66749	0.0949292	1.06801	0.892964	0.956004	1
Spiol01Chr02288_1	Spov3_chr01	33888067..33891336	0	#N/A	#N/A	#N/A	#N/A	#N/A	0	#N/A	#N/A	#N/A	#N/A	#N/A	0	#N/A	#N/A	#N/A	#N/A	#N/A
Spiol01Chr14279_1	Spov3_chr01	join(33894269..33894553,33894652..33894867,33894953..33895222,33895335..33895727,33895833..33896093,33896186..33896327,33896423..33896510,33896590..33896769,33896862..33896966,33898349..33898418,33898530..33898628,33898730..33898828)	0	#N/A	#N/A	#N/A	#N/A	#N/A	0	#N/A	#N/A	#N/A	#N/A	#N/A	0.0129158	1.45969	2.75048	0.577775	#N/A	1
Spiol01Chr16031_1	Spov3_chr01	complement(join(33923879..33923930,33925113..33925176,33925232..33925367,33926079..33926129,33926273..33926375,33927774..33927864,33927966..33928038))	0.469519	1.01269	2.01767	0.653172	#N/A	1	2.35727	0.242678	1.18319	0.886183	0.946066	1	1.09069	0.9628	1.94909	0.678821	0.846291	1
Spiol01Chr02291_1	Spov3_chr01	complement(join(33997426..33997586,33997680..33997742,33999407..33999707,33999825..34000072,34000702..34002544,34002998..34003453,34003540..34006035))	0	#N/A	#N/A	#N/A	#N/A	#N/A	0	#N/A	#N/A	#N/A	#N/A	#N/A	0	#N/A	#N/A	#N/A	#N/A	#N/A
Spiol01Chr02292_1	Spov3_chr01	join(34016620..34016680,34016881..34017003,34017637..34017964,34018162..34019240,34020752..34021171,34021765..34021823,34021927..34022159,34022645..34023602)	0	#N/A	#N/A	#N/A	#N/A	#N/A	0	#N/A	#N/A	#N/A	#N/A	#N/A	0	#N/A	#N/A	#N/A	#N/A	#N/A
Spiol01Chr14281_1	Spov3_chr01	complement(join(34061245..34061349,34061442..34061540,34061641..34061710,34061804..34061826))	2.41099	4.9832	31.6295	0.0425441	0.34267	1	0.869051	-5.73072	-53.1028	0.186605	0.381106	1	0.270985	-3.94773	-15.4307	0.205993	0.416826	1
Spiol01Chr14282_1	Spov3_chr01	complement(join(34061997..34062180,34062255..34062598,34062696..34062959,34063050..34063108,34063833..34064043,34066844..34066930))	0.550128	6.68216	102.69	0.0393057	#N/A	1	0	#N/A	#N/A	#N/A	#N/A	#N/A	1.07008	-7.94785	-246.912	0.0203299	0.0905112	1
Spiol01Chr16032_1	Spov3_chr01	join(34071009..34071495,34072150..34072184)	7.81211	1.82745	3.54909	0.225378	0.801963	1	3.15544	-2.14479	-4.42227	0.161421	0.351876	1	1.50327	-2.11315	-4.32636	0.382455	0.609393	1
Spiol01Chr16033_1	Spov3_chr01	complement(join(34234697..34234834,34234961..34235053))	0	#N/A	#N/A	#N/A	#N/A	#N/A	0	#N/A	#N/A	#N/A	#N/A	#N/A	0	#N/A	#N/A	#N/A	#N/A	#N/A
Spiol01Chr14283_1	Spov3_chr01	complement(join(34297749..34298622,34299243..34299310,34299871..34300675,34300801..34302311))	0	#N/A	#N/A	#N/A	#N/A	#N/A	0	#N/A	#N/A	#N/A	#N/A	#N/A	0	#N/A	#N/A	#N/A	#N/A	#N/A
Spiol01Chr14284_1	Spov3_chr01	complement(join(34310224..34310399,34310536..34310662,34311529..34311570))	6.44066	-8.3645	-329.583	0.00917311	0.150631	1	3.34076	-0.733137	-1.66225	0.656868	0.808714	1	8.49833	-1.46548	-2.76155	0.348582	0.576663	1
Spiol01Chr16034_1	Spov3_chr01	join(34343294..34343420,34343613..34344047,34344102..34344299,34352321..34352364)	0	#N/A	#N/A	#N/A	#N/A	#N/A	0	#N/A	#N/A	#N/A	#N/A	#N/A	0	#N/A	#N/A	#N/A	#N/A	#N/A
Spiol01Chr14285_1	Spov3_chr01	complement(join(34352336..34352635,34352785..34352935,34353026..34353263,34353343..34353553,34354705..34354835,34354915..34355046,34355699..34356545))	4.07709	10.3856	1337.74	6.68801e-05	0.0030758	1	6.3149	5.56435	47.3191	4.87982e-09	9.61047e-08	7.70962e-05	16.5287	4.29649	19.6505	8.77971e-09	1.82273e-07	0.00013764
Spiol01Chr33313_1	Spov3_chr01	complement(join(34397880..34397921,34402264..34402507,34402623..34402658,34402834..34402898,34418427..34418487,34418532..34418615,34419223..34419263))	0	#N/A	#N/A	#N/A	#N/A	#N/A	0	#N/A	#N/A	#N/A	#N/A	#N/A	0	#N/A	#N/A	#N/A	#N/A	#N/A
Spiol01Chr02293_1	Spov3_chr01	join(34454333..34454750,34455620..34455948)	0	#N/A	#N/A	#N/A	#N/A	#N/A	0	#N/A	#N/A	#N/A	#N/A	#N/A	0	#N/A	#N/A	#N/A	#N/A	#N/A
Spiol01Chr16036_1	Spov3_chr01	join(34500998..34501346,34501355..34501506,34501971..34502924,34502930..34503586)	0	#N/A	#N/A	#N/A	#N/A	#N/A	0	#N/A	#N/A	#N/A	#N/A	#N/A	0	#N/A	#N/A	#N/A	#N/A	#N/A
Spiol01Chr02294_1	Spov3_chr01	34512783..34513733	0	#N/A	#N/A	#N/A	#N/A	#N/A	0	#N/A	#N/A	#N/A	#N/A	#N/A	0	#N/A	#N/A	#N/A	#N/A	#N/A
Spiol01Chr02295_1	Spov3_chr01	34513820..34514746	0	#N/A	#N/A	#N/A	#N/A	#N/A	0	#N/A	#N/A	#N/A	#N/A	#N/A	0	#N/A	#N/A	#N/A	#N/A	#N/A
Spiol01Chr16035_1	Spov3_chr01	join(34514775..34515122,34515291..34515737,34515774..34515944)	0	#N/A	#N/A	#N/A	#N/A	#N/A	0	#N/A	#N/A	#N/A	#N/A	#N/A	0	#N/A	#N/A	#N/A	#N/A	#N/A
Spiol01Chr16037_1	Spov3_chr01	join(34516018..34516206,34516254..34516379,34516602..34516901)	0	#N/A	#N/A	#N/A	#N/A	#N/A	0	#N/A	#N/A	#N/A	#N/A	#N/A	0	#N/A	#N/A	#N/A	#N/A	#N/A
Spiol01Chr16038_1	Spov3_chr01	join(34541080..34542199,34542596..34543463,34543573..34543872,34543953..34544049,34544129..34544626)	0	#N/A	#N/A	#N/A	#N/A	#N/A	0	#N/A	#N/A	#N/A	#N/A	#N/A	0	#N/A	#N/A	#N/A	#N/A	#N/A
Spiol01Chr02296_1	Spov3_chr01	join(34545618..34545646,34545998..34546040,34546141..34546843,34547449..34547690,34547779..34547994,34548942..34549034,34549148..34549252,34549378..34549815,34551366..34551398)	0	#N/A	#N/A	#N/A	#N/A	#N/A	0	#N/A	#N/A	#N/A	#N/A	#N/A	0	#N/A	#N/A	#N/A	#N/A	#N/A
Spiol01Chr14286_1	Spov3_chr01	join(34580999..34581812,34582010..34582038,34582448..34582661,34582734..34582971,34583137..34583287,34583504..34583746)	2.62652	4.63065	24.7721	0.00356714	0.0799991	1	5.28003	9.686	823.716	2.48385e-05	0.000254015	0.392424	5.40492	9.55669	753.097	7.29385e-05	0.000742729	1
Spiol01Chr16039_1	Spov3_chr01	join(34650855..34650992,34651152..34651450,34651529..34652267)	0	#N/A	#N/A	#N/A	#N/A	#N/A	0	#N/A	#N/A	#N/A	#N/A	#N/A	0	#N/A	#N/A	#N/A	#N/A	#N/A
Spiol01Chr02297_1	Spov3_chr01	34652313..34652759	0	#N/A	#N/A	#N/A	#N/A	#N/A	0	#N/A	#N/A	#N/A	#N/A	#N/A	0	#N/A	#N/A	#N/A	#N/A	#N/A
Spiol01Chr14287_1	Spov3_chr01	join(34656759..34656960,34657076..34657314,34657427..34657630,34657708..34657800,34657892..34657933,34658090..34658488,34660684..34660716)	0.251907	5.6337	49.6494	0.0835955	#N/A	1	0.584924	6.04737	66.1363	0.0430748	0.149263	1	0	#N/A	#N/A	#N/A	#N/A	#N/A
Spiol01Chr14288_1	Spov3_chr01	join(34668234..34668503,34668837..34669034,34669359..34669691,34670463..34672568)	0	#N/A	#N/A	#N/A	#N/A	#N/A	0	#N/A	#N/A	#N/A	#N/A	#N/A	0	#N/A	#N/A	#N/A	#N/A	#N/A
Spiol01Chr14289_1	Spov3_chr01	join(34739951..34740434,34743086..34744041)	4.48338	-0.765321	-1.69975	0.424947	0.937501	1	10.862	-0.534747	-1.44869	0.239231	0.442996	1	11.8074	-1.04748	-2.06692	0.0940067	0.258151	1
Spiol01Chr33314_1	Spov3_chr01	complement(join(34746808..34746817,34751129..34751430,34752226..34752474,34774263..34774643))	0	#N/A	#N/A	#N/A	#N/A	#N/A	0	#N/A	#N/A	#N/A	#N/A	#N/A	0	#N/A	#N/A	#N/A	#N/A	#N/A
Spiol01Chr16040_1	Spov3_chr01	join(34825256..34825457,34825573..34825811,34826213..34826305,34826397..34826513,34826593..34826991,34828470..34828493)	0	#N/A	#N/A	#N/A	#N/A	#N/A	0	#N/A	#N/A	#N/A	#N/A	#N/A	0	#N/A	#N/A	#N/A	#N/A	#N/A
Spiol01Chr16041_1	Spov3_chr01	join(34866078..34866447,34866492..34866607,34866671..34866766,34866776..34866880)	0	#N/A	#N/A	#N/A	#N/A	#N/A	0	#N/A	#N/A	#N/A	#N/A	#N/A	0	#N/A	#N/A	#N/A	#N/A	#N/A
Spiol01Chr16042_1	Spov3_chr01	join(34921188..34922514,34923387..34923580,34924331..34925194)	0	#N/A	#N/A	#N/A	#N/A	#N/A	0	#N/A	#N/A	#N/A	#N/A	#N/A	0	#N/A	#N/A	#N/A	#N/A	#N/A
Spiol01Chr14291_1	Spov3_chr01	complement(join(34946219..34946740,34946833..34947225,34947361..34947561))	0	#N/A	#N/A	#N/A	#N/A	#N/A	0	#N/A	#N/A	#N/A	#N/A	#N/A	0	#N/A	#N/A	#N/A	#N/A	#N/A
Spiol01Chr14290_1	Spov3_chr01	join(34956229..34956386,34957233..34957375,34957871..34958250)	8.9428	0.510964	1.425	0.5847	0.967379	1	6.92797	-0.015076	-1.0105	0.985397	0.994288	1	12.524	0.642398	1.56092	0.579963	0.780647	1
Spiol01Chr14292_1	Spov3_chr01	complement(join(34958467..34959397,34959925..34960484,34960563..34960780,34961492..34961597))	67.6073	-1.13275	-2.19277	0.00206625	0.0528718	1	55.9488	-3.05888	-8.33326	1.05582e-14	4.38485e-13	1.66808e-10	49.3022	-2.75124	-6.73295	6.54128e-10	1.59968e-08	1.02548e-05
Spiol01Chr16043_1	Spov3_chr01	complement(34972422..34974797)	2.04165	0.760261	1.6938	0.504576	0.955075	1	2.89784	-1.69658	-3.24132	0.0210553	0.0864802	1	3.62751	-2.40522	-5.29717	0.020056	0.089612	1
Spiol01Chr14293_1	Spov3_chr01	join(35070163..35070463,35070574..35070890,35071236..35071406)	153.186	-0.19761	-1.1468	0.615456	0.972007	1	151.785	-3.68787	-12.8872	1.77533e-22	1.62714e-20	2.80484e-18	141.739	-4.32834	-20.0891	5.58922e-09	1.19388e-07	8.76222e-05
Spiol01Chr14294_1	Spov3_chr01	complement(join(35072064..35072506,35073274..35074969))	13.7755	-0.418065	-1.33613	0.336303	0.894398	1	22.2714	1.25879	2.39295	0.000682714	0.0048921	1	28.4955	1.13428	2.1951	0.00499275	0.0293017	1
Spiol01Chr14295_1	Spov3_chr01	join(35291061..35291199,35295432..35296071,35296931..35297213,35297794..35297844)	210.047	0.00969197	1.00674	0.978553	0.999086	1	171.565	-0.917901	-1.88936	0.0109603	0.0514253	1	201.927	-0.810949	-1.75436	0.0204719	0.0909686	1
Spiol01Chr16044_1	Spov3_chr01	complement(join(35308350..35309091,35309109..35309383))	5.48024	0.250187	1.18936	0.779983	0.992213	1	5.37882	-0.181059	-1.13372	0.812467	0.907139	1	5.91393	0.790587	1.72978	0.529059	0.742364	1
Spiol01Chr33315_1	Spov3_chr01	complement(join(35315347..35315443,35317377..35317472,35318192..35318295))	0	#N/A	#N/A	#N/A	#N/A	#N/A	0	#N/A	#N/A	#N/A	#N/A	#N/A	0	#N/A	#N/A	#N/A	#N/A	#N/A
Spiol01Chr14296_1	Spov3_chr01	join(35324459..35324681,35324810..35324891,35325378..35325555,35325866..35326009,35326823..35327182)	0	#N/A	#N/A	#N/A	#N/A	#N/A	0	#N/A	#N/A	#N/A	#N/A	#N/A	0	#N/A	#N/A	#N/A	#N/A	#N/A
Spiol01Chr16045_1	Spov3_chr01	complement(join(35328676..35328941,35329026..35329548,35330110..35330811))	0	#N/A	#N/A	#N/A	#N/A	#N/A	0	#N/A	#N/A	#N/A	#N/A	#N/A	0.336666	5.33393	40.3343	0.0852324	0.24394	1
Spiol01Chr16046_1	Spov3_chr01	complement(join(35330836..35331146,35332489..35332575,35332664..35332736))	0	#N/A	#N/A	#N/A	#N/A	#N/A	0	#N/A	#N/A	#N/A	#N/A	#N/A	0	#N/A	#N/A	#N/A	#N/A	#N/A
Spiol01Chr16047_1	Spov3_chr01	join(35424030..35424308,35424403..35424479,35424914..35425124,35425294..35425419,35426268..35426337,35426468..35426571,35426593..35426666,35426725..35426910,35426948..35426981,35427109..35427126)	0	#N/A	#N/A	#N/A	#N/A	#N/A	0	#N/A	#N/A	#N/A	#N/A	#N/A	0	#N/A	#N/A	#N/A	#N/A	#N/A
Spiol01Chr16048_1	Spov3_chr01	complement(join(35440410..35440564,35440673..35440716,35440743..35440909,35441057..35441089,35441154..35441306,35441402..35441605,35441812..35441949,35442045..35442113))	0	#N/A	#N/A	#N/A	#N/A	#N/A	0	#N/A	#N/A	#N/A	#N/A	#N/A	0	#N/A	#N/A	#N/A	#N/A	#N/A
Spiol01Chr14297_1	Spov3_chr01	complement(join(35499477..35499516,35501561..35501742,35501830..35502020,35502111..35502191,35502556..35502982,35504093..35504601,35504785..35504992,35505125..35505329,35505991..35506850,35507231..35507389,35511877..35512176))	1.02997	-0.265444	-1.20201	0.850183	0.994287	1	3.88022	-1.00973	-2.01354	0.0846702	0.235857	1	1.85655	-0.308825	-1.2387	0.760234	0.893392	1
Spiol01Chr14298_1	Spov3_chr01	complement(join(35516221..35516374,35516481..35516659,35516736..35516894,35516978..35517226,35517332..35517457,35517551..35517772,35517865..35517925,35518017..35518152,35518632..35518662))	1.14163	0.12924	1.09372	0.947482	0.997212	1	0.250421	-6.07108	-67.2323	0.161408	0.351876	1	0.346497	0.0942717	1.06753	0.96864	0.987259	1
Spiol01Chr02299_1	Spov3_chr01	join(35583607..35583891,35583984..35584190,35585700..35585825,35585926..35586357,35586876..35586950,35587103..35587232,35587436..35587715,35588142..35588270,35588367..35588442,35588523..35588618,35589468..35589541,35589608..35590034)	0.450701	-2.34108	-5.06681	0.298214	0.867621	1	0.683406	7.29266	156.787	0.0115137	0.0534925	1	0.0344384	-1.75864	-3.38378	0.419794	0.64702	1
Spiol01Chr16049_1	Spov3_chr01	complement(join(35630163..35630171,35630195..35630244,35630352..35630409,35630458..35630531,35631411..35631502,35633013..35633143,35633343..35633345))	0	#N/A	#N/A	#N/A	#N/A	#N/A	0.729431	4.64683	25.0515	0.110465	0.278111	1	0	#N/A	#N/A	#N/A	#N/A	#N/A
Spiol01Chr16050_1	Spov3_chr01	complement(join(35634983..35635152,35635189..35635323,35635347..35635449,35635478..35635513,35635536..35635721))	0	#N/A	#N/A	#N/A	#N/A	#N/A	0	#N/A	#N/A	#N/A	#N/A	#N/A	0	#N/A	#N/A	#N/A	#N/A	#N/A
Spiol01Chr14299_1	Spov3_chr01	complement(join(35681726..35681752,35681864..35682013,35682233..35682367,35682533..35682591,35682689..35682805,35683508..35683688,35683816..35683899,35683987..35684055,35684400..35684540,35684692..35684784,35685633..35685761,35685868..35686152))	6.84228	-0.136005	-1.09886	0.826407	0.992663	1	12.207	0.141037	1.1027	0.758139	0.873771	1	10.9865	-0.231742	-1.17425	0.708084	0.863842	1
Spiol01Chr16051_1	Spov3_chr01	complement(join(35698639..35698689,35699223..35700098,35700567..35703437))	0	#N/A	#N/A	#N/A	#N/A	#N/A	0	#N/A	#N/A	#N/A	#N/A	#N/A	0	#N/A	#N/A	#N/A	#N/A	#N/A
Spiol01Chr16052_1	Spov3_chr01	complement(join(35801578..35801601,35801947..35801991,35802093..35802191,35802301..35802370,35805389..35805568,35805648..35805973,35806066..35806284,35806432..35806824,35806937..35807206,35807292..35807507,35807606..35807890))	0	#N/A	#N/A	#N/A	#N/A	#N/A	0	#N/A	#N/A	#N/A	#N/A	#N/A	0	#N/A	#N/A	#N/A	#N/A	#N/A
Spiol01Chr02300_1	Spov3_chr01	join(35951635..35952028,35952330..35952599,35952723..35953396)	141.287	-0.261958	-1.19911	0.469591	0.946848	1	156.199	-0.570795	-1.48534	0.114788	0.284238	1	127.281	-0.224589	-1.16844	0.494877	0.714088	1
Spiol01Chr16053_1	Spov3_chr01	complement(join(35975965..35976152,35976197..35976389,35976748..35977623))	0	#N/A	#N/A	#N/A	#N/A	#N/A	0	#N/A	#N/A	#N/A	#N/A	#N/A	0	#N/A	#N/A	#N/A	#N/A	#N/A
Spiol01Chr16054_1	Spov3_chr01	join(36032659..36032834,36033629..36033691,36034420..36034592,36034946..36035061)	0	#N/A	#N/A	#N/A	#N/A	#N/A	0	#N/A	#N/A	#N/A	#N/A	#N/A	0	#N/A	#N/A	#N/A	#N/A	#N/A
Spiol01Chr16055_1	Spov3_chr01	join(36116561..36116633,36116715..36116810,36118496..36118660,36118668..36119533,36119898..36120498,36120583..36120602)	0	#N/A	#N/A	#N/A	#N/A	#N/A	0	#N/A	#N/A	#N/A	#N/A	#N/A	0	#N/A	#N/A	#N/A	#N/A	#N/A
Spiol01Chr16056_1	Spov3_chr01	join(36120609..36120844,36120932..36121322)	0	#N/A	#N/A	#N/A	#N/A	#N/A	0	#N/A	#N/A	#N/A	#N/A	#N/A	1.5284	6.24829	76.019	0.0454313	0.162896	1
Spiol01Chr14300_1	Spov3_chr01	complement(join(36122269..36122628,36122751..36122963,36123423..36123566,36123660..36123782,36123871..36123999))	0	#N/A	#N/A	#N/A	#N/A	#N/A	0	#N/A	#N/A	#N/A	#N/A	#N/A	0	#N/A	#N/A	#N/A	#N/A	#N/A
Spiol01Chr33316_1	Spov3_chr01	complement(join(36124453..36125100,36125677..36126037,36126617..36126709,36127386..36127602,36128535..36128682))	0	#N/A	#N/A	#N/A	#N/A	#N/A	0	#N/A	#N/A	#N/A	#N/A	#N/A	0	#N/A	#N/A	#N/A	#N/A	#N/A
Spiol01Chr16057_1	Spov3_chr01	complement(join(36211457..36211581,36211759..36211849,36211947..36212257,36212377..36212404,36212543..36212658,36212794..36212846,36213524..36213597,36213718..36213786,36213977..36214564))	8.91341	0.120828	1.08736	0.821752	0.992663	1	14.5323	0.296695	1.22833	0.535644	0.718228	1	13.9888	-0.270609	-1.20632	0.60206	0.796709	1
Spiol01Chr14301_1	Spov3_chr01	join(36354934..36355109,36355252..36355418,36355535..36355911,36356083..36356538)	0	#N/A	#N/A	#N/A	#N/A	#N/A	0	#N/A	#N/A	#N/A	#N/A	#N/A	0	#N/A	#N/A	#N/A	#N/A	#N/A
Spiol01Chr16059_1	Spov3_chr01	complement(join(36360874..36361583,36361953..36362137,36362447..36362586))	0	#N/A	#N/A	#N/A	#N/A	#N/A	0	#N/A	#N/A	#N/A	#N/A	#N/A	0	#N/A	#N/A	#N/A	#N/A	#N/A
Spiol01Chr16058_1	Spov3_chr01	join(36381852..36381920,36382006..36382155,36382226..36382407,36382453..36382555,36382652..36382801,36382876..36382974,36383123..36383437)	0	#N/A	#N/A	#N/A	#N/A	#N/A	0	#N/A	#N/A	#N/A	#N/A	#N/A	0	#N/A	#N/A	#N/A	#N/A	#N/A
Spiol01Chr16060_1	Spov3_chr01	join(36422501..36422626,36423647..36423696,36423950..36423989,36424274..36424417,36425991..36426035,36426045..36426120,36426245..36426354)	1.66261	-3.21878	-9.30998	0.164235	0.702398	1	3.46549	1.12992	2.18847	0.46997	0.666756	1	2.54377	-2.56328	-5.91051	0.2214	0.43548	1
Spiol01Chr16061_1	Spov3_chr01	join(36469347..36469544,36470148..36470262,36470930..36471729,36472253..36472576)	0	#N/A	#N/A	#N/A	#N/A	#N/A	0	#N/A	#N/A	#N/A	#N/A	#N/A	0.17861	4.40669	21.2103	0.131053	0.316654	1
Spiol01Chr02301_1	Spov3_chr01	join(36472675..36473001,36473116..36473277)	0	#N/A	#N/A	#N/A	#N/A	#N/A	0.0804499	2.24319	4.73443	0.388179	#N/A	1	0	#N/A	#N/A	#N/A	#N/A	#N/A
Spiol01Chr16062_1	Spov3_chr01	join(36490570..36490987,36491139..36492286,36492416..36492640)	0	#N/A	#N/A	#N/A	#N/A	#N/A	0	#N/A	#N/A	#N/A	#N/A	#N/A	0	#N/A	#N/A	#N/A	#N/A	#N/A
Spiol01Chr16063_1	Spov3_chr01	join(36492662..36492852,36492861..36493533,36494432..36495184,36495401..36495931)	0	#N/A	#N/A	#N/A	#N/A	#N/A	0	#N/A	#N/A	#N/A	#N/A	#N/A	0	#N/A	#N/A	#N/A	#N/A	#N/A
Spiol01Chr14302_1	Spov3_chr01	complement(join(36506947..36507058,36507142..36507345,36507442..36507547,36507641..36507773,36510472..36510594,36510682..36510957,36511075..36511515,36511593..36511889,36512015..36512245,36512343..36512645))	0	#N/A	#N/A	#N/A	#N/A	#N/A	0	#N/A	#N/A	#N/A	#N/A	#N/A	0	#N/A	#N/A	#N/A	#N/A	#N/A
Spiol01Chr14303_1	Spov3_chr01	complement(join(36675478..36675573,36675656..36675754,36678519..36678595,36678750..36679794))	0	#N/A	#N/A	#N/A	#N/A	#N/A	0	#N/A	#N/A	#N/A	#N/A	#N/A	0	#N/A	#N/A	#N/A	#N/A	#N/A
Spiol01Chr16064_1	Spov3_chr01	complement(join(36689983..36690268,36690324..36690424,36690785..36690871,36691349..36691362,36691395..36691502,36693247..36693277))	0	#N/A	#N/A	#N/A	#N/A	#N/A	1.45537	6.20465	73.7543	0.045444	0.154612	1	0.227416	3.57805	11.9426	0.198654	0.406687	1
Spiol01Chr16065_1	Spov3_chr01	complement(join(36725146..36727234,36727373..36727924,36727944..36728357,36728387..36728664,36728680..36729459))	0	#N/A	#N/A	#N/A	#N/A	#N/A	0	#N/A	#N/A	#N/A	#N/A	#N/A	0	#N/A	#N/A	#N/A	#N/A	#N/A
Spiol01Chr14305_1	Spov3_chr01	36788906..36789067	0.925737	4.66646	25.3947	0.136564	#N/A	1	0	#N/A	#N/A	#N/A	#N/A	#N/A	2.69292	-6.51493	-91.4515	0.06477	0.204985	1
Spiol01Chr14306_1	Spov3_chr01	join(36817339..36817754,36820746..36820798,36820916..36820980,36821080..36821158,36821720..36822028,36822900..36823054)	26.1236	1.15899	2.23301	0.00711994	0.126385	1	16.3588	-0.371565	-1.29376	0.446635	0.647258	1	23.3774	-1.08166	-2.11648	0.0437729	0.158894	1
Spiol01Chr14304_1	Spov3_chr01	complement(join(36824298..36824465,36826240..36826325,36826543..36826669,36827473..36827574,36827721..36827869,36834733..36834799,36835575..36835715,36836336..36836436,36836563..36836587))	7.41182	2.74506	6.70419	0.0176695	0.222924	1	8.02187	0.60659	1.52266	0.362282	0.571338	1	14.7651	1.94504	3.85048	0.0534538	0.181004	1
Spiol01Chr14308_1	Spov3_chr01	join(37020007..37020025,37021103..37021364,37022384..37022561,37022683..37022862,37023058..37023138,37023235..37023398,37024750..37024886,37026527..37026642,37026718..37026966)	7.28038	-0.621557	-1.53853	0.347448	0.903119	1	9.3435	0.358152	1.28178	0.499193	0.689291	1	9.1754	0.0329717	1.02312	0.965386	0.986638	1
Spiol01Chr33317_1	Spov3_chr01	join(37109189..37109896,37111136..37112112,37112394..37112490)	0	#N/A	#N/A	#N/A	#N/A	#N/A	0	#N/A	#N/A	#N/A	#N/A	#N/A	0	#N/A	#N/A	#N/A	#N/A	#N/A
Spiol01Chr33318_1	Spov3_chr01	join(37113523..37113606,37113775..37113954,37114159..37114626,37114704..37115012)	0	#N/A	#N/A	#N/A	#N/A	#N/A	0	#N/A	#N/A	#N/A	#N/A	#N/A	0	#N/A	#N/A	#N/A	#N/A	#N/A
Spiol01Chr02302_1	Spov3_chr01	complement(37152768..37153379)	0	#N/A	#N/A	#N/A	#N/A	#N/A	0	#N/A	#N/A	#N/A	#N/A	#N/A	0	#N/A	#N/A	#N/A	#N/A	#N/A
Spiol01Chr02303_1	Spov3_chr01	complement(37153423..37154172)	0	#N/A	#N/A	#N/A	#N/A	#N/A	0	#N/A	#N/A	#N/A	#N/A	#N/A	0	#N/A	#N/A	#N/A	#N/A	#N/A
Spiol01Chr14309_1	Spov3_chr01	complement(join(37236071..37236412,37236568..37236704,37236852..37237200,37237304..37238328,37238460..37239423))	0	#N/A	#N/A	#N/A	#N/A	#N/A	0	#N/A	#N/A	#N/A	#N/A	#N/A	0.0785683	-5.28768	-39.0616	0.117901	0.296164	1
Spiol01Chr16066_1	Spov3_chr01	join(37329656..37329720,37329774..37329979,37330022..37330125)	0	#N/A	#N/A	#N/A	#N/A	#N/A	0	#N/A	#N/A	#N/A	#N/A	#N/A	0	#N/A	#N/A	#N/A	#N/A	#N/A
Spiol01Chr16067_1	Spov3_chr01	join(37330176..37330340,37337879..37338406,37338478..37338544,37338563..37338668,37338713..37339106)	0	#N/A	#N/A	#N/A	#N/A	#N/A	0	#N/A	#N/A	#N/A	#N/A	#N/A	0	#N/A	#N/A	#N/A	#N/A	#N/A
Spiol01Chr16068_1	Spov3_chr01	join(37339248..37339366,37339506..37339614)	0	#N/A	#N/A	#N/A	#N/A	#N/A	0	#N/A	#N/A	#N/A	#N/A	#N/A	0	#N/A	#N/A	#N/A	#N/A	#N/A
Spiol01Chr02304_1	Spov3_chr01	37376442..37376900	0	#N/A	#N/A	#N/A	#N/A	#N/A	0	#N/A	#N/A	#N/A	#N/A	#N/A	0	#N/A	#N/A	#N/A	#N/A	#N/A
Spiol01Chr16069_1	Spov3_chr01	join(37376907..37377960,37377999..37378827,37379668..37379779,37379958..37380334,37381058..37381787)	0.11473	-4.49768	-22.591	0.086211	#N/A	1	0.0760928	4.66487	25.3668	0.106519	0.273137	1	0.568341	3.3459	10.1676	0.0977067	0.26406	1
Spiol01Chr14310_1	Spov3_chr01	join(37399548..37399652,37400169..37400308,37402542..37402590)	33.3506	-2.29575	-4.9101	0.0300229	0.285886	1	33.2907	-2.21732	-4.65028	0.00089702	0.00618434	1	25.6853	-1.37677	-2.59687	0.181635	0.385593	1
Spiol01Chr14311_1	Spov3_chr01	join(37560959..37561901,37562291..37563230,37563289..37563973)	0	#N/A	#N/A	#N/A	#N/A	#N/A	0	#N/A	#N/A	#N/A	#N/A	#N/A	0	#N/A	#N/A	#N/A	#N/A	#N/A
Spiol01Chr02305_1	Spov3_chr01	37565188..37566321	0	#N/A	#N/A	#N/A	#N/A	#N/A	0	#N/A	#N/A	#N/A	#N/A	#N/A	0	#N/A	#N/A	#N/A	#N/A	#N/A
Spiol01Chr02306_1	Spov3_chr01	join(37566420..37567017,37567095..37567206,37567800..37569483)	0	#N/A	#N/A	#N/A	#N/A	#N/A	0	#N/A	#N/A	#N/A	#N/A	#N/A	0	#N/A	#N/A	#N/A	#N/A	#N/A
Spiol01Chr14312_1	Spov3_chr01	complement(join(37668290..37668540,37669985..37670505,37671866..37671977,37674413..37675424))	0	#N/A	#N/A	#N/A	#N/A	#N/A	0	#N/A	#N/A	#N/A	#N/A	#N/A	0	#N/A	#N/A	#N/A	#N/A	#N/A
Spiol01Chr02307_1	Spov3_chr01	complement(37677276..37679486)	0	#N/A	#N/A	#N/A	#N/A	#N/A	0	#N/A	#N/A	#N/A	#N/A	#N/A	0	#N/A	#N/A	#N/A	#N/A	#N/A
Spiol01Chr14313_1	Spov3_chr01	complement(join(37679547..37680360,37682192..37682271,37682401..37682769))	0	#N/A	#N/A	#N/A	#N/A	#N/A	0	#N/A	#N/A	#N/A	#N/A	#N/A	0	#N/A	#N/A	#N/A	#N/A	#N/A
Spiol01Chr14314_1	Spov3_chr01	complement(join(37684151..37684297,37684552..37684669,37686375..37686467,37689369..37689490,37689585..37689869,37689997..37690067,37690190..37690282,37690381..37690476,37690573..37690674,37690801..37691059))	21.706	0.42876	1.34608	0.282989	0.856814	1	178.276	2.44498	5.4452	3.32746e-10	7.74117e-09	5.25706e-06	159.884	3.11603	8.66996	5.60354e-18	3.28367e-16	8.78467e-14
Spiol01Chr16070_1	Spov3_chr01	join(37726459..37726547,37726602..37726680,37726748..37726753,37726802..37726868,37727857..37727944,37728315..37728423,37728503..37728589,37728600..37728971)	0	#N/A	#N/A	#N/A	#N/A	#N/A	0	#N/A	#N/A	#N/A	#N/A	#N/A	0	#N/A	#N/A	#N/A	#N/A	#N/A
Spiol01Chr02308_1	Spov3_chr01	complement(join(37733413..37733978,37734310..37734793))	0	#N/A	#N/A	#N/A	#N/A	#N/A	0	#N/A	#N/A	#N/A	#N/A	#N/A	0	#N/A	#N/A	#N/A	#N/A	#N/A
Spiol01Chr14315_1	Spov3_chr01	complement(join(37807503..37807958,37808086..37808187,37811042..37811134,37811217..37811429,37811749..37811993,37812077..37813076))	0	#N/A	#N/A	#N/A	#N/A	#N/A	0	#N/A	#N/A	#N/A	#N/A	#N/A	0	#N/A	#N/A	#N/A	#N/A	#N/A
Spiol01Chr16071_1	Spov3_chr01	complement(join(37923545..37924315,37929654..37932809))	0.401136	8.00973	257.732	0.0126053	0.181881	1	0	#N/A	#N/A	#N/A	#N/A	#N/A	0	#N/A	#N/A	#N/A	#N/A	#N/A
Spiol01Chr14316_1	Spov3_chr01	complement(join(37934171..37935483,37935748..37936541,37936617..37937160,37937394..37938225,37938540..37938869))	0	#N/A	#N/A	#N/A	#N/A	#N/A	0	#N/A	#N/A	#N/A	#N/A	#N/A	0	#N/A	#N/A	#N/A	#N/A	#N/A
Spiol01Chr16072_1	Spov3_chr01	complement(join(37939521..37940414,37940472..37940965,37941199..37941685,37941703..37941978))	0	#N/A	#N/A	#N/A	#N/A	#N/A	0	#N/A	#N/A	#N/A	#N/A	#N/A	0	#N/A	#N/A	#N/A	#N/A	#N/A
Spiol01Chr16073_1	Spov3_chr01	complement(join(37943544..37943698,37943705..37943843,37944981..37945049,37950813..37950970,37962399..37962426))	0	#N/A	#N/A	#N/A	#N/A	#N/A	0	#N/A	#N/A	#N/A	#N/A	#N/A	0	#N/A	#N/A	#N/A	#N/A	#N/A
Spiol01Chr16075_1	Spov3_chr01	join(37984231..37984394,37984617..37985161,37994204..37994283)	0	#N/A	#N/A	#N/A	#N/A	#N/A	0	#N/A	#N/A	#N/A	#N/A	#N/A	0	#N/A	#N/A	#N/A	#N/A	#N/A
Spiol01Chr16076_1	Spov3_chr01	complement(join(37995951..37995991,37996066..37996338,37996409..37996575,37996593..37996969))	0	#N/A	#N/A	#N/A	#N/A	#N/A	0	#N/A	#N/A	#N/A	#N/A	#N/A	0	#N/A	#N/A	#N/A	#N/A	#N/A
Spiol01Chr16077_1	Spov3_chr01	complement(join(38045234..38045458,38045530..38045679,38045765..38045833))	0	#N/A	#N/A	#N/A	#N/A	#N/A	0	#N/A	#N/A	#N/A	#N/A	#N/A	0	#N/A	#N/A	#N/A	#N/A	#N/A
Spiol01Chr16078_1	Spov3_chr01	join(38078115..38079151,38079157..38080605,38080672..38081025,38081092..38081212,38081471..38081764,38083038..38083127,38083294..38083767,38084170..38084310,38084413..38084616,38084745..38084822,38085916..38086032,38086110..38086475)	0	#N/A	#N/A	#N/A	#N/A	#N/A	0	#N/A	#N/A	#N/A	#N/A	#N/A	0	#N/A	#N/A	#N/A	#N/A	#N/A
Spiol01Chr16079_1	Spov3_chr01	38091650..38091796	0	#N/A	#N/A	#N/A	#N/A	#N/A	0	#N/A	#N/A	#N/A	#N/A	#N/A	0	#N/A	#N/A	#N/A	#N/A	#N/A
Spiol01Chr16080_1	Spov3_chr01	join(38091886..38092038,38092064..38092119,38092149..38092317,38092333..38092435,38092464..38092786,38092819..38092869,38092880..38093026)	0	#N/A	#N/A	#N/A	#N/A	#N/A	0	#N/A	#N/A	#N/A	#N/A	#N/A	0	#N/A	#N/A	#N/A	#N/A	#N/A
Spiol01Chr33319_1	Spov3_chr01	complement(join(38146232..38146247,38148270..38148353,38148830..38148975,38150370..38150435,38150560..38150622,38153840..38153896))	0	#N/A	#N/A	#N/A	#N/A	#N/A	0	#N/A	#N/A	#N/A	#N/A	#N/A	0	#N/A	#N/A	#N/A	#N/A	#N/A
Spiol01Chr14317_1	Spov3_chr01	complement(join(38180591..38180749,38181400..38181538,38181639..38181885,38182439..38182822,38184514..38184803,38184944..38185358,38188794..38188959))	2.01843	0.0596808	1.04224	0.957873	0.997212	1	2.94698	-0.784005	-1.7219	0.312883	0.52349	1	4.57238	1.38131	2.60505	0.255931	0.477802	1
Spiol01Chr02310_1	Spov3_chr01	join(38253057..38253062,38253368..38253421,38253530..38253620,38253709..38253864,38254254..38254378)	0	#N/A	#N/A	#N/A	#N/A	#N/A	0	#N/A	#N/A	#N/A	#N/A	#N/A	0	#N/A	#N/A	#N/A	#N/A	#N/A
Spiol01Chr14318_1	Spov3_chr01	join(38299441..38299800,38301250..38301420)	111.566	-2.91524	-7.54351	4.88228e-11	8.86166e-09	7.63442e-07	60.8753	1.01959	2.02734	0.0238649	0.0957591	1	78.1667	0.806708	1.74922	0.109274	0.282348	1
Spiol01Chr16081_1	Spov3_chr01	join(38303175..38303283,38306406..38306515)	0	#N/A	#N/A	#N/A	#N/A	#N/A	0	#N/A	#N/A	#N/A	#N/A	#N/A	0	#N/A	#N/A	#N/A	#N/A	#N/A
Spiol01Chr14319_1	Spov3_chr01	join(38313583..38314583,38314944..38315861,38315947..38316264,38316347..38316428,38316520..38317014)	0	#N/A	#N/A	#N/A	#N/A	#N/A	0	#N/A	#N/A	#N/A	#N/A	#N/A	0	#N/A	#N/A	#N/A	#N/A	#N/A
Spiol01Chr14320_1	Spov3_chr01	join(38317386..38317670,38318432..38318507,38320920..38320973,38321124..38321321,38321413..38321675,38321767..38322018,38322106..38322198,38322288..38322389,38322579..38322905,38323009..38323097,38323171..38323294,38323474..38323476)	0	#N/A	#N/A	#N/A	#N/A	#N/A	1.84656	1.87593	3.67039	0.183262	0.378042	1	0	#N/A	#N/A	#N/A	#N/A	#N/A
Spiol01Chr16082_1	Spov3_chr01	complement(join(38393355..38393603,38393636..38394156,38394676..38395237))	0	#N/A	#N/A	#N/A	#N/A	#N/A	0	#N/A	#N/A	#N/A	#N/A	#N/A	0	#N/A	#N/A	#N/A	#N/A	#N/A
Spiol01Chr02311_1	Spov3_chr01	38407778..38411137	0	#N/A	#N/A	#N/A	#N/A	#N/A	0	#N/A	#N/A	#N/A	#N/A	#N/A	0	#N/A	#N/A	#N/A	#N/A	#N/A
Spiol01Chr33320_1	Spov3_chr01	complement(join(38413144..38413206,38415750..38415929))	0	#N/A	#N/A	#N/A	#N/A	#N/A	0	#N/A	#N/A	#N/A	#N/A	#N/A	0	#N/A	#N/A	#N/A	#N/A	#N/A
Spiol01Chr02312_1	Spov3_chr01	complement(join(38569610..38569919,38571903..38572009,38572101..38572193,38572340..38572516,38572868..38573147,38573803..38574110))	0	#N/A	#N/A	#N/A	#N/A	#N/A	0	#N/A	#N/A	#N/A	#N/A	#N/A	0	#N/A	#N/A	#N/A	#N/A	#N/A
Spiol01Chr16084_1	Spov3_chr01	complement(join(38574204..38574468,38574480..38574550,38574599..38574659,38574746..38574819))	0	#N/A	#N/A	#N/A	#N/A	#N/A	0	#N/A	#N/A	#N/A	#N/A	#N/A	0	#N/A	#N/A	#N/A	#N/A	#N/A
Spiol01Chr16085_1	Spov3_chr01	complement(join(38574825..38575050,38575124..38575320,38575526..38575738))	0	#N/A	#N/A	#N/A	#N/A	#N/A	0	#N/A	#N/A	#N/A	#N/A	#N/A	0	#N/A	#N/A	#N/A	#N/A	#N/A
Spiol01Chr16083_1	Spov3_chr01	complement(join(38575820..38576026,38576059..38576112,38576362..38576874,38577268..38577441))	0	#N/A	#N/A	#N/A	#N/A	#N/A	0	#N/A	#N/A	#N/A	#N/A	#N/A	0	#N/A	#N/A	#N/A	#N/A	#N/A
Spiol01Chr14321_1	Spov3_chr01	complement(join(38598049..38598351,38598485..38598649,38598730..38598875,38599479..38599566))	0	#N/A	#N/A	#N/A	#N/A	#N/A	0	#N/A	#N/A	#N/A	#N/A	#N/A	0	#N/A	#N/A	#N/A	#N/A	#N/A
Spiol01Chr14322_1	Spov3_chr01	complement(join(38600184..38600292,38601897..38602129))	0	#N/A	#N/A	#N/A	#N/A	#N/A	0	#N/A	#N/A	#N/A	#N/A	#N/A	0	#N/A	#N/A	#N/A	#N/A	#N/A
Spiol01Chr16086_1	Spov3_chr01	join(38602829..38602834,38603023..38603193,38603204..38603901,38610700..38610733,38611015..38611155,38613601..38613618,38614009..38614119)	0	#N/A	#N/A	#N/A	#N/A	#N/A	0	#N/A	#N/A	#N/A	#N/A	#N/A	0	#N/A	#N/A	#N/A	#N/A	#N/A
Spiol01Chr33321_1	Spov3_chr01	join(38666959..38667108,38667175..38667324,38667396..38667458)	0	#N/A	#N/A	#N/A	#N/A	#N/A	0	#N/A	#N/A	#N/A	#N/A	#N/A	0	#N/A	#N/A	#N/A	#N/A	#N/A
Spiol01Chr14323_1	Spov3_chr01	complement(join(38700797..38701018,38701204..38701299))	0	#N/A	#N/A	#N/A	#N/A	#N/A	0	#N/A	#N/A	#N/A	#N/A	#N/A	0	#N/A	#N/A	#N/A	#N/A	#N/A
Spiol01Chr16087_1	Spov3_chr01	join(38912101..38912172,38913341..38913401,38913667..38913760,38913881..38913984,38914054..38914220)	0.632401	5.70088	52.0158	0.0824828	#N/A	1	0	#N/A	#N/A	#N/A	#N/A	#N/A	0.824704	5.05349	33.2087	0.0997926	0.268326	1
Spiol01Chr14324_1	Spov3_chr01	complement(join(38941397..38942383,38943056..38943199,38945647..38947065))	7.90386	0.596248	1.51178	0.170931	0.713535	1	8.96712	0.651802	1.57113	0.135363	0.315571	1	8.89228	-0.15434	-1.11291	0.763827	0.895611	1
Spiol01Chr14325_1	Spov3_chr01	join(39014101..39014949,39015083..39015754,39015916..39017227,39017331..39018560,39018686..39019969,39020075..39022542)	1.72439	0.89758	1.86294	0.125063	0.626557	1	4.78977	4.49688	22.5786	2.9274e-12	9.05818e-11	4.62501e-08	4.30781	1.57539	2.98017	0.0018514	0.0127893	1
Spiol01Chr16088_1	Spov3_chr01	join(39091821..39091892,39092457..39092496,39093439..39093482,39093600..39093713)	0	#N/A	#N/A	#N/A	#N/A	#N/A	0	#N/A	#N/A	#N/A	#N/A	#N/A	0	#N/A	#N/A	#N/A	#N/A	#N/A
Spiol01Chr02313_1	Spov3_chr01	complement(join(39112798..39115202,39116467..39116587,39120116..39120240,39120357..39121139,39121278..39122048,39122138..39122696))	0	#N/A	#N/A	#N/A	#N/A	#N/A	0	#N/A	#N/A	#N/A	#N/A	#N/A	0	#N/A	#N/A	#N/A	#N/A	#N/A
Spiol01Chr14326_1	Spov3_chr01	complement(join(39136785..39136977,39137068..39137546,39137618..39137922,39138019..39138121))	19.7137	0.347784	1.2726	0.446903	0.943078	1	8.83609	-2.52331	-5.74899	0.00345417	0.019803	1	9.90599	-2.94831	-7.71845	0.00934205	0.0493109	1
Spiol01Chr16089_1	Spov3_chr01	join(39220173..39220415,39220597..39220746,39220818..39220892,39220906..39221145,39221228..39221377,39221626..39222153)	0	#N/A	#N/A	#N/A	#N/A	#N/A	0	#N/A	#N/A	#N/A	#N/A	#N/A	0	#N/A	#N/A	#N/A	#N/A	#N/A
Spiol01Chr14327_1	Spov3_chr01	complement(join(39262704..39262885,39263034..39263067,39263184..39263255,39263578..39263649))	29.2746	-0.308155	-1.23812	0.745699	0.990743	1	36.0447	-3.45511	-10.9671	2.24648e-07	3.41818e-06	0.00354921	33.9476	-4.5567	-23.5345	0.000189479	0.00173114	1
Spiol01Chr02314_1	Spov3_chr01	join(39393894..39393908,39394144..39394512)	0	#N/A	#N/A	#N/A	#N/A	#N/A	0	#N/A	#N/A	#N/A	#N/A	#N/A	0	#N/A	#N/A	#N/A	#N/A	#N/A
Spiol01Chr02315_1	Spov3_chr01	join(39394551..39394639,39394915..39395169,39395379..39395814)	0	#N/A	#N/A	#N/A	#N/A	#N/A	0	#N/A	#N/A	#N/A	#N/A	#N/A	0	#N/A	#N/A	#N/A	#N/A	#N/A
Spiol01Chr02316_1	Spov3_chr01	join(39396279..39396377,39396478..39396975)	0	#N/A	#N/A	#N/A	#N/A	#N/A	0	#N/A	#N/A	#N/A	#N/A	#N/A	0	#N/A	#N/A	#N/A	#N/A	#N/A
Spiol01Chr14328_1	Spov3_chr01	join(39397491..39397595,39398718..39399059,39399148..39399285,39399371..39399471,39399562..39399783,39400556..39401053,39402082..39402503,39403259..39403352,39403496..39403607)	1.87215	0.253112	1.19178	0.818507	0.992663	1	2.84664	-0.635852	-1.55385	0.329231	0.53802	1	4.50004	-0.10675	-1.0768	0.891951	0.955908	1
Spiol01Chr14329_1	Spov3_chr01	join(39545164..39545175,39546113..39546227,39546310..39546404,39546493..39546729,39546814..39546884,39546966..39546999)	28.4704	-0.429229	-1.34651	0.391726	0.924253	1	24.0152	-0.495737	-1.41004	0.29638	0.505025	1	19.2856	-0.0308673	-1.02163	0.9669	0.986638	1
Spiol01Chr16090_1	Spov3_chr01	complement(join(39548379..39548402,39550121..39550294,39550406..39550567,39550665..39550773,39551298..39551337,39552309..39552385,39552471..39552577,39553024..39553293))	26.659	-1.56138	-2.95137	0.000909766	0.027279	1	28.1044	-1.3605	-2.56775	0.00153212	0.00985556	1	38.6828	-1.93529	-3.82455	3.48324e-05	0.000381462	0.546068
Spiol01Chr14330_1	Spov3_chr01	join(39554725..39554814,39554911..39555015,39555105..39555277,39556082..39556150,39556537..39556720)	14.2192	-0.626043	-1.54333	0.401694	0.924855	1	17.9866	0.160926	1.118	0.797633	0.898326	1	20.9443	0.0019341	1.00134	0.997722	0.998945	1
Spiol01Chr16091_1	Spov3_chr01	join(39562146..39562229,39562268..39562924)	0	#N/A	#N/A	#N/A	#N/A	#N/A	0	#N/A	#N/A	#N/A	#N/A	#N/A	0	#N/A	#N/A	#N/A	#N/A	#N/A
Spiol01Chr16092_1	Spov3_chr01	join(39576383..39576597,39576638..39576986,39578210..39578311)	0	#N/A	#N/A	#N/A	#N/A	#N/A	0	#N/A	#N/A	#N/A	#N/A	#N/A	0	#N/A	#N/A	#N/A	#N/A	#N/A
Spiol01Chr16093_1	Spov3_chr01	complement(join(39581763..39582351,39583388..39583672,39589731..39590005))	0	#N/A	#N/A	#N/A	#N/A	#N/A	0.124798	-4.93263	-30.54	0.246872	0.450656	1	0.21696	-5.73223	-53.1586	0.096689	0.262629	1
Spiol01Chr16094_1	Spov3_chr01	complement(join(39656823..39657393,39658447..39658710,39660081..39660376))	7.06487	0.0872806	1.06237	0.896917	0.997212	1	12.4117	-0.607784	-1.52392	0.186159	0.380608	1	11.4475	0.779427	1.71645	0.299502	0.527974	1
Spiol01Chr02317_1	Spov3_chr01	join(39829401..39829418,39830050..39830507,39836331..39836454)	0	#N/A	#N/A	#N/A	#N/A	#N/A	0	#N/A	#N/A	#N/A	#N/A	#N/A	0	#N/A	#N/A	#N/A	#N/A	#N/A
Spiol01Chr14331_1	Spov3_chr01	join(39840615..39840717,39840869..39840963,39841078..39841155,39842091..39842161,39842367..39842751)	6.98338	-1.0928	-2.13287	0.323898	0.88594	1	7.95827	-1.43363	-2.70125	0.0671984	0.202527	1	4.16702	-0.566705	-1.48114	0.707894	0.863784	1
Spiol01Chr33323_1	Spov3_chr01	join(40014000..40014227,40014333..40014407,40024997..40025158)	0	#N/A	#N/A	#N/A	#N/A	#N/A	0	#N/A	#N/A	#N/A	#N/A	#N/A	0	#N/A	#N/A	#N/A	#N/A	#N/A
Spiol01Chr02321_1	Spov3_chr01	40043532..40045475	0	#N/A	#N/A	#N/A	#N/A	#N/A	0	#N/A	#N/A	#N/A	#N/A	#N/A	0	#N/A	#N/A	#N/A	#N/A	#N/A
Spiol01Chr14336_1	Spov3_chr01	join(40045499..40046747,40047511..40047806,40047988..40048119,40048205..40048474,40048671..40048979,40049085..40049345,40049438..40049763,40049843..40050022,40050115..40050219,40051602..40051671,40051773..40051871,40051973..40052071)	0	#N/A	#N/A	#N/A	#N/A	#N/A	0	#N/A	#N/A	#N/A	#N/A	#N/A	0	#N/A	#N/A	#N/A	#N/A	#N/A
Spiol01Chr14337_1	Spov3_chr01	join(40186357..40186428,40186566..40186701,40186824..40186860,40187168..40187445,40189132..40189593,40189823..40189935)	3.66951	-0.423455	-1.34114	0.751543	0.99182	1	11.5184	1.32679	2.50843	0.0259509	0.102243	1	17.3793	2.26194	4.79637	0.0120434	0.0606036	1
Spiol01Chr16097_1	Spov3_chr01	complement(join(40194108..40194283,40194629..40194731,40194858..40194965,40195982..40196099,40196645..40196726,40196842..40196938,40197094..40197205,40197288..40197375,40197648..40197739,40197862..40197925,40199985..40200053,40200284..40200437,40200544..40200606))	9.58898	-0.149678	-1.10932	0.804196	0.992663	1	16.1866	-1.51575	-2.85947	0.000748814	0.0052907	1	18.7514	-0.131161	-1.09517	0.791275	0.907763	1
Spiol01Chr02322_1	Spov3_chr01	40215951..40217255	0	#N/A	#N/A	#N/A	#N/A	#N/A	0	#N/A	#N/A	#N/A	#N/A	#N/A	0	#N/A	#N/A	#N/A	#N/A	#N/A
Spiol01Chr14338_1	Spov3_chr01	complement(join(40218219..40218371,40218535..40218591,40218694..40218793,40218903..40218970,40219159..40219254,40219491..40219579,40219681..40219825,40227127..40227216,40227399..40227467,40227820..40227900,40228221..40228352,40228441..40228518,40228918..40229073,40229167..40229264,40229353..40229449,40230884..40230952))	11.2924	-0.965129	-1.95224	0.105098	0.575271	1	12.2605	0.67239	1.59371	0.165357	0.35671	1	16.2118	1.5093	2.84673	0.00610841	0.0347846	1
Spiol01Chr16096_1	Spov3_chr01	join(40231668..40231677,40234287..40234365,40234941..40234996,40236262..40236300,40236395..40236481,40237983..40238098)	0	#N/A	#N/A	#N/A	#N/A	#N/A	0	#N/A	#N/A	#N/A	#N/A	#N/A	0	#N/A	#N/A	#N/A	#N/A	#N/A
Spiol01Chr14339_1	Spov3_chr01	complement(join(40274286..40274370,40274488..40274556,40275458..40275531,40275614..40275700,40275782..40275860,40280888..40280965,40281439..40281480,40281568..40281665,40281783..40281893,40282055..40282156))	9.39795	0.61468	1.53122	0.441329	0.94178	1	10.1357	0.463935	1.3793	0.494705	0.685937	1	6.2105	0.160249	1.11748	0.882081	0.950512	1
Spiol01Chr33324_1	Spov3_chr01	join(40354309..40354348,40357390..40357420,40358359..40358386,40359635..40359721,40360003..40360074)	3.05807	-6.88272	-118.006	0.0381125	0.323082	1	0	#N/A	#N/A	#N/A	#N/A	#N/A	0	#N/A	#N/A	#N/A	#N/A	#N/A
Spiol01Chr16099_1	Spov3_chr01	complement(join(40380854..40380997,40381373..40381570))	0	#N/A	#N/A	#N/A	#N/A	#N/A	0	#N/A	#N/A	#N/A	#N/A	#N/A	0	#N/A	#N/A	#N/A	#N/A	#N/A
Spiol01Chr14340_1	Spov3_chr01	join(40397645..40397651,40397932..40398353,40398489..40399139)	0	#N/A	#N/A	#N/A	#N/A	#N/A	0	#N/A	#N/A	#N/A	#N/A	#N/A	0	#N/A	#N/A	#N/A	#N/A	#N/A
Spiol01Chr16098_1	Spov3_chr01	join(40476438..40476506,40476591..40476740,40476819..40477148,40477221..40477369,40477443..40477512)	0	#N/A	#N/A	#N/A	#N/A	#N/A	0	#N/A	#N/A	#N/A	#N/A	#N/A	0	#N/A	#N/A	#N/A	#N/A	#N/A
Spiol01Chr33327_1	Spov3_chr01	complement(join(40526060..40526101,40526144..40526198,40526445..40526501,40526820..40526894,40527467..40527502,40527524..40527540))	2.20196	-6.3515	-81.6565	0.053792	#N/A	1	0	#N/A	#N/A	#N/A	#N/A	#N/A	0.214049	-3.59228	-12.061	0.240875	0.461173	1
Spiol01Chr33325_1	Spov3_chr01	complement(join(40546462..40546515,40546662..40546780,40546861..40546976,40546998..40547099,40547236..40547292,40548665..40548717,40548889..40548956,40550704..40550741,40552506..40552558,40552836..40552918,40552973..40553036))	0	#N/A	#N/A	#N/A	#N/A	#N/A	0	#N/A	#N/A	#N/A	#N/A	#N/A	0	#N/A	#N/A	#N/A	#N/A	#N/A
Spiol01Chr33326_1	Spov3_chr01	join(40574227..40574495,40577853..40577889)	0	#N/A	#N/A	#N/A	#N/A	#N/A	0	#N/A	#N/A	#N/A	#N/A	#N/A	0	#N/A	#N/A	#N/A	#N/A	#N/A
Spiol01Chr02323_1	Spov3_chr01	40578576..40579163	0	#N/A	#N/A	#N/A	#N/A	#N/A	0	#N/A	#N/A	#N/A	#N/A	#N/A	0	#N/A	#N/A	#N/A	#N/A	#N/A
Spiol01Chr16102_1	Spov3_chr01	complement(join(40582755..40583157,40583359..40584053,40584096..40584186,40584192..40584577,40585630..40585672,40585686..40585722,40587466..40587714,40587890..40588298,40588574..40588681,40588690..40588830))	0	#N/A	#N/A	#N/A	#N/A	#N/A	0	#N/A	#N/A	#N/A	#N/A	#N/A	0	#N/A	#N/A	#N/A	#N/A	#N/A
Spiol01Chr16100_1	Spov3_chr01	join(40597741..40597760,40597766..40598424,40598828..40600437)	0	#N/A	#N/A	#N/A	#N/A	#N/A	0	#N/A	#N/A	#N/A	#N/A	#N/A	0	#N/A	#N/A	#N/A	#N/A	#N/A
Spiol01Chr16101_1	Spov3_chr01	join(40620370..40620461,40620592..40621018)	0	#N/A	#N/A	#N/A	#N/A	#N/A	0	#N/A	#N/A	#N/A	#N/A	#N/A	0	#N/A	#N/A	#N/A	#N/A	#N/A
Spiol01Chr14341_1	Spov3_chr01	join(40632873..40633506,40635652..40635698,40635793..40635968,40636058..40636076,40637425..40637529)	97.1265	0.201983	1.15028	0.623538	0.972899	1	268.066	1.36622	2.57795	0.000142795	0.00122574	1	323.874	1.92873	3.80719	9.21838e-09	1.91124e-07	0.000144517
Spiol01Chr14342_1	Spov3_chr01	join(40681002..40681166,40681268..40681582)	0	#N/A	#N/A	#N/A	#N/A	#N/A	0	#N/A	#N/A	#N/A	#N/A	#N/A	0	#N/A	#N/A	#N/A	#N/A	#N/A
Spiol01Chr33328_1	Spov3_chr01	join(40684443..40684922,40685201..40685236,40696765..40696790,40698074..40698129,40698406..40698461,40698487..40698884,40709137..40709212)	0	#N/A	#N/A	#N/A	#N/A	#N/A	0	#N/A	#N/A	#N/A	#N/A	#N/A	0	#N/A	#N/A	#N/A	#N/A	#N/A
Spiol01Chr16103_1	Spov3_chr01	complement(join(40734727..40734983,40755328..40756475,40757305..40757397,40757610..40758440,40758462..40758684,40758705..40759467))	0	#N/A	#N/A	#N/A	#N/A	#N/A	0	#N/A	#N/A	#N/A	#N/A	#N/A	0	#N/A	#N/A	#N/A	#N/A	#N/A
Spiol01Chr02324_1	Spov3_chr01	complement(40759543..40760631)	0	#N/A	#N/A	#N/A	#N/A	#N/A	0	#N/A	#N/A	#N/A	#N/A	#N/A	0	#N/A	#N/A	#N/A	#N/A	#N/A
Spiol01Chr14343_1	Spov3_chr01	join(40782054..40782279,40782472..40782540,40783288..40784468)	0.101605	4.66646	25.3947	0.136618	#N/A	1	4.67444	9.28267	622.819	7.37396e-05	0.000677945	1	3.23644	8.59713	387.253	0.000979536	0.00737335	1
Spiol01Chr16104_1	Spov3_chr01	join(40968861..40968941,40971184..40971300,40971739..40971816,40972438..40972521,40972875..40972939,40973223..40973298)	0	#N/A	#N/A	#N/A	#N/A	#N/A	0	#N/A	#N/A	#N/A	#N/A	#N/A	0	#N/A	#N/A	#N/A	#N/A	#N/A
Spiol01Chr16105_1	Spov3_chr01	complement(join(40980661..40981185,40981268..40981366,40981441..40981590,40981671..40982000,40982072..40982221,40982305..40982373))	0	#N/A	#N/A	#N/A	#N/A	#N/A	0	#N/A	#N/A	#N/A	#N/A	#N/A	0	#N/A	#N/A	#N/A	#N/A	#N/A
Spiol01Chr16108_1	Spov3_chr01	complement(join(41107935..41108015,41108028..41108458,41108519..41108675))	0	#N/A	#N/A	#N/A	#N/A	#N/A	0	#N/A	#N/A	#N/A	#N/A	#N/A	0	#N/A	#N/A	#N/A	#N/A	#N/A
Spiol01Chr16109_1	Spov3_chr01	complement(join(41108813..41109004,41109186..41109426,41109622..41109685,41109744..41109927,41110099..41110215))	0	#N/A	#N/A	#N/A	#N/A	#N/A	0	#N/A	#N/A	#N/A	#N/A	#N/A	0	#N/A	#N/A	#N/A	#N/A	#N/A
Spiol01Chr14346_1	Spov3_chr01	join(41172733..41173056,41173161..41173310,41173381..41173719,41173873..41173947,41174023..41174121,41174195..41174725)	0	#N/A	#N/A	#N/A	#N/A	#N/A	0	#N/A	#N/A	#N/A	#N/A	#N/A	0	#N/A	#N/A	#N/A	#N/A	#N/A
Spiol01Chr14347_1	Spov3_chr01	join(41185485..41186050,41186151..41186460,41186886..41187494)	0	#N/A	#N/A	#N/A	#N/A	#N/A	0	#N/A	#N/A	#N/A	#N/A	#N/A	0	#N/A	#N/A	#N/A	#N/A	#N/A
Spiol01Chr14348_1	Spov3_chr01	join(41193629..41194559,41194662..41195471,41195574..41196196)	0	#N/A	#N/A	#N/A	#N/A	#N/A	0	#N/A	#N/A	#N/A	#N/A	#N/A	0	#N/A	#N/A	#N/A	#N/A	#N/A
Spiol01Chr14349_1	Spov3_chr01	complement(join(41228993..41229025,41229641..41229727,41230288..41230353,41231930..41232011,41232300..41232384,41232460..41232533,41233168..41233196))	0	#N/A	#N/A	#N/A	#N/A	#N/A	0	#N/A	#N/A	#N/A	#N/A	#N/A	0	#N/A	#N/A	#N/A	#N/A	#N/A
Spiol01Chr16111_1	Spov3_chr01	complement(join(41292794..41292874,41292950..41292987,41293005..41293237,41293326..41293366))	0	#N/A	#N/A	#N/A	#N/A	#N/A	0	#N/A	#N/A	#N/A	#N/A	#N/A	0	#N/A	#N/A	#N/A	#N/A	#N/A
Spiol01Chr16112_1	Spov3_chr01	complement(join(41293389..41293579,41293881..41294144,41294292..41294423,41294534..41294783))	0	#N/A	#N/A	#N/A	#N/A	#N/A	0	#N/A	#N/A	#N/A	#N/A	#N/A	0	#N/A	#N/A	#N/A	#N/A	#N/A
Spiol01Chr14351_1	Spov3_chr01	complement(join(41333668..41333781,41333867..41333939,41334028..41334152,41334275..41334444,41334726..41334819,41334905..41335081))	0	#N/A	#N/A	#N/A	#N/A	#N/A	0	#N/A	#N/A	#N/A	#N/A	#N/A	0	#N/A	#N/A	#N/A	#N/A	#N/A
Spiol01Chr33329_1	Spov3_chr01	complement(join(41335872..41336114,41336453..41336536,41336630..41336767,41336894..41337577,41337673..41337765,41337864..41338487,41339840..41339875))	0	#N/A	#N/A	#N/A	#N/A	#N/A	0	#N/A	#N/A	#N/A	#N/A	#N/A	0	#N/A	#N/A	#N/A	#N/A	#N/A
Spiol01Chr16110_1	Spov3_chr01	join(41361710..41362124,41372628..41373001,41373043..41373233,41373379..41373639,41373719..41373815,41373896..41374036)	0	#N/A	#N/A	#N/A	#N/A	#N/A	0	#N/A	#N/A	#N/A	#N/A	#N/A	0	#N/A	#N/A	#N/A	#N/A	#N/A
Spiol01Chr02327_1	Spov3_chr01	41374058..41374417	0	#N/A	#N/A	#N/A	#N/A	#N/A	0	#N/A	#N/A	#N/A	#N/A	#N/A	0	#N/A	#N/A	#N/A	#N/A	#N/A
Spiol01Chr02328_1	Spov3_chr01	join(41375512..41375667,41376717..41377124)	0	#N/A	#N/A	#N/A	#N/A	#N/A	0	#N/A	#N/A	#N/A	#N/A	#N/A	0	#N/A	#N/A	#N/A	#N/A	#N/A
Spiol01Chr14350_1	Spov3_chr01	join(41378493..41378723,41380950..41381042,41382684..41383004)	0	#N/A	#N/A	#N/A	#N/A	#N/A	0	#N/A	#N/A	#N/A	#N/A	#N/A	0	#N/A	#N/A	#N/A	#N/A	#N/A
Spiol01Chr16113_1	Spov3_chr01	join(41386960..41387195,41387523..41387553,41388357..41388432,41389797..41389891)	0	#N/A	#N/A	#N/A	#N/A	#N/A	0	#N/A	#N/A	#N/A	#N/A	#N/A	0	#N/A	#N/A	#N/A	#N/A	#N/A
Spiol01Chr14352_1	Spov3_chr01	join(41391343..41391755,41391821..41393383,41393518..41393641,41393869..41395032)	0	#N/A	#N/A	#N/A	#N/A	#N/A	0	#N/A	#N/A	#N/A	#N/A	#N/A	0	#N/A	#N/A	#N/A	#N/A	#N/A
Spiol01Chr16115_1	Spov3_chr01	complement(join(41399779..41399927,41400113..41400179))	0	#N/A	#N/A	#N/A	#N/A	#N/A	0	#N/A	#N/A	#N/A	#N/A	#N/A	0	#N/A	#N/A	#N/A	#N/A	#N/A
Spiol01Chr02329_1	Spov3_chr01	41457471..41458115	0.325515	0.780563	1.7178	0.743192	#N/A	1	0	#N/A	#N/A	#N/A	#N/A	#N/A	0	#N/A	#N/A	#N/A	#N/A	#N/A
Spiol01Chr02330_1	Spov3_chr01	41458200..41458565	0	#N/A	#N/A	#N/A	#N/A	#N/A	0	#N/A	#N/A	#N/A	#N/A	#N/A	0	#N/A	#N/A	#N/A	#N/A	#N/A
Spiol01Chr16114_1	Spov3_chr01	join(41474848..41474851,41476567..41476725,41479341..41479441)	0.175836	-3.3824	-10.4281	0.230972	#N/A	1	0	#N/A	#N/A	#N/A	#N/A	#N/A	2.05261	1.98274	3.95243	0.38778	0.615289	1
Spiol01Chr14353_1	Spov3_chr01	join(41570598..41570695,41571073..41571126,41572814..41572885,41574422..41575064,41575157..41575260,41575431..41575569,41575721..41575942)	7.55261	1.07554	2.10751	0.276621	0.851218	1	4.89627	-10.2908	-1252.72	0.00586909	0.030529	1	3.72587	-3.74511	-13.4088	0.0241798	0.103156	1
Spiol01Chr16117_1	Spov3_chr01	complement(join(41573944..41574001,41577263..41577342,41581655..41581718,41581796..41581872,41590102..41590214,41591134..41591197,41591287..41591351,41591453..41591585))	7.83757	0.256783	1.19481	0.823422	0.992663	1	5.89962	-0.639645	-1.55795	0.491179	0.683187	1	6.6207	-1.22032	-2.32999	0.326986	0.554337	1
Spiol01Chr14354_1	Spov3_chr01	join(41597765..41600633,41600719..41601242)	0.0777204	-0.263388	-1.20029	0.9115	#N/A	1	0.0253569	-4.27197	-19.3193	0.30293	0.512971	1	0.347155	-7.68349	-205.571	0.0254076	0.10742	1
Spiol01Chr16116_1	Spov3_chr01	join(41650703..41650867,41650935..41651186)	0	#N/A	#N/A	#N/A	#N/A	#N/A	0	#N/A	#N/A	#N/A	#N/A	#N/A	0	#N/A	#N/A	#N/A	#N/A	#N/A
Spiol01Chr02331_1	Spov3_chr01	complement(join(41696746..41697646,41699925..41701528,41701979..41702128,41702500..41702589,41702660..41702755,41703968..41704072,41705304..41705366))	0.737108	0.502162	1.41633	0.739806	0.990047	1	1.36738	0.919785	1.89183	0.386495	0.593386	1	0.748367	-1.29309	-2.45052	0.492651	0.712657	1
Spiol01Chr16118_1	Spov3_chr01	join(41777441..41777445,41777810..41778059)	0	#N/A	#N/A	#N/A	#N/A	#N/A	0	#N/A	#N/A	#N/A	#N/A	#N/A	0	#N/A	#N/A	#N/A	#N/A	#N/A
Spiol01Chr14355_1	Spov3_chr01	complement(join(41788650..41788755,41788852..41788930,41789030..41789135,41789291..41789494,41789599..41789694,41789815..41789892,41789996..41790064,41790153..41790233,41790329..41790418,41790510..41790596,41790688..41790792,41790907..41791002,41791103..41791278,41791623..41791782,41791977..41792108,41792226..41792288))	61.0635	-0.931228	-1.9069	0.011908	0.17401	1	43.5467	-0.860393	-1.81553	0.0157488	0.0687233	1	56.0535	-0.994206	-1.99198	0.00249421	0.0163844	1
Spiol01Chr16119_1	Spov3_chr01	join(41834421..41834489,41834575..41834724,41834795..41834902,41834931..41834995,41835216..41835365,41835617..41835929)	0	#N/A	#N/A	#N/A	#N/A	#N/A	0	#N/A	#N/A	#N/A	#N/A	#N/A	0	#N/A	#N/A	#N/A	#N/A	#N/A
Spiol01Chr16120_1	Spov3_chr01	complement(join(41858805..41858892,41860059..41860231))	0	#N/A	#N/A	#N/A	#N/A	#N/A	0	#N/A	#N/A	#N/A	#N/A	#N/A	0	#N/A	#N/A	#N/A	#N/A	#N/A
Spiol01Chr16121_1	Spov3_chr01	complement(join(41873954..41874219,41874484..41874637,41874734..41874883))	0	#N/A	#N/A	#N/A	#N/A	#N/A	0	#N/A	#N/A	#N/A	#N/A	#N/A	0	#N/A	#N/A	#N/A	#N/A	#N/A
Spiol01Chr16122_1	Spov3_chr01	join(41898016..41898027,41898247..41898334,41898443..41898537,41901167..41901400,41901580..41901708)	147.925	-1.64514	-3.12778	3.64868e-06	0.000241114	0.0570545	161.625	-1.64382	-3.12493	5.75607e-06	6.65604e-05	0.0909402	133.829	-1.71774	-3.2892	1.07244e-05	0.000132384	0.168126
Spiol01Chr16123_1	Spov3_chr01	complement(join(41912978..41913076,41915877..41916083,41916474..41916584,41916950..41917070,41917166..41917242,41917333..41917599))	0	#N/A	#N/A	#N/A	#N/A	#N/A	0.0812887	-4.04726	-16.5328	0.321985	0.532234	1	1.28202	-5.62119	-49.2205	0.0200072	0.0895367	1
Spiol01Chr02332_1	Spov3_chr01	join(42036087..42036901,42037509..42037893)	0	#N/A	#N/A	#N/A	#N/A	#N/A	0.0327833	2.24319	4.73443	0.388358	#N/A	1	0	#N/A	#N/A	#N/A	#N/A	#N/A
Spiol01Chr16125_1	Spov3_chr01	join(42037973..42038233,42038253..42038368,42038435..42038761,42038847..42038943,42039020..42039412)	0	#N/A	#N/A	#N/A	#N/A	#N/A	0	#N/A	#N/A	#N/A	#N/A	#N/A	0	#N/A	#N/A	#N/A	#N/A	#N/A
Spiol01Chr16126_1	Spov3_chr01	join(42087959..42088144,42088245..42088331,42088566..42088784,42089080..42089139,42089260..42089341,42089495..42089721)	0	#N/A	#N/A	#N/A	#N/A	#N/A	0	#N/A	#N/A	#N/A	#N/A	#N/A	0	#N/A	#N/A	#N/A	#N/A	#N/A
Spiol01Chr16127_1	Spov3_chr01	complement(join(42158904..42159358,42159488..42159765,42159916..42160187))	0	#N/A	#N/A	#N/A	#N/A	#N/A	0	#N/A	#N/A	#N/A	#N/A	#N/A	0	#N/A	#N/A	#N/A	#N/A	#N/A
Spiol01Chr02333_1	Spov3_chr01	complement(42294591..42295016)	0	#N/A	#N/A	#N/A	#N/A	#N/A	0	#N/A	#N/A	#N/A	#N/A	#N/A	0	#N/A	#N/A	#N/A	#N/A	#N/A
Spiol01Chr16128_1	Spov3_chr01	complement(join(42295298..42296164,42296188..42296263,42296274..42296965))	0	#N/A	#N/A	#N/A	#N/A	#N/A	0	#N/A	#N/A	#N/A	#N/A	#N/A	0	#N/A	#N/A	#N/A	#N/A	#N/A
Spiol01Chr33330_1	Spov3_chr01	join(42372045..42372162,42372893..42373023,42373097..42373475,42373555..42373739,42373819..42374430)	0	#N/A	#N/A	#N/A	#N/A	#N/A	0	#N/A	#N/A	#N/A	#N/A	#N/A	0	#N/A	#N/A	#N/A	#N/A	#N/A
Spiol01Chr16129_1	Spov3_chr01	join(42521536..42521587,42521688..42521834,42521852..42521919,42522108..42522140)	0	#N/A	#N/A	#N/A	#N/A	#N/A	0	#N/A	#N/A	#N/A	#N/A	#N/A	0	#N/A	#N/A	#N/A	#N/A	#N/A
Spiol01Chr14356_1	Spov3_chr01	complement(join(42535158..42535186,42535271..42535322,42535691..42535798,42536423..42536566,42536650..42536742,42539419..42539577,42542007..42542369,42544904..42545155))	0.35919	6.12596	69.8388	0.0644696	#N/A	1	0.513186	-6.70253	-104.151	0.121446	0.294384	1	0	#N/A	#N/A	#N/A	#N/A	#N/A
Spiol01Chr16130_1	Spov3_chr01	join(42574041..42574244,42574668..42575001,42575224..42575482,42575491..42575537,42575603..42575984,42578110..42579645,42579740..42579935)	0	#N/A	#N/A	#N/A	#N/A	#N/A	0	#N/A	#N/A	#N/A	#N/A	#N/A	0	#N/A	#N/A	#N/A	#N/A	#N/A
Spiol01Chr16131_1	Spov3_chr01	complement(join(42593752..42593967,42594139..42594237,42594309..42594458,42594524..42594562))	0	#N/A	#N/A	#N/A	#N/A	#N/A	0	#N/A	#N/A	#N/A	#N/A	#N/A	0	#N/A	#N/A	#N/A	#N/A	#N/A
Spiol01Chr14357_1	Spov3_chr01	join(42703589..42703669,42703748..42703930,42704064..42704309,42704419..42704449,42704605..42704711,42704791..42705189)	0	#N/A	#N/A	#N/A	#N/A	#N/A	0	#N/A	#N/A	#N/A	#N/A	#N/A	0	#N/A	#N/A	#N/A	#N/A	#N/A
Spiol01Chr14358_1	Spov3_chr01	join(42732583..42733035,42737644..42738036)	3.62087	-0.340548	-1.26624	0.835494	0.9936	1	3.77519	-0.402459	-1.32176	0.723445	0.852743	1	5.55181	-0.476336	-1.39121	0.675472	0.844081	1
Spiol01Chr16132_1	Spov3_chr01	complement(join(42870309..42870388,42870824..42870897,42870990..42871123,42871317..42871388,42871644..42871707,42872396..42872469,42872564..42872735,42873634..42873723,42874716..42874740,42874966..42875125,42875527..42875603,42876725..42876954,42878343..42878413))	2.18103	-4.19556	-18.3227	0.033365	0.301192	1	1.38267	-4.6968	-25.9344	0.00919856	0.044369	1	1.92386	-8.78253	-440.356	0.00910009	0.0482799	1
Spiol01Chr16133_1	Spov3_chr01	complement(join(42893331..42893342,42893425..42893466,42893499..42893750))	0	#N/A	#N/A	#N/A	#N/A	#N/A	0	#N/A	#N/A	#N/A	#N/A	#N/A	0	#N/A	#N/A	#N/A	#N/A	#N/A
Spiol01Chr14359_1	Spov3_chr01	complement(join(42899121..42899167,42899494..42899581))	0	#N/A	#N/A	#N/A	#N/A	#N/A	0	#N/A	#N/A	#N/A	#N/A	#N/A	0	#N/A	#N/A	#N/A	#N/A	#N/A
Spiol01Chr14360_1	Spov3_chr01	complement(join(42984075..42984454,42986147..42989066))	2.74657	0.944762	1.92487	0.210996	0.782638	1	2.33508	0.180677	1.13342	0.785881	0.89073	1	2.89901	-0.552422	-1.46655	0.466458	0.689278	1
Spiol01Chr16135_1	Spov3_chr01	complement(join(43007868..43008047,43008054..43008401,43008412..43008797,43015162..43016395))	0	#N/A	#N/A	#N/A	#N/A	#N/A	0	#N/A	#N/A	#N/A	#N/A	#N/A	0	#N/A	#N/A	#N/A	#N/A	#N/A
Spiol01Chr14361_1	Spov3_chr01	complement(join(43151744..43152418,43153122..43153298))	18.0952	0.687098	1.61004	0.203628	0.770284	1	14.5174	-0.924407	-1.8979	0.139108	0.319498	1	25.8811	-1.71916	-3.29244	0.0149615	0.0717756	1
Spiol01Chr02334_1	Spov3_chr01	43350139..43350627	0	#N/A	#N/A	#N/A	#N/A	#N/A	0	#N/A	#N/A	#N/A	#N/A	#N/A	0	#N/A	#N/A	#N/A	#N/A	#N/A
Spiol01Chr16136_1	Spov3_chr01	join(43350720..43351166,43351194..43351410,43351419..43351623,43352081..43352528)	0	#N/A	#N/A	#N/A	#N/A	#N/A	0	#N/A	#N/A	#N/A	#N/A	#N/A	0.122221	-4.85436	-28.9273	0.142174	0.330012	1
Spiol01Chr14362_1	Spov3_chr01	join(43352615..43353065,43353502..43354154)	0	#N/A	#N/A	#N/A	#N/A	#N/A	0.130156	-4.66974	-25.4525	0.267301	0.475059	1	0	#N/A	#N/A	#N/A	#N/A	#N/A
Spiol01Chr14363_1	Spov3_chr01	join(43354233..43354407,43355354..43355431,43355603..43355762,43356669..43356852,43359986..43360033,43361011..43361107,43363130..43363293,43366270..43366335,43366421..43366471,43366554..43366658,43366745..43366810)	17.4364	0.127944	1.09273	0.771581	0.992213	1	19.8129	-1.94353	-3.84646	3.62664e-06	4.34448e-05	0.0572973	18.07	-1.33043	-2.51477	0.0216771	0.0948235	1
Spiol01Chr33333_1	Spov3_chr01	join(43380208..43380318,43381019..43381077,43381446..43381476)	0	#N/A	#N/A	#N/A	#N/A	#N/A	0	#N/A	#N/A	#N/A	#N/A	#N/A	0	#N/A	#N/A	#N/A	#N/A	#N/A
Spiol01Chr02335_1	Spov3_chr01	join(43514856..43514885,43514988..43515073,43518049..43520041,43521738..43522428,43522519..43522800,43522893..43523059,43523180..43523261,43525757..43525887)	0.134878	-6.13952	-70.4983	0.0621265	#N/A	1	0.0455611	-5.05982	-33.3548	0.236948	0.440111	1	0	#N/A	#N/A	#N/A	#N/A	#N/A
Spiol01Chr16137_1	Spov3_chr01	complement(join(43530176..43530687,43531653..43531810,43531861..43531936,43532498..43532990,43534201..43534275))	5.59216	-0.919167	-1.89102	0.304076	0.874419	1	5.88007	-0.153975	-1.11263	0.813543	0.907909	1	6.6103	0.492114	1.4065	0.584794	0.783727	1
Spiol01Chr02336_1	Spov3_chr01	join(43585715..43585996,43586137..43586199,43586306..43587248,43587561..43588177)	0	#N/A	#N/A	#N/A	#N/A	#N/A	0	#N/A	#N/A	#N/A	#N/A	#N/A	0	#N/A	#N/A	#N/A	#N/A	#N/A
Spiol01Chr16140_1	Spov3_chr01	complement(join(43588476..43588607,43588704..43589111,43589201..43589228,43589283..43590538,43591661..43591777))	0	#N/A	#N/A	#N/A	#N/A	#N/A	0.162737	-6.07894	-67.5996	0.162972	0.353659	1	0	#N/A	#N/A	#N/A	#N/A	#N/A
Spiol01Chr16138_1	Spov3_chr01	join(43600380..43600445,43601375..43601413,43602406..43602461,43603578..43603620,43603732..43604355,43604453..43604497,43607213..43607236)	0	#N/A	#N/A	#N/A	#N/A	#N/A	0	#N/A	#N/A	#N/A	#N/A	#N/A	0	#N/A	#N/A	#N/A	#N/A	#N/A
Spiol01Chr16141_1	Spov3_chr01	complement(join(43625634..43625756,43625854..43625964,43626063..43627226,43627575..43627667))	0	#N/A	#N/A	#N/A	#N/A	#N/A	0	#N/A	#N/A	#N/A	#N/A	#N/A	0	#N/A	#N/A	#N/A	#N/A	#N/A
Spiol01Chr16142_1	Spov3_chr01	complement(join(43627684..43627917,43629378..43629773))	0	#N/A	#N/A	#N/A	#N/A	#N/A	0	#N/A	#N/A	#N/A	#N/A	#N/A	0	#N/A	#N/A	#N/A	#N/A	#N/A
Spiol01Chr14364_1	Spov3_chr01	join(43656463..43656591,43657151..43657285)	0	#N/A	#N/A	#N/A	#N/A	#N/A	0	#N/A	#N/A	#N/A	#N/A	#N/A	0	#N/A	#N/A	#N/A	#N/A	#N/A
Spiol01Chr16139_1	Spov3_chr01	join(43677347..43677608,43679559..43679881)	36.6513	-0.984802	-1.97904	0.0284787	0.277311	1	24.0673	-1.08933	-2.12776	0.035788	0.130492	1	28.9096	-0.289519	-1.22223	0.637192	0.819606	1
Spiol01Chr02337_1	Spov3_chr01	complement(join(43687927..43688184,43688828..43689273,43689430..43689686,43691282..43691388))	5.67732	-0.914247	-1.88459	0.356412	0.905806	1	7.31771	-0.872567	-1.83092	0.211461	0.412232	1	7.99017	0.532385	1.44632	0.556331	0.7622	1
Spiol01Chr14365_1	Spov3_chr01	complement(join(43741974..43742118,43742238..43742309,43745737..43745951))	52.8143	0.0202015	1.0141	0.966116	0.998321	1	72.1957	-0.451479	-1.36744	0.253323	0.457894	1	68.1452	-0.750614	-1.68251	0.122073	0.302727	1
Spiol01Chr16143_1	Spov3_chr01	join(43844651..43846307,43846541..43847778)	0	#N/A	#N/A	#N/A	#N/A	#N/A	0	#N/A	#N/A	#N/A	#N/A	#N/A	0	#N/A	#N/A	#N/A	#N/A	#N/A
Spiol01Chr14366_1	Spov3_chr01	complement(join(43899607..43900911,43901032..43901352))	4.80581	1.7563	3.37831	0.112492	0.599357	1	2.23633	-1.10006	-2.14363	0.296143	0.504868	1	3.62778	1.31147	2.48195	0.326831	0.5542	1
Spiol01Chr14367_1	Spov3_chr01	complement(join(43904507..43904677,43905168..43905397,43905772..43906102,43908410..43908455,43909328..43909469,43909593..43909791))	14.8487	0.134479	1.0977	0.77328	0.992213	1	21.5509	-2.14995	-4.43812	5.82142e-07	8.26346e-06	0.00919727	15.0685	-2.06268	-4.17762	0.00237448	0.0157511	1
Spiol01Chr16146_1	Spov3_chr01	join(44075217..44077020,44077104..44077744)	0	#N/A	#N/A	#N/A	#N/A	#N/A	0	#N/A	#N/A	#N/A	#N/A	#N/A	0	#N/A	#N/A	#N/A	#N/A	#N/A
Spiol01Chr14370_1	Spov3_chr01	complement(join(44078057..44078248,44078337..44078768,44078851..44079230,44079351..44079609))	0.43934	1.57883	2.98729	0.523285	0.958894	1	0.261128	-6.07108	-67.2323	0.16142	0.351876	1	0	#N/A	#N/A	#N/A	#N/A	#N/A
Spiol01Chr02339_1	Spov3_chr01	complement(44079678..44080178)	0	#N/A	#N/A	#N/A	#N/A	#N/A	0	#N/A	#N/A	#N/A	#N/A	#N/A	0	#N/A	#N/A	#N/A	#N/A	#N/A
Spiol01Chr14371_1	Spov3_chr01	complement(join(44083775..44084109,44084472..44084532,44085574..44085781,44087105..44087202,44087437..44087517,44087596..44087661,44088473..44089066,44089229..44089393,44090736..44090843,44094086..44094290,44095762..44095849,44096488..44097064))	20.0955	-0.646072	-1.5649	0.0858073	0.516795	1	17.0212	-1.59402	-3.0189	2.33214e-05	0.000239438	0.368455	23.6863	-2.47427	-5.55687	7.81357e-09	1.63307e-07	0.000122493
Spiol01Chr16147_1	Spov3_chr01	complement(join(44126662..44126916,44127105..44127305))	0	#N/A	#N/A	#N/A	#N/A	#N/A	0	#N/A	#N/A	#N/A	#N/A	#N/A	0	#N/A	#N/A	#N/A	#N/A	#N/A
Spiol01Chr33334_1	Spov3_chr01	join(44149481..44149730,44152065..44152207,44153141..44153179)	0	#N/A	#N/A	#N/A	#N/A	#N/A	0	#N/A	#N/A	#N/A	#N/A	#N/A	0	#N/A	#N/A	#N/A	#N/A	#N/A
Spiol01Chr16148_1	Spov3_chr01	complement(join(44180451..44180720,44183289..44183442,44183516..44183607,44183752..44183853,44190957..44191082,44191195..44191243,44191337..44191914,44197636..44197669,44205205..44205668,44206650..44206787))	0.796062	0.576626	1.49136	0.771263	0.992213	1	2.69084	0.183288	1.13547	0.815594	0.909074	1	3.80674	0.27744	1.21204	0.781499	0.903923	1
Spiol01Chr14373_1	Spov3_chr01	complement(join(44267187..44267390,44267481..44267675,44267780..44269068,44269198..44269722,44270100..44270168,44270672..44270902,44271579..44271666))	0	#N/A	#N/A	#N/A	#N/A	#N/A	0	#N/A	#N/A	#N/A	#N/A	#N/A	0	#N/A	#N/A	#N/A	#N/A	#N/A
Spiol01Chr14372_1	Spov3_chr01	join(44272428..44272491,44274114..44275367,44275461..44275642)	1.26599	-0.995591	-1.9939	0.618261	0.972639	1	1.16334	-4.53434	-23.1725	0.0213741	0.0875599	1	0.257061	-1.00012	-2.00017	0.660293	0.8353	1
Spiol01Chr16149_1	Spov3_chr01	complement(join(44379597..44379698,44379965..44380138,44381003..44381122,44381255..44381362,44381752..44381900,44385732..44385852,44386331..44386399))	10.5711	-0.1669	-1.12264	0.803891	0.992663	1	12.1133	-0.872613	-1.83098	0.11185	0.279483	1	11.0988	-0.485096	-1.39968	0.49502	0.714088	1
Spiol01Chr16150_1	Spov3_chr01	complement(join(44488822..44489598,44490149..44490154))	0	#N/A	#N/A	#N/A	#N/A	#N/A	0	#N/A	#N/A	#N/A	#N/A	#N/A	0	#N/A	#N/A	#N/A	#N/A	#N/A
Spiol01Chr14374_1	Spov3_chr01	complement(join(44492220..44492528,44492620..44492732,44492818..44492944,44493027..44493154,44493247..44493553))	0	#N/A	#N/A	#N/A	#N/A	#N/A	0	#N/A	#N/A	#N/A	#N/A	#N/A	0	#N/A	#N/A	#N/A	#N/A	#N/A
Spiol01Chr16151_1	Spov3_chr01	join(44660735..44661436,44663361..44663419,44663598..44663693,44664431..44664566,44665278..44665652)	8.52962	0.995496	1.99377	0.124714	0.6263	1	12.2259	0.941514	1.92054	0.0829303	0.232737	1	11.594	0.372545	1.29463	0.551051	0.75896	1
Spiol01Chr14375_1	Spov3_chr01	complement(join(44691870..44692004,44692291..44692614))	7.67315	-0.194651	-1.14445	0.88449	0.997212	1	6.82286	-0.614419	-1.53094	0.536451	0.718926	1	8.14106	0.924135	1.89755	0.595557	0.792086	1
Spiol01Chr33335_1	Spov3_chr01	join(44738540..44738551,44741609..44741650,44742391..44742518,44743221..44743294,44743866..44743942,44744034..44744105,44746784..44746852,44747268..44747336,44747440..44747485,44747626..44747659,44747720..44747795,44747900..44747987,44748993..44749355,44749858..44750960)	16.1018	-0.325738	-1.25331	0.376579	0.917999	1	14.1024	-1.4046	-2.64744	0.000694232	0.00496782	1	10.9146	-1.15506	-2.22693	0.0452359	0.162458	1
Spiol01Chr14376_1	Spov3_chr01	complement(join(44751526..44751732,44751812..44751889))	34.6509	-0.821534	-1.76728	0.282643	0.85674	1	11.2723	-3.79096	-13.8418	0.00448617	0.0245166	1	11.5904	0.0987155	1.07082	0.948956	0.979951	1
Spiol01Chr14377_1	Spov3_chr01	complement(join(44762321..44762441,44766253..44766614,44770960..44771176,44771265..44771526,44771842..44772166,44772256..44773569,44773706..44774263,44777500..44777595))	0.87109	-2.69041	-6.45496	0.13282	0.641115	1	1.00182	-0.780322	-1.71751	0.432684	0.637963	1	0.731122	-0.125187	-1.09065	0.939443	0.975786	1
Spiol01Chr14380_1	Spov3_chr01	join(45007635..45007657,45007967..45008051,45008700..45009041,45009130..45009456)	0	#N/A	#N/A	#N/A	#N/A	#N/A	0	#N/A	#N/A	#N/A	#N/A	#N/A	0	#N/A	#N/A	#N/A	#N/A	#N/A
Spiol01Chr14381_1	Spov3_chr01	join(45088712..45088964,45089042..45089202,45089279..45089657,45089738..45089922,45090001..45090612)	0	#N/A	#N/A	#N/A	#N/A	#N/A	0	#N/A	#N/A	#N/A	#N/A	#N/A	0	#N/A	#N/A	#N/A	#N/A	#N/A
Spiol01Chr16154_1	Spov3_chr01	join(45109823..45109838,45110269..45110359,45110455..45110598,45112011..45112128,45114235..45114435)	91.6265	-0.171162	-1.12596	0.654032	0.982482	1	96.0369	-2.10003	-4.28717	2.22272e-08	3.94123e-07	0.000351167	96.1867	-2.08198	-4.23387	2.53966e-07	4.22705e-06	0.00398142
Spiol01Chr16155_1	Spov3_chr01	complement(join(45275567..45275729,45275734..45275881,45275906..45275930))	0	#N/A	#N/A	#N/A	#N/A	#N/A	0	#N/A	#N/A	#N/A	#N/A	#N/A	0	#N/A	#N/A	#N/A	#N/A	#N/A
Spiol01Chr14382_1	Spov3_chr01	complement(join(45276014..45276239,45276329..45276508,45276589..45276798,45277184..45277248,45277923..45278105))	0	#N/A	#N/A	#N/A	#N/A	#N/A	0	#N/A	#N/A	#N/A	#N/A	#N/A	0	#N/A	#N/A	#N/A	#N/A	#N/A
Spiol01Chr14383_1	Spov3_chr01	complement(join(45285670..45285747,45285825..45285902,45286230..45286281,45286361..45286429,45287029..45287087,45287196..45287267,45287398..45287491,45287799..45287844,45288870..45288969,45289079..45289405,45289673..45289786,45289885..45289932,45290031..45290159))	10.5772	0.796456	1.73683	0.162389	0.698013	1	7.48032	-0.411308	-1.32989	0.472513	0.668865	1	13.1482	0.39918	1.31876	0.52801	0.741565	1
Spiol01Chr02340_1	Spov3_chr01	join(45306589..45306851,45307344..45307557,45307631..45308335,45308413..45308559,45308657..45308806,45308880..45308978,45309048..45309587)	0	#N/A	#N/A	#N/A	#N/A	#N/A	0	#N/A	#N/A	#N/A	#N/A	#N/A	0	#N/A	#N/A	#N/A	#N/A	#N/A
Spiol01Chr16156_1	Spov3_chr01	complement(join(45318463..45318730,45318745..45319146,45319258..45320342))	0	#N/A	#N/A	#N/A	#N/A	#N/A	0	#N/A	#N/A	#N/A	#N/A	#N/A	0	#N/A	#N/A	#N/A	#N/A	#N/A
Spiol01Chr16157_1	Spov3_chr01	complement(join(45363413..45364690,45364701..45365316,45365432..45365480,45366305..45366443))	0	#N/A	#N/A	#N/A	#N/A	#N/A	0	#N/A	#N/A	#N/A	#N/A	#N/A	0	#N/A	#N/A	#N/A	#N/A	#N/A
Spiol01Chr16158_1	Spov3_chr01	complement(join(45371007..45371115,45371241..45371395))	0	#N/A	#N/A	#N/A	#N/A	#N/A	0	#N/A	#N/A	#N/A	#N/A	#N/A	0	#N/A	#N/A	#N/A	#N/A	#N/A
Spiol01Chr14384_1	Spov3_chr01	complement(join(45376079..45377076,45377766..45377934))	0	#N/A	#N/A	#N/A	#N/A	#N/A	0	#N/A	#N/A	#N/A	#N/A	#N/A	0	#N/A	#N/A	#N/A	#N/A	#N/A
Spiol01Chr33336_1	Spov3_chr01	complement(45377965..45378630)	0	#N/A	#N/A	#N/A	#N/A	#N/A	0	#N/A	#N/A	#N/A	#N/A	#N/A	0	#N/A	#N/A	#N/A	#N/A	#N/A
Spiol01Chr14385_1	Spov3_chr01	complement(join(45400391,45400497..45400630,45402601..45402767,45402861..45402933,45403737..45403838,45403962..45404066,45404841..45404988,45407927..45408039,45408124..45408174,45409021..45409158,45411700..45411810,45413574..45413685,45415516..45415605,45417022..45417242,45417626..45417742,45417880..45417997,45418076..45418230))	7.72255	0.68393	1.60651	0.234918	0.811736	1	7.34296	-1.17347	-2.25554	0.0187277	0.0790137	1	4.66406	-1.1584	-2.23209	0.185607	0.39028	1
Spiol01Chr16160_1	Spov3_chr01	complement(join(45436183..45436230,45436711..45436763,45437334..45437384,45439240..45439331,45441394..45441488,45444124..45444207,45445405..45445531,45452560..45452644,45452736..45452874))	2.70599	-2.86998	-7.31056	0.163906	0.701652	1	0.14821	-4.63921	-24.9195	0.271136	0.478512	1	0.967833	-0.569713	-1.48423	0.786383	0.905801	1
Spiol01Chr16159_1	Spov3_chr01	join(45469753..45469870,45470756..45470958,45471009..45471374)	0	#N/A	#N/A	#N/A	#N/A	#N/A	0	#N/A	#N/A	#N/A	#N/A	#N/A	0	#N/A	#N/A	#N/A	#N/A	#N/A
Spiol01Chr16161_1	Spov3_chr01	complement(join(45757156..45757339,45757345..45757772))	0	#N/A	#N/A	#N/A	#N/A	#N/A	0	#N/A	#N/A	#N/A	#N/A	#N/A	0	#N/A	#N/A	#N/A	#N/A	#N/A
Spiol01Chr16162_1	Spov3_chr01	complement(join(45757778..45758078,45758107..45758279))	0	#N/A	#N/A	#N/A	#N/A	#N/A	0	#N/A	#N/A	#N/A	#N/A	#N/A	0	#N/A	#N/A	#N/A	#N/A	#N/A
Spiol01Chr16163_1	Spov3_chr01	join(45777284..45777418,45789519..45789569,45790777..45790840,45790904..45791025,45791126..45791644,45791733..45792003,45792123..45792459,45792538..45792708,45792804..45792911,45794274..45794340,45794434..45794535,45794574..45794594)	0.129547	2.0109	4.03033	0.403953	#N/A	1	0	#N/A	#N/A	#N/A	#N/A	#N/A	0	#N/A	#N/A	#N/A	#N/A	#N/A
Spiol01Chr02341_1	Spov3_chr01	join(45824141..45824485,45824565..45824723,45824806..45825123,45825209..45825313,45825421..45825528,45825606..45825611)	0	#N/A	#N/A	#N/A	#N/A	#N/A	0	#N/A	#N/A	#N/A	#N/A	#N/A	0	#N/A	#N/A	#N/A	#N/A	#N/A
Spiol01Chr16164_1	Spov3_chr01	complement(join(45878096..45879005,45880001..45880020))	0	#N/A	#N/A	#N/A	#N/A	#N/A	0	#N/A	#N/A	#N/A	#N/A	#N/A	0	#N/A	#N/A	#N/A	#N/A	#N/A
Spiol01Chr16165_1	Spov3_chr01	complement(join(45880060..45880791,45881614..45881673))	0	#N/A	#N/A	#N/A	#N/A	#N/A	0	#N/A	#N/A	#N/A	#N/A	#N/A	0	#N/A	#N/A	#N/A	#N/A	#N/A
Spiol01Chr16167_1	Spov3_chr01	complement(join(45881691..45881718,45882016..45882916,45883259..45884296,45884606..45884682,45884752..45885320))	0	#N/A	#N/A	#N/A	#N/A	#N/A	0	#N/A	#N/A	#N/A	#N/A	#N/A	0	#N/A	#N/A	#N/A	#N/A	#N/A
Spiol01Chr14386_1	Spov3_chr01	complement(join(45885363..45885844,45886863..45887148))	0	#N/A	#N/A	#N/A	#N/A	#N/A	0	#N/A	#N/A	#N/A	#N/A	#N/A	0	#N/A	#N/A	#N/A	#N/A	#N/A
Spiol01Chr16166_1	Spov3_chr01	complement(join(45887185..45887748,45887819..45887941))	0	#N/A	#N/A	#N/A	#N/A	#N/A	0	#N/A	#N/A	#N/A	#N/A	#N/A	0	#N/A	#N/A	#N/A	#N/A	#N/A
Spiol01Chr16168_1	Spov3_chr01	join(45945939..45946379,45946686..45947015,45947180..45947329,45947403..45947501,45947580..45947663)	0	#N/A	#N/A	#N/A	#N/A	#N/A	0	#N/A	#N/A	#N/A	#N/A	#N/A	0	#N/A	#N/A	#N/A	#N/A	#N/A
Spiol01Chr14387_1	Spov3_chr01	complement(join(46140819..46141603,46142376..46144251,46144343..46144395,46146074..46146203))	6.06227	2.46588	5.52464	6.55153e-05	0.00302325	1	5.67106	1.7084	3.26799	0.00337072	0.0193956	1	5.51941	1.3391	2.52994	0.172549	0.371948	1
Spiol01Chr14388_1	Spov3_chr01	complement(join(46193964..46194251,46194734..46194820,46195408..46195544,46199039..46199090,46201467..46201627,46202782..46202941))	17.6932	-0.517508	-1.43148	0.313696	0.881488	1	24.0193	-0.62896	-1.54645	0.157844	0.346517	1	33.1164	-0.0402573	-1.0283	0.936774	0.974826	1
Spiol01Chr02342_1	Spov3_chr01	complement(join(46204797..46205319,46205747..46206483))	0	#N/A	#N/A	#N/A	#N/A	#N/A	0	#N/A	#N/A	#N/A	#N/A	#N/A	0	#N/A	#N/A	#N/A	#N/A	#N/A
Spiol01Chr16170_1	Spov3_chr01	complement(join(46278959..46279680,46279917..46282278))	0	#N/A	#N/A	#N/A	#N/A	#N/A	0	#N/A	#N/A	#N/A	#N/A	#N/A	0	#N/A	#N/A	#N/A	#N/A	#N/A
Spiol01Chr14389_1	Spov3_chr01	join(46340660..46341055,46342573..46342809,46343082..46343225,46343888..46344019,46344400..46344711)	4.33905	-0.455856	-1.3716	0.648642	0.980344	1	31.2804	2.08936	4.2556	8.87783e-06	9.87919e-05	0.140261	40.9457	4.19411	18.3043	2.06117e-08	4.01605e-07	0.00032313
Spiol01Chr14390_1	Spov3_chr01	complement(join(46345873..46345975,46346098..46346210,46348103..46348191,46348729..46348834,46349120..46349188,46354798..46354887,46355490..46355807))	21.1544	-0.109591	-1.07892	0.796428	0.992663	1	14.256	-0.362373	-1.28554	0.438624	0.641318	1	14.198	-0.484973	-1.39956	0.449937	0.674168	1
Spiol01Chr16171_1	Spov3_chr01	join(46436885..46437145,46437344..46437616)	0	#N/A	#N/A	#N/A	#N/A	#N/A	0	#N/A	#N/A	#N/A	#N/A	#N/A	0	#N/A	#N/A	#N/A	#N/A	#N/A
Spiol01Chr16172_1	Spov3_chr01	join(46615335..46615401,46615627..46615868,46616359..46616439)	0	#N/A	#N/A	#N/A	#N/A	#N/A	0	#N/A	#N/A	#N/A	#N/A	#N/A	0	#N/A	#N/A	#N/A	#N/A	#N/A
Spiol01Chr16173_1	Spov3_chr01	join(46616495..46616667,46616812..46616929)	0	#N/A	#N/A	#N/A	#N/A	#N/A	0	#N/A	#N/A	#N/A	#N/A	#N/A	0	#N/A	#N/A	#N/A	#N/A	#N/A
Spiol01Chr14391_1	Spov3_chr01	complement(join(46627090..46627112,46627268..46627512,46627627..46627685))	0	#N/A	#N/A	#N/A	#N/A	#N/A	0	#N/A	#N/A	#N/A	#N/A	#N/A	0	#N/A	#N/A	#N/A	#N/A	#N/A
Spiol01Chr16174_1	Spov3_chr01	join(46636666..46638422,46638440..46638713)	0	#N/A	#N/A	#N/A	#N/A	#N/A	0	#N/A	#N/A	#N/A	#N/A	#N/A	0	#N/A	#N/A	#N/A	#N/A	#N/A
Spiol01Chr02343_1	Spov3_chr01	complement(join(46690650..46691383,46691473..46691700,46691833..46691861,46691944..46692503))	0	#N/A	#N/A	#N/A	#N/A	#N/A	0	#N/A	#N/A	#N/A	#N/A	#N/A	0	#N/A	#N/A	#N/A	#N/A	#N/A
Spiol01Chr14392_1	Spov3_chr01	join(46742252..46742474,46742558..46742760)	0	#N/A	#N/A	#N/A	#N/A	#N/A	0	#N/A	#N/A	#N/A	#N/A	#N/A	0	#N/A	#N/A	#N/A	#N/A	#N/A
Spiol01Chr14393_1	Spov3_chr01	join(46771419..46771507,46771611..46771718,46771797..46771854,46771938..46772042,46778582..46778639,46778734..46778909,46778978..46779038,46779417..46779718)	12.9048	-0.539613	-1.45358	0.373627	0.916926	1	20.338	0.105907	1.07617	0.807569	0.904103	1	23.6013	0.481912	1.39659	0.375442	0.60267	1
Spiol01Chr14394_1	Spov3_chr01	join(46780651..46780783,46781277..46781406,46781542..46782262)	0	#N/A	#N/A	#N/A	#N/A	#N/A	0.279858	4.88265	29.5002	0.098253	0.260164	1	0.819198	6.11171	69.1524	0.0500821	0.173792	1
Spiol01Chr14395_1	Spov3_chr01	complement(join(46782747..46782839,46782912..46783034,46783147..46783341,46783492..46783620,46783723..46783885,46783981..46784116,46784236..46784883,46784964..46785044,46785676..46785862))	0.160785	5.65303	50.319	0.0847221	#N/A	1	0	#N/A	#N/A	#N/A	#N/A	#N/A	0.259993	0.413835	1.33222	0.862823	0.942779	1
Spiol01Chr16175_1	Spov3_chr01	join(46817333..46817380,46819034..46819231)	0	#N/A	#N/A	#N/A	#N/A	#N/A	0	#N/A	#N/A	#N/A	#N/A	#N/A	0	#N/A	#N/A	#N/A	#N/A	#N/A
Spiol01Chr14396_1	Spov3_chr01	join(46881376..46881535,46881634..46881728,46882513..46882614,46886907..46887011,46889553..46889657,46890296..46890434,46891057..46891172,46891294..46891350,46891657..46891737)	13.0418	0.578231	1.49302	0.316775	0.883059	1	7.2381	-3.56564	-11.8403	0.000257228	0.00207364	1	10.5558	-2.40102	-5.28177	0.0357224	0.138011	1
Spiol01Chr14397_1	Spov3_chr01	join(46897430..46897704,46899194..46899233)	4.08243	0.59691	1.51247	0.781349	0.992213	1	0.364174	-4.63921	-24.9195	0.271152	0.478512	1	0.830376	-5.51793	-45.8206	0.105584	0.277504	1
Spiol01Chr14398_1	Spov3_chr01	join(46981436..46981453,46981905..46982084,46982962..46984410)	2.89193	-0.486	-1.40056	0.660649	0.983739	1	2.13	-3.83931	-14.3136	0.00229207	0.0139421	1	3.28637	-3.4568	-10.98	0.00880751	0.0469845	1
Spiol01Chr02344_1	Spov3_chr01	complement(47009362..47011752)	0	#N/A	#N/A	#N/A	#N/A	#N/A	0	#N/A	#N/A	#N/A	#N/A	#N/A	0	#N/A	#N/A	#N/A	#N/A	#N/A
Spiol01Chr14402_1	Spov3_chr01	complement(join(47012159..47012563,47012825..47013571,47013660..47015837))	0	#N/A	#N/A	#N/A	#N/A	#N/A	0	#N/A	#N/A	#N/A	#N/A	#N/A	0	#N/A	#N/A	#N/A	#N/A	#N/A
Spiol01Chr14401_1	Spov3_chr01	join(47020421..47020499,47021473..47021817,47022607..47022691,47023661..47023736,47024414..47024577,47024666..47024933,47025140..47025265,47025341..47025436,47025526..47025807)	8.37063	-1.04126	-2.05802	0.12555	0.626694	1	10.2013	0.391186	1.31147	0.423388	0.629317	1	6.68499	-0.352548	-1.27681	0.6121	0.804647	1
Spiol01Chr16176_1	Spov3_chr01	join(47155856..47155951,47156022..47156114)	0	#N/A	#N/A	#N/A	#N/A	#N/A	0	#N/A	#N/A	#N/A	#N/A	#N/A	0	#N/A	#N/A	#N/A	#N/A	#N/A
Spiol01Chr16177_1	Spov3_chr01	join(47171306..47171401,47171472..47171564)	0	#N/A	#N/A	#N/A	#N/A	#N/A	0	#N/A	#N/A	#N/A	#N/A	#N/A	0	#N/A	#N/A	#N/A	#N/A	#N/A
Spiol01Chr14403_1	Spov3_chr01	complement(join(47188299..47189747,47190626..47190805,47191257..47191274))	2.98532	-0.697902	-1.62214	0.534671	0.960767	1	2.42822	-4.26123	-19.176	0.000425761	0.00322191	1	3.07317	-3.33674	-10.1032	0.0154069	0.0734133	1
Spiol01Chr16178_1	Spov3_chr01	join(47242305..47242662,47243083..47243163,47243297..47243469)	0	#N/A	#N/A	#N/A	#N/A	#N/A	0	#N/A	#N/A	#N/A	#N/A	#N/A	0	#N/A	#N/A	#N/A	#N/A	#N/A
Spiol01Chr16179_1	Spov3_chr01	join(47250533..47250567,47251048..47251148,47251634..47251776,47251878..47251921,47251966..47252159,47252475..47252482,47252769..47252828,47255719..47255886,47256390..47256554)	0.0163365	1.81131	3.5096	0.51157	#N/A	1	0	#N/A	#N/A	#N/A	#N/A	#N/A	0	#N/A	#N/A	#N/A	#N/A	#N/A
Spiol01Chr16180_1	Spov3_chr01	complement(join(47333926..47334501,47334769..47335061,47335101..47335654,47338298..47338308))	0	#N/A	#N/A	#N/A	#N/A	#N/A	0	#N/A	#N/A	#N/A	#N/A	#N/A	0	#N/A	#N/A	#N/A	#N/A	#N/A
Spiol01Chr16181_1	Spov3_chr01	join(47407026..47407124,47408726..47408798,47409214..47409323)	0	#N/A	#N/A	#N/A	#N/A	#N/A	0	#N/A	#N/A	#N/A	#N/A	#N/A	0	#N/A	#N/A	#N/A	#N/A	#N/A
Spiol01Chr16182_1	Spov3_chr01	complement(join(47412809..47412920,47413014..47413162))	0	#N/A	#N/A	#N/A	#N/A	#N/A	0	#N/A	#N/A	#N/A	#N/A	#N/A	0	#N/A	#N/A	#N/A	#N/A	#N/A
Spiol01Chr16183_1	Spov3_chr01	complement(join(47418643..47419305,47419347..47419617,47419982..47420298))	0	#N/A	#N/A	#N/A	#N/A	#N/A	0	#N/A	#N/A	#N/A	#N/A	#N/A	0	#N/A	#N/A	#N/A	#N/A	#N/A
Spiol01Chr14404_1	Spov3_chr01	complement(join(47548425..47549633,47552890..47553131,47553233..47554052,47554142..47554365,47554454..47554770,47554874..47555133,47555708..47555908,47556707..47556882,47557673..47557727,47557891..47558136))	7.36512	0.517145	1.43112	0.271645	0.84851	1	4.20984	-3.46668	-11.0554	5.67201e-06	6.56369e-05	0.0896121	4.4267	-3.10257	-8.58948	5.97962e-05	0.000618638	0.937425
Spiol01Chr16184_1	Spov3_chr01	complement(join(47747282..47748160,47795926..47796196,47796228..47796364))	0	#N/A	#N/A	#N/A	#N/A	#N/A	0	#N/A	#N/A	#N/A	#N/A	#N/A	0	#N/A	#N/A	#N/A	#N/A	#N/A
Spiol01Chr02345_1	Spov3_chr01	complement(47796375..47797103)	0	#N/A	#N/A	#N/A	#N/A	#N/A	0	#N/A	#N/A	#N/A	#N/A	#N/A	0	#N/A	#N/A	#N/A	#N/A	#N/A
Spiol01Chr16186_1	Spov3_chr01	complement(join(47917863..47917934,47918935..47919001,47920533..47920915))	2.66302	0.427322	1.34473	0.835631	0.9936	1	17.019	3.88746	14.7993	0.00105989	0.0071406	1	10.0288	2.29253	4.89914	0.139989	0.327986	1
Spiol01Chr16185_1	Spov3_chr01	join(47943389..47943947,47954350..47955138,47955173..47957037)	0	#N/A	#N/A	#N/A	#N/A	#N/A	0	#N/A	#N/A	#N/A	#N/A	#N/A	0	#N/A	#N/A	#N/A	#N/A	#N/A
Spiol01Chr14405_1	Spov3_chr01	join(47959463..47962819,47963126..47963382,47964392..47964982,47965105..47967466)	1.65479	0.575324	1.49001	0.362646	0.907873	1	0.552919	-0.404625	-1.32375	0.651948	0.805456	1	1.36714	-1.50729	-2.84275	0.120114	0.299688	1
Spiol01Chr14406_1	Spov3_chr01	complement(join(47969391..47969505,47969687..47969810,47969940..47970026,47970237..47970339))	0.438506	0.0111144	1.00773	0.996333	#N/A	1	0	#N/A	#N/A	#N/A	#N/A	#N/A	0	#N/A	#N/A	#N/A	#N/A	#N/A
Spiol01Chr16189_1	Spov3_chr01	join(48049675..48049985,48050180..48050285,48052111..48052184,48059428..48059539,48060404..48060499,48060579..48060680,48060814..48060888,48062118..48062258,48062384..48062500,48062629..48062733,48062847..48062966)	2.83777	-0.461377	-1.37686	0.689989	0.984588	1	19.1875	1.25413	2.38524	0.00888739	0.0431606	1	26.9369	1.29563	2.45484	0.0323804	0.129118	1
Spiol01Chr14408_1	Spov3_chr01	complement(join(48070732..48071281,48071383..48072419))	0	#N/A	#N/A	#N/A	#N/A	#N/A	0	#N/A	#N/A	#N/A	#N/A	#N/A	0	#N/A	#N/A	#N/A	#N/A	#N/A
Spiol01Chr16190_1	Spov3_chr01	join(48094655..48095770,48095920..48095961,48096783..48096821)	0	#N/A	#N/A	#N/A	#N/A	#N/A	0	#N/A	#N/A	#N/A	#N/A	#N/A	0	#N/A	#N/A	#N/A	#N/A	#N/A
Spiol01Chr16191_1	Spov3_chr01	join(48172666..48172755,48172969..48173525,48174285..48174348,48176243..48176644,48176798..48176928,48177019..48177127,48177236..48177381,48177609..48177682,48177811..48177916,48178001..48178203,48178398..48179506,48179591..48179859,48180402..48180420)	0.0457363	4.66646	25.3947	0.136672	#N/A	1	0	#N/A	#N/A	#N/A	#N/A	#N/A	0.285297	2.69468	6.47409	0.263673	0.486753	1
Spiol01Chr14409_1	Spov3_chr01	join(48203306..48203457,48203535..48203665,48205235..48205317,48205440..48205538,48205723..48205789,48206380..48206455,48206589..48206724)	9.33322	0.586077	1.50116	0.502244	0.954096	1	10.7698	0.214465	1.16027	0.781495	0.887622	1	10.3678	-2.3239	-5.00685	0.0319576	0.127773	1
Spiol01Chr14410_1	Spov3_chr01	join(48225087..48225133,48225428..48225724,48225956..48226023,48227428..48227507,48227740..48227826,48227949..48228056,48228714..48228842)	39.7855	0.818905	1.76407	0.0924068	0.538039	1	23.9611	-0.611403	-1.52774	0.152901	0.339711	1	25.8533	-1.3112	-2.48148	0.025653	0.108205	1
Spiol01Chr14411_1	Spov3_chr01	join(48315432..48315435,48318513..48318707,48318833..48319134,48319286..48319963)	0	#N/A	#N/A	#N/A	#N/A	#N/A	0	#N/A	#N/A	#N/A	#N/A	#N/A	0	#N/A	#N/A	#N/A	#N/A	#N/A
Spiol01Chr14412_1	Spov3_chr01	complement(join(48321326..48321585,48321677..48322099,48322922..48324243,48324335..48324468))	2.16137	-0.704918	-1.63005	0.540575	0.960767	1	2.25175	-0.0804949	-1.05738	0.919609	0.96249	1	4.13271	2.17761	4.52403	0.0689883	0.214221	1
Spiol01Chr16192_1	Spov3_chr01	join(48344165..48345669,48346267..48347389,48347543..48347617,48347694..48347832,48348648..48348793,48349446..48349475)	0	#N/A	#N/A	#N/A	#N/A	#N/A	0	#N/A	#N/A	#N/A	#N/A	#N/A	0	#N/A	#N/A	#N/A	#N/A	#N/A
Spiol01Chr16193_1	Spov3_chr01	complement(join(48356355..48356585,48356777..48356932))	0	#N/A	#N/A	#N/A	#N/A	#N/A	0	#N/A	#N/A	#N/A	#N/A	#N/A	0	#N/A	#N/A	#N/A	#N/A	#N/A
Spiol01Chr16194_1	Spov3_chr01	complement(join(48364310..48364615,48364767..48365018,48365100..48365171,48365349..48365465,48365598..48365723,48366009..48366101,48366110..48366286,48366671..48366718,48366947..48367027,48367109..48367189,48367370..48367528,48368275..48368307))	0	#N/A	#N/A	#N/A	#N/A	#N/A	0	#N/A	#N/A	#N/A	#N/A	#N/A	0	#N/A	#N/A	#N/A	#N/A	#N/A
Spiol01Chr16195_1	Spov3_chr01	complement(join(48380523..48380566,48380653..48380845,48381377..48381766))	0	#N/A	#N/A	#N/A	#N/A	#N/A	0	#N/A	#N/A	#N/A	#N/A	#N/A	0	#N/A	#N/A	#N/A	#N/A	#N/A
Spiol01Chr14413_1	Spov3_chr01	join(48437172..48437304,48437792..48437921,48438714..48439539)	4.51422	-0.144214	-1.10513	0.903027	0.997212	1	3.88416	-0.922328	-1.89517	0.292309	0.500693	1	3.66515	-0.735738	-1.66525	0.560965	0.765351	1
Spiol01Chr16196_1	Spov3_chr01	join(48572076..48572654,48572769..48573206)	0	#N/A	#N/A	#N/A	#N/A	#N/A	0	#N/A	#N/A	#N/A	#N/A	#N/A	0	#N/A	#N/A	#N/A	#N/A	#N/A
Spiol01Chr16197_1	Spov3_chr01	join(48574284..48574615,48574717..48575224,48575253..48575300,48575436..48575477,48577607..48578048,48578266..48578402,48578515..48578718,48578796..48578888,48578980..48579096,48579177..48579575,48581364..48581396)	0	#N/A	#N/A	#N/A	#N/A	#N/A	0.0334098	3.14207	8.8279	0.225044	0.429488	1	0	#N/A	#N/A	#N/A	#N/A	#N/A
Spiol01Chr16198_1	Spov3_chr01	complement(join(48728752..48728872,48728999..48729051,48729117..48729275,48729348..48729677,48729748..48729897,48730180..48730359,48730535..48730645,48730714..48730926))	0	#N/A	#N/A	#N/A	#N/A	#N/A	0	#N/A	#N/A	#N/A	#N/A	#N/A	0	#N/A	#N/A	#N/A	#N/A	#N/A
Spiol01Chr14414_1	Spov3_chr01	join(48811386..48811443,48812423..48812555,48815638..48815689,48815818..48815893,48815995..48816077,48816963..48817059,48821907..48821952,48825935..48826029,48826223..48826518)	2.25088	0.185802	1.13745	0.907975	0.997212	1	9.15207	2.26263	4.79864	0.0225684	0.0915553	1	7.04961	0.806057	1.74843	0.454143	0.678147	1
Spiol01Chr14415_1	Spov3_chr01	complement(join(48884829..48885785,48886601..48886774,48888244..48888288,48888823..48888930,48889043..48889120,48889653..48889717,48890396..48891020,48892526..48892873))	28.7571	-1.01798	-2.02508	0.00397295	0.086258	1	30.7977	-1.31282	-2.48427	0.00200449	0.0124344	1	42.6377	-1.9254	-3.79843	5.60053e-07	8.8927e-06	0.00877995
Spiol01Chr14416_1	Spov3_chr01	join(49029433..49029674,49030928..49031483)	0	#N/A	#N/A	#N/A	#N/A	#N/A	0	#N/A	#N/A	#N/A	#N/A	#N/A	0	#N/A	#N/A	#N/A	#N/A	#N/A
Spiol01Chr16200_1	Spov3_chr01	join(49031657..49031725,49031730..49031925,49032054..49032382)	0	#N/A	#N/A	#N/A	#N/A	#N/A	0	#N/A	#N/A	#N/A	#N/A	#N/A	0	#N/A	#N/A	#N/A	#N/A	#N/A
Spiol01Chr33339_1	Spov3_chr01	join(49032532..49032980,49033664..49033763,49036599..49036820)	0	#N/A	#N/A	#N/A	#N/A	#N/A	0	#N/A	#N/A	#N/A	#N/A	#N/A	0	#N/A	#N/A	#N/A	#N/A	#N/A
Spiol01Chr33340_1	Spov3_chr01	join(49036853..49038373,49040537..49040548)	0	#N/A	#N/A	#N/A	#N/A	#N/A	0	#N/A	#N/A	#N/A	#N/A	#N/A	0	#N/A	#N/A	#N/A	#N/A	#N/A
Spiol01Chr02347_1	Spov3_chr01	join(49087098..49088316,49099000..49099688,49099812..49100057)	0	#N/A	#N/A	#N/A	#N/A	#N/A	0	#N/A	#N/A	#N/A	#N/A	#N/A	0	#N/A	#N/A	#N/A	#N/A	#N/A
Spiol01Chr16203_1	Spov3_chr01	join(49102993..49104165,49104174..49104221,49104414..49104779,49104803..49105246,49105427..49105657,49105804..49106244)	0	#N/A	#N/A	#N/A	#N/A	#N/A	0	#N/A	#N/A	#N/A	#N/A	#N/A	0	#N/A	#N/A	#N/A	#N/A	#N/A
Spiol01Chr33341_1	Spov3_chr01	49106938..49107243	0	#N/A	#N/A	#N/A	#N/A	#N/A	0	#N/A	#N/A	#N/A	#N/A	#N/A	0	#N/A	#N/A	#N/A	#N/A	#N/A
Spiol01Chr16204_1	Spov3_chr01	join(49107904..49107978,49108290..49109189,49110361..49110573)	0	#N/A	#N/A	#N/A	#N/A	#N/A	0	#N/A	#N/A	#N/A	#N/A	#N/A	0	#N/A	#N/A	#N/A	#N/A	#N/A
Spiol01Chr16205_1	Spov3_chr01	join(49110585..49110706,49110820..49111075)	0	#N/A	#N/A	#N/A	#N/A	#N/A	0	#N/A	#N/A	#N/A	#N/A	#N/A	0	#N/A	#N/A	#N/A	#N/A	#N/A
Spiol01Chr16201_1	Spov3_chr01	join(49111134..49111180,49111211..49111346)	0	#N/A	#N/A	#N/A	#N/A	#N/A	0	#N/A	#N/A	#N/A	#N/A	#N/A	0	#N/A	#N/A	#N/A	#N/A	#N/A
Spiol01Chr33342_1	Spov3_chr01	49111818..49112204	0	#N/A	#N/A	#N/A	#N/A	#N/A	0	#N/A	#N/A	#N/A	#N/A	#N/A	0	#N/A	#N/A	#N/A	#N/A	#N/A
Spiol01Chr16206_1	Spov3_chr01	join(49112570..49112677,49112686..49113015)	0	#N/A	#N/A	#N/A	#N/A	#N/A	0	#N/A	#N/A	#N/A	#N/A	#N/A	0	#N/A	#N/A	#N/A	#N/A	#N/A
Spiol01Chr16202_1	Spov3_chr01	join(49114120..49114220,49114232..49114913,49115070..49115114)	0	#N/A	#N/A	#N/A	#N/A	#N/A	0	#N/A	#N/A	#N/A	#N/A	#N/A	0	#N/A	#N/A	#N/A	#N/A	#N/A
Spiol01Chr33343_1	Spov3_chr01	join(49115901..49115927,49115983..49116906)	0	#N/A	#N/A	#N/A	#N/A	#N/A	0	#N/A	#N/A	#N/A	#N/A	#N/A	0	#N/A	#N/A	#N/A	#N/A	#N/A
Spiol01Chr33344_1	Spov3_chr01	49117622..49118134	0	#N/A	#N/A	#N/A	#N/A	#N/A	0	#N/A	#N/A	#N/A	#N/A	#N/A	0	#N/A	#N/A	#N/A	#N/A	#N/A
Spiol01Chr16207_1	Spov3_chr01	complement(join(49126120..49127473,49127494..49127525))	0.46648	6.70624	104.419	0.0445603	#N/A	1	0.170303	4.66487	25.3668	0.106585	0.2732	1	0	#N/A	#N/A	#N/A	#N/A	#N/A
Spiol01Chr02348_1	Spov3_chr01	complement(49127533..49129239)	0	#N/A	#N/A	#N/A	#N/A	#N/A	0	#N/A	#N/A	#N/A	#N/A	#N/A	0	#N/A	#N/A	#N/A	#N/A	#N/A
Spiol01Chr14417_1	Spov3_chr01	join(49176920..49176935,49177552..49177721,49178081..49178241,49180112..49180307)	0.227971	-0.577906	-1.49268	0.802966	#N/A	1	0	#N/A	#N/A	#N/A	#N/A	#N/A	1.27676	-7.08294	-135.575	0.0403157	0.150171	1
Spiol01Chr16208_1	Spov3_chr01	join(49183701..49183786,49183915..49184065)	0	#N/A	#N/A	#N/A	#N/A	#N/A	0	#N/A	#N/A	#N/A	#N/A	#N/A	0	#N/A	#N/A	#N/A	#N/A	#N/A
Spiol01Chr14418_1	Spov3_chr01	join(49241660..49241731,49242052..49242102,49242203..49242232,49242367..49242429,49242555..49242620,49242777..49242905,49243283..49243318,49243909..49244028,49245435..49245620,49245937..49246047)	0	#N/A	#N/A	#N/A	#N/A	#N/A	0	#N/A	#N/A	#N/A	#N/A	#N/A	0	#N/A	#N/A	#N/A	#N/A	#N/A
Spiol01Chr16209_1	Spov3_chr01	join(49277720..49277788,49277867..49278016,49278088..49278417,49278491..49278640,49278715..49278813,49278893..49279115,49279158..49279420)	0	#N/A	#N/A	#N/A	#N/A	#N/A	0	#N/A	#N/A	#N/A	#N/A	#N/A	0	#N/A	#N/A	#N/A	#N/A	#N/A
Spiol01Chr14419_1	Spov3_chr01	complement(join(49358639..49359160,49359526..49360133,49360719..49360848))	0.249949	1.34798	2.54555	0.580364	#N/A	1	2.34668	-0.858477	-1.81312	0.398244	0.605547	1	0.13709	3.9033	14.9627	0.16804	0.367793	1
Spiol01Chr16210_1	Spov3_chr01	join(49385831..49385935,49386045..49386269,49388132..49388326,49388418..49388479,49395567..49395759)	10.0374	0.782012	1.71953	0.457389	0.945548	1	9.5992	-1.57362	-2.97651	0.0231664	0.0934331	1	6.12732	-2.40212	-5.28579	0.143604	0.330962	1
Spiol01Chr16211_1	Spov3_chr01	complement(join(49402527..49402647,49402734..49402806,49402897..49402984,49403083..49403217,49403643..49403703,49403820..49403903,49403986..49404141,49404226..49404347,49404432..49404521,49404613..49404822,49404908..49404984,49405153..49405306,49405407..49405715,49406655..49406813,49408487..49408620,49408781..49408970,49409081..49409233,49409912..49410042,49410989..49411136,49411207..49411335,494…	0.729761	-0.153118	-1.11197	0.911207	0.997212	1	1.09083	-0.00227091	-1.00158	0.998156	0.999241	1	0.504521	-0.858515	-1.81317	0.629845	0.815547	1
Spiol01Chr14420_1	Spov3_chr01	join(49503753..49503887,49504313..49504396,49504820..49504850,49505052..49505134,49505221..49505296,49506811..49506909,49507993..49508042)	0	#N/A	#N/A	#N/A	#N/A	#N/A	0	#N/A	#N/A	#N/A	#N/A	#N/A	0	#N/A	#N/A	#N/A	#N/A	#N/A
Spiol01Chr14421_1	Spov3_chr01	complement(join(49593553..49593969,49594059..49594160,49597331..49597457,49597535..49597971))	0	#N/A	#N/A	#N/A	#N/A	#N/A	0	#N/A	#N/A	#N/A	#N/A	#N/A	0	#N/A	#N/A	#N/A	#N/A	#N/A
Spiol01Chr14422_1	Spov3_chr01	complement(join(49598454..49598871,49599459..49599779,49599862..49602284))	0	#N/A	#N/A	#N/A	#N/A	#N/A	0	#N/A	#N/A	#N/A	#N/A	#N/A	0	#N/A	#N/A	#N/A	#N/A	#N/A
Spiol01Chr16212_1	Spov3_chr01	complement(join(49646576..49646751,49647419..49647628,49647674..49648140,49648180..49648328))	0	#N/A	#N/A	#N/A	#N/A	#N/A	0	#N/A	#N/A	#N/A	#N/A	#N/A	0	#N/A	#N/A	#N/A	#N/A	#N/A
Spiol01Chr33345_1	Spov3_chr01	complement(49648857..49649672)	0	#N/A	#N/A	#N/A	#N/A	#N/A	0	#N/A	#N/A	#N/A	#N/A	#N/A	0	#N/A	#N/A	#N/A	#N/A	#N/A
Spiol01Chr16213_1	Spov3_chr01	join(49842699..49842807,49842992..49843185,49843203..49843229,49843839..49843985,49844054..49844090,49844180..49844376)	0	#N/A	#N/A	#N/A	#N/A	#N/A	0	#N/A	#N/A	#N/A	#N/A	#N/A	0	#N/A	#N/A	#N/A	#N/A	#N/A
Spiol01Chr14424_1	Spov3_chr01	complement(join(49924247..49924355,49924484..49924635))	0	#N/A	#N/A	#N/A	#N/A	#N/A	0	#N/A	#N/A	#N/A	#N/A	#N/A	0	#N/A	#N/A	#N/A	#N/A	#N/A
Spiol01Chr14423_1	Spov3_chr01	join(49946348..49946402,49950719..49950921,49951533..49951727,49951809..49952306)	0	#N/A	#N/A	#N/A	#N/A	#N/A	0	#N/A	#N/A	#N/A	#N/A	#N/A	0	#N/A	#N/A	#N/A	#N/A	#N/A
Spiol01Chr16214_1	Spov3_chr01	join(49960957..49962645,49962663..49962767,49962801..49963295,49963339..49963735,49963753..49964092,49964693..49965373,49965764..49965849,49966005..49966138)	0	#N/A	#N/A	#N/A	#N/A	#N/A	0	#N/A	#N/A	#N/A	#N/A	#N/A	0	#N/A	#N/A	#N/A	#N/A	#N/A
Spiol01Chr16215_1	Spov3_chr01	join(49966175..49966364,49966390..49966505)	0	#N/A	#N/A	#N/A	#N/A	#N/A	0	#N/A	#N/A	#N/A	#N/A	#N/A	0	#N/A	#N/A	#N/A	#N/A	#N/A
Spiol01Chr16216_1	Spov3_chr01	join(49967663..49967695,49967711..49967875)	0	#N/A	#N/A	#N/A	#N/A	#N/A	0	#N/A	#N/A	#N/A	#N/A	#N/A	0	#N/A	#N/A	#N/A	#N/A	#N/A
Spiol01Chr16217_1	Spov3_chr01	join(49967894..49968044,49968101..49968245,49968257..49968660,49968697..49968910,49968930..49969182)	0	#N/A	#N/A	#N/A	#N/A	#N/A	0	#N/A	#N/A	#N/A	#N/A	#N/A	0	#N/A	#N/A	#N/A	#N/A	#N/A
Spiol01Chr14425_1	Spov3_chr01	complement(join(49976847..49977065,49977637..49977762,49977856..49977948,49978094..49978451,49978536..49978826,49978900..49979033,49979670..49979807,49981420..49981653,49981740..49981844,49981923..49982078,49985144..49985255,49985987..49986156,49988870..49989022,49989088..49989378,49990338..49990505,49990596..49990754,49990907..49990957,49991037..49991247,49991509..49992035,49992100..49992528,499…	2.53825	-0.352673	-1.27692	0.555691	0.9634	1	2.86559	0.790535	1.72972	0.125513	0.29912	1	2.35466	-0.433679	-1.35067	0.54088	0.752291	1
Spiol01Chr02350_1	Spov3_chr01	50035978..50036874	0	#N/A	#N/A	#N/A	#N/A	#N/A	0	#N/A	#N/A	#N/A	#N/A	#N/A	0	#N/A	#N/A	#N/A	#N/A	#N/A
Spiol01Chr02351_1	Spov3_chr01	50036965..50038302	0	#N/A	#N/A	#N/A	#N/A	#N/A	0	#N/A	#N/A	#N/A	#N/A	#N/A	0	#N/A	#N/A	#N/A	#N/A	#N/A
Spiol01Chr14426_1	Spov3_chr01	complement(join(50048460..50048577,50048677..50048771,50048875..50048934,50049030..50049128,50049258..50049377,50050681..50050776,50050870..50050915,50050991..50051790))	1.16419	-1.53106	-2.88997	0.460956	0.946542	1	0.288826	-6.29462	-78.5001	0.138651	0.319338	1	0	#N/A	#N/A	#N/A	#N/A	#N/A
Spiol01Chr02352_1	Spov3_chr01	complement(join(50147908..50148081,50148162..50148566,50148753..50148892,50149070..50149700,50149786..50150184))	0.128619	0.659549	1.57959	0.784083	#N/A	1	1.22157	-0.00109663	-1.00076	0.999303	0.99961	1	2.90591	2.50572	5.67934	0.111003	0.285535	1
Spiol01Chr16221_1	Spov3_chr01	complement(join(50232813..50233169,50243109..50243528))	0	#N/A	#N/A	#N/A	#N/A	#N/A	0	#N/A	#N/A	#N/A	#N/A	#N/A	0	#N/A	#N/A	#N/A	#N/A	#N/A
Spiol01Chr33347_1	Spov3_chr01	complement(50246791..50247768)	0	#N/A	#N/A	#N/A	#N/A	#N/A	0	#N/A	#N/A	#N/A	#N/A	#N/A	0	#N/A	#N/A	#N/A	#N/A	#N/A
Spiol01Chr16222_1	Spov3_chr01	complement(join(50247796..50247824,50247829..50248489,50248503..50248682))	0	#N/A	#N/A	#N/A	#N/A	#N/A	0	#N/A	#N/A	#N/A	#N/A	#N/A	0	#N/A	#N/A	#N/A	#N/A	#N/A
Spiol01Chr14427_1	Spov3_chr01	join(50441446..50441695,50443809..50444056,50444157..50444258,50445601..50445777,50445876..50446151,50446536..50446807,50449036..50449153,50449246..50449617,50449710..50449862,50450397..50450525,50450909..50451145,50452300..50452376,50453596..50453782,50453874..50454074,50454200..50454316)	24.3375	-0.23499	-1.1769	0.484359	0.948609	1	16.4062	-2.57618	-5.96358	6.96952e-09	1.33892e-07	0.000110111	14.3977	-1.43713	-2.70781	0.00148339	0.0105668	1
Spiol01Chr16223_1	Spov3_chr01	complement(join(50467743..50467814,50468320..50468418,50468496..50468653,50478438..50478588,50478692..50478762,50478931..50479013,50480429..50480478,50481686..50481762,50481877..50481937,50482027..50482080,50482173..50482232,50482535..50482711,50483049..50483123,50483698..50483769))	7.90119	0.0890341	1.06366	0.913968	0.997212	1	11.4247	-0.29465	-1.22659	0.518684	0.705073	1	9.02033	0.32485	1.25253	0.671339	0.842131	1
Spiol01Chr16224_1	Spov3_chr01	join(50471648..50471712,50471804..50471867,50471914..50472044,50472436..50472913)	0	#N/A	#N/A	#N/A	#N/A	#N/A	0	#N/A	#N/A	#N/A	#N/A	#N/A	0.109055	-3.94773	-15.4307	0.206011	0.416826	1
Spiol01Chr16225_1	Spov3_chr01	join(50484218..50484357,50484503..50485226,50485554..50485832)	0	#N/A	#N/A	#N/A	#N/A	#N/A	0	#N/A	#N/A	#N/A	#N/A	#N/A	0	#N/A	#N/A	#N/A	#N/A	#N/A
Spiol01Chr16226_1	Spov3_chr01	join(50494834..50494909,50495010..50495155)	0	#N/A	#N/A	#N/A	#N/A	#N/A	0	#N/A	#N/A	#N/A	#N/A	#N/A	0	#N/A	#N/A	#N/A	#N/A	#N/A
Spiol01Chr16227_1	Spov3_chr01	complement(join(50644514..50644635,50644822..50645134,50648993..50649491,50649796..50649913,50650048..50650141,50650601..50650687,50650799..50650870,50656101..50656176,50656282..50656316,50656521..50656622,50658821..50659046,50663102..50663232))	4.79877	-0.977952	-1.96967	0.221481	0.798438	1	4.35155	-0.219281	-1.16415	0.707086	0.840419	1	4.75811	0.0603495	1.04272	0.942789	0.977342	1
Spiol01Chr16228_1	Spov3_chr01	join(50747349..50747378,50747936..50747998,50748085..50748129,50750125..50750169,50751484..50751501,50751912..50751926)	0	#N/A	#N/A	#N/A	#N/A	#N/A	0	#N/A	#N/A	#N/A	#N/A	#N/A	0	#N/A	#N/A	#N/A	#N/A	#N/A
Spiol01Chr14428_1	Spov3_chr01	join(50809297..50809341,50809688..50809738,50809839..50809868,50810003..50810065,50810191..50810256,50810413..50810541,50810919..50810954,50811537..50811656,50813064..50813249,50813566..50813676)	0	#N/A	#N/A	#N/A	#N/A	#N/A	0	#N/A	#N/A	#N/A	#N/A	#N/A	0.222761	-5.07691	-33.7522	0.126321	0.308093	1
Spiol01Chr16229_1	Spov3_chr01	join(50885968..50886415,50891126..50891505)	7.85532	-0.476997	-1.39184	0.591137	0.968485	1	11.3622	0.0659265	1.04676	0.917284	0.961306	1	15.0803	1.17738	2.26166	0.165315	0.363572	1
Spiol01Chr14429_1	Spov3_chr01	join(50894420..50894492,50894564..50894616,50894732..50895007)	8.28638	-1.2377	-2.35822	0.403008	0.924855	1	3.23355	-2.60994	-6.10478	0.184861	0.379547	1	2.95352	-7.89195	-237.527	0.0212399	0.0935256	1
Spiol01Chr16230_1	Spov3_chr01	complement(join(50895510..50895548,50895627..50895735,50895831..50896078))	8.11037	-5.08217	-33.8755	0.0111042	0.165986	1	2.43784	-7.6216	-196.938	0.0663483	0.2006	1	0.711336	-5.62061	-49.2007	0.101479	0.270663	1
Spiol01Chr14430_1	Spov3_chr01	complement(join(50911786..50911884,50911986..50912084,50913577..50913693))	0	#N/A	#N/A	#N/A	#N/A	#N/A	0	#N/A	#N/A	#N/A	#N/A	#N/A	0	#N/A	#N/A	#N/A	#N/A	#N/A
Spiol01Chr16231_1	Spov3_chr01	complement(join(50920099..50920110,50927903..50928164,50930176..50930447))	0	#N/A	#N/A	#N/A	#N/A	#N/A	0	#N/A	#N/A	#N/A	#N/A	#N/A	0	#N/A	#N/A	#N/A	#N/A	#N/A
Spiol01Chr02354_1	Spov3_chr01	complement(50998969..50999346)	0	#N/A	#N/A	#N/A	#N/A	#N/A	0	#N/A	#N/A	#N/A	#N/A	#N/A	0	#N/A	#N/A	#N/A	#N/A	#N/A
Spiol01Chr16234_1	Spov3_chr01	complement(join(50999347..50999686,50999744..50999784))	0	#N/A	#N/A	#N/A	#N/A	#N/A	0	#N/A	#N/A	#N/A	#N/A	#N/A	0	#N/A	#N/A	#N/A	#N/A	#N/A
Spiol01Chr14431_1	Spov3_chr01	join(51003218..51003269,51003870..51004195,51004480..51004615,51004714..51004856,51004951..51005074,51010038..51010501)	28.2759	-0.0628686	-1.04454	0.876597	0.997212	1	63.9383	1.53371	2.8953	9.78172e-05	0.00087666	1	69.9342	1.25654	2.38923	0.000214384	0.00192326	1
Spiol01Chr16235_1	Spov3_chr01	complement(join(51016799..51016828,51017128..51017331,51017539..51017735,51018016..51018079,51026499..51026564,51026664..51026794,51033377..51033551,51033632..51033861,51033968..51034268,51035654..51035839))	3.06076	-0.489073	-1.40354	0.66158	0.983739	1	2.32977	-0.662962	-1.58333	0.462473	0.660443	1	4.52201	0.383935	1.3049	0.753086	0.889662	1
Spiol01Chr16237_1	Spov3_chr01	complement(51109947..51110096)	0	#N/A	#N/A	#N/A	#N/A	#N/A	0	#N/A	#N/A	#N/A	#N/A	#N/A	0	#N/A	#N/A	#N/A	#N/A	#N/A
Spiol01Chr16236_1	Spov3_chr01	join(51117463..51117978,51118013..51118180)	0	#N/A	#N/A	#N/A	#N/A	#N/A	0	#N/A	#N/A	#N/A	#N/A	#N/A	0	#N/A	#N/A	#N/A	#N/A	#N/A
Spiol01Chr14432_1	Spov3_chr01	join(51291220..51291339,51294685..51294837)	1.64802	1.63533	3.10658	0.506496	#N/A	1	0	#N/A	#N/A	#N/A	#N/A	#N/A	0	#N/A	#N/A	#N/A	#N/A	#N/A
Spiol01Chr16238_1	Spov3_chr01	join(51363264..51363281,51363287..51363583)	0	#N/A	#N/A	#N/A	#N/A	#N/A	0	#N/A	#N/A	#N/A	#N/A	#N/A	0	#N/A	#N/A	#N/A	#N/A	#N/A
Spiol01Chr16239_1	Spov3_chr01	join(51407282..51407418,51407424..51407709)	0	#N/A	#N/A	#N/A	#N/A	#N/A	0	#N/A	#N/A	#N/A	#N/A	#N/A	0	#N/A	#N/A	#N/A	#N/A	#N/A
Spiol01Chr16240_1	Spov3_chr01	join(51424375..51424573,51426125..51426161,51427282..51427353,51428328..51428385,51428964..51428988,51429166..51429173)	0	#N/A	#N/A	#N/A	#N/A	#N/A	0	#N/A	#N/A	#N/A	#N/A	#N/A	0	#N/A	#N/A	#N/A	#N/A	#N/A
Spiol01Chr02355_1	Spov3_chr01	complement(join(51487295..51487301,51487384..51487481,51487587..51487719,51490102..51490235))	0	#N/A	#N/A	#N/A	#N/A	#N/A	0.272556	3.14205	8.82775	0.2321	0.435104	1	0	#N/A	#N/A	#N/A	#N/A	#N/A
Spiol01Chr16241_1	Spov3_chr01	join(51493088..51493267,51493395..51493541)	0	#N/A	#N/A	#N/A	#N/A	#N/A	0	#N/A	#N/A	#N/A	#N/A	#N/A	0	#N/A	#N/A	#N/A	#N/A	#N/A
Spiol01Chr33348_1	Spov3_chr01	join(51504447..51504590,51504606..51504842)	0	#N/A	#N/A	#N/A	#N/A	#N/A	0	#N/A	#N/A	#N/A	#N/A	#N/A	0	#N/A	#N/A	#N/A	#N/A	#N/A
Spiol01Chr16242_1	Spov3_chr01	complement(join(51564832..51565074,51565097..51565156))	0	#N/A	#N/A	#N/A	#N/A	#N/A	0	#N/A	#N/A	#N/A	#N/A	#N/A	0	#N/A	#N/A	#N/A	#N/A	#N/A
Spiol01Chr02356_1	Spov3_chr01	join(51574566..51574681,51582030..51582105,51585825..51585896,51586028..51586141,51586730..51587158)	19.8646	0.843921	1.79492	0.218825	0.797033	1	23.8449	0.155895	1.11411	0.732994	0.857991	1	22.6714	0.901993	1.86865	0.172993	0.372596	1
Spiol01Chr16243_1	Spov3_chr01	complement(join(51621133..51621751,51621860..51622650))	9.93765	0.319575	1.24796	0.535053	0.960767	1	24.9471	1.12863	2.18651	0.00650072	0.0333274	1	18.3987	0.598217	1.51384	0.279921	0.505	1
Spiol01Chr16244_1	Spov3_chr01	complement(join(51707699..51708487,51708498..51708548,51708569..51708859,51708882..51709058,51709158..51709221,51709794..51709822))	0	#N/A	#N/A	#N/A	#N/A	#N/A	0	#N/A	#N/A	#N/A	#N/A	#N/A	0	#N/A	#N/A	#N/A	#N/A	#N/A
Spiol01Chr16245_1	Spov3_chr01	complement(join(51805163..51805273,51805307..51805612))	0	#N/A	#N/A	#N/A	#N/A	#N/A	0	#N/A	#N/A	#N/A	#N/A	#N/A	0.289506	-4.47092	-22.1759	0.168347	0.368155	1
Spiol01Chr33349_1	Spov3_chr01	complement(join(51857774..51857812,51860539..51860823))	0	#N/A	#N/A	#N/A	#N/A	#N/A	0	#N/A	#N/A	#N/A	#N/A	#N/A	0	#N/A	#N/A	#N/A	#N/A	#N/A
Spiol01Chr16246_1	Spov3_chr01	complement(join(51861696..51861864,51861912..51862827,51863500..51863539,51863692..51864435))	0	#N/A	#N/A	#N/A	#N/A	#N/A	0	#N/A	#N/A	#N/A	#N/A	#N/A	0	#N/A	#N/A	#N/A	#N/A	#N/A
Spiol01Chr33350_1	Spov3_chr01	complement(51865738..51866034)	0	#N/A	#N/A	#N/A	#N/A	#N/A	0	#N/A	#N/A	#N/A	#N/A	#N/A	0	#N/A	#N/A	#N/A	#N/A	#N/A
Spiol01Chr02357_1	Spov3_chr01	complement(51866130..51869069)	0	#N/A	#N/A	#N/A	#N/A	#N/A	0	#N/A	#N/A	#N/A	#N/A	#N/A	0	#N/A	#N/A	#N/A	#N/A	#N/A
Spiol01Chr02358_1	Spov3_chr01	complement(51869113..51870006)	0	#N/A	#N/A	#N/A	#N/A	#N/A	0	#N/A	#N/A	#N/A	#N/A	#N/A	0	#N/A	#N/A	#N/A	#N/A	#N/A
Spiol01Chr16247_1	Spov3_chr01	complement(join(51897247..51897300,51898782..51898874))	0	#N/A	#N/A	#N/A	#N/A	#N/A	0	#N/A	#N/A	#N/A	#N/A	#N/A	0	#N/A	#N/A	#N/A	#N/A	#N/A
Spiol01Chr14435_1	Spov3_chr01	join(51904316..51904506,51905483..51905504)	0	#N/A	#N/A	#N/A	#N/A	#N/A	0	#N/A	#N/A	#N/A	#N/A	#N/A	0	#N/A	#N/A	#N/A	#N/A	#N/A
Spiol01Chr14433_1	Spov3_chr01	join(51908868..51908940,51909016..51909185,51909294..51909356,51909463..51909482,51909634..51909678,51909879..51909940,51911625..51911734,51911975..51912076)	0.583315	6.05874	66.6596	0.0680058	#N/A	1	0	#N/A	#N/A	#N/A	#N/A	#N/A	0	#N/A	#N/A	#N/A	#N/A	#N/A
Spiol01Chr14434_1	Spov3_chr01	complement(join(51913110..51913214,51914130..51914328,51914452..51914724,51915028..51915639,51915720..51915830,51916077..51916158,51916321..51916420))	4.26446	4.37161	20.7008	0.00162086	0.0436063	1	1.56884	-2.3111	-4.96263	0.0672683	0.202659	1	2.15787	-0.00112489	-1.00078	0.999424	0.999607	1
Spiol01Chr02360_1	Spov3_chr01	complement(51941881..51943185)	0	#N/A	#N/A	#N/A	#N/A	#N/A	0	#N/A	#N/A	#N/A	#N/A	#N/A	0	#N/A	#N/A	#N/A	#N/A	#N/A
Spiol01Chr02361_1	Spov3_chr01	complement(join(51943230..51943629,51944572..51944762,51945003..51945372,51945584..51946293))	0	#N/A	#N/A	#N/A	#N/A	#N/A	0	#N/A	#N/A	#N/A	#N/A	#N/A	0	#N/A	#N/A	#N/A	#N/A	#N/A
Spiol01Chr16252_1	Spov3_chr01	join(52028673..52028869,52028998..52029679)	0	#N/A	#N/A	#N/A	#N/A	#N/A	0	#N/A	#N/A	#N/A	#N/A	#N/A	0	#N/A	#N/A	#N/A	#N/A	#N/A
Spiol01Chr16253_1	Spov3_chr01	complement(join(52032355..52032882,52032961..52033059,52033132..52033281,52033363..52033539,52033569..52033691,52033996..52034055,52054423..52054821))	0	#N/A	#N/A	#N/A	#N/A	#N/A	0	#N/A	#N/A	#N/A	#N/A	#N/A	0	#N/A	#N/A	#N/A	#N/A	#N/A
Spiol01Chr16254_1	Spov3_chr01	join(52115469..52115496,52115595..52116007)	0	#N/A	#N/A	#N/A	#N/A	#N/A	0	#N/A	#N/A	#N/A	#N/A	#N/A	0	#N/A	#N/A	#N/A	#N/A	#N/A
Spiol01Chr14442_1	Spov3_chr01	complement(join(52184596..52184916,52185076..52185462,52185831..52186040))	9.97575	0.465955	1.38123	0.474246	0.947744	1	24.4753	1.16556	2.24321	0.0197154	0.082075	1	25.5683	1.12514	2.18122	0.0625938	0.201121	1
Spiol01Chr14440_1	Spov3_chr01	complement(join(52189317..52189662,52190003..52190061,52191095..52191173,52191252..52191396,52192322..52192520))	9.75382	0.283479	1.21713	0.776503	0.992213	1	16.1491	-0.0353074	-1.02478	0.944455	0.975354	1	14.3001	-0.270066	-1.20586	0.700614	0.858708	1
Spiol01Chr14441_1	Spov3_chr01	join(52226615..52226857,52230464..52230577,52231425..52231550)	0	#N/A	#N/A	#N/A	#N/A	#N/A	0	#N/A	#N/A	#N/A	#N/A	#N/A	0	#N/A	#N/A	#N/A	#N/A	#N/A
Spiol01Chr16255_1	Spov3_chr01	complement(join(52240396..52240744,52245979..52246130,52246441..52247136,52249202..52249288,52249392..52249704,52252664..52252793,52253393..52253678,52256784..52256807))	37.2984	-1.2681	-2.40843	0.00103842	0.0301408	1	33.999	-1.06077	-2.08604	0.00826491	0.0405909	1	39.1063	-1.31273	-2.48412	6.72475e-05	0.000689298	1
Spiol01Chr02362_1	Spov3_chr01	complement(join(52291867..52292118,52292234..52292480,52292559..52292620))	0	#N/A	#N/A	#N/A	#N/A	#N/A	0	#N/A	#N/A	#N/A	#N/A	#N/A	0	#N/A	#N/A	#N/A	#N/A	#N/A
Spiol01Chr02363_1	Spov3_chr01	complement(join(52292657..52292864,52295208..52295269))	0	#N/A	#N/A	#N/A	#N/A	#N/A	0	#N/A	#N/A	#N/A	#N/A	#N/A	0	#N/A	#N/A	#N/A	#N/A	#N/A
Spiol01Chr14443_1	Spov3_chr01	join(52377866..52377938,52378023..52378168,52378961..52379215,52379269..52379481,52379572..52379661,52379767..52379973)	26.4975	-1.55705	-2.94252	0.00035729	0.0128672	1	15.4376	-2.1857	-4.54948	0.000718519	0.00511124	1	11.3081	-1.24726	-2.37391	0.115633	0.292647	1
Spiol01Chr16256_1	Spov3_chr01	complement(join(52380571..52380621,52380915..52381276,52381354..52381597,52381605..52381799,52381949..52382086))	0	#N/A	#N/A	#N/A	#N/A	#N/A	0	#N/A	#N/A	#N/A	#N/A	#N/A	0	#N/A	#N/A	#N/A	#N/A	#N/A
Spiol01Chr16257_1	Spov3_chr01	complement(join(52382114..52382355,52382543..52382792))	0	#N/A	#N/A	#N/A	#N/A	#N/A	0	#N/A	#N/A	#N/A	#N/A	#N/A	0	#N/A	#N/A	#N/A	#N/A	#N/A
Spiol01Chr14444_1	Spov3_chr01	52386292..52386600	0.242669	-0.0429796	-1.03024	0.984418	#N/A	1	0.644292	-0.801743	-1.74321	0.72371	0.85291	1	2.05862	5.72025	52.7191	0.0569919	0.188588	1
Spiol01Chr14445_1	Spov3_chr01	join(52397304..52397376,52397586..52397731,52398330..52398572,52398632..52398844,52399104..52399193,52399294..52399500)	5.41032	-1.91471	-3.77039	0.147885	0.668024	1	46.254	4.40955	21.2523	3.1695e-22	2.83571e-20	5.00749e-18	40.088	7.62556	197.48	1.86149e-22	1.76263e-20	2.91826e-18
Spiol01Chr16258_1	Spov3_chr01	52415544..52415567	0	#N/A	#N/A	#N/A	#N/A	#N/A	0	#N/A	#N/A	#N/A	#N/A	#N/A	0	#N/A	#N/A	#N/A	#N/A	#N/A
Spiol01Chr33352_1	Spov3_chr01	complement(join(52438330..52438339,52438555..52439135))	0	#N/A	#N/A	#N/A	#N/A	#N/A	0	#N/A	#N/A	#N/A	#N/A	#N/A	0	#N/A	#N/A	#N/A	#N/A	#N/A
Spiol01Chr02364_1	Spov3_chr01	complement(52439424..52442615)	0	#N/A	#N/A	#N/A	#N/A	#N/A	0	#N/A	#N/A	#N/A	#N/A	#N/A	0	#N/A	#N/A	#N/A	#N/A	#N/A
Spiol01Chr16259_1	Spov3_chr01	join(52491533..52491618,52491669..52491825,52491838..52491909,52492126..52492332)	0	#N/A	#N/A	#N/A	#N/A	#N/A	0.150728	3.14207	8.8279	0.225163	0.429558	1	0	#N/A	#N/A	#N/A	#N/A	#N/A
Spiol01Chr14448_1	Spov3_chr01	complement(join(52532765..52532974,52533061..52533132,52533289..52533504,52533595..52533813,52533905..52534095,52537315..52537363))	0	#N/A	#N/A	#N/A	#N/A	#N/A	0	#N/A	#N/A	#N/A	#N/A	#N/A	0	#N/A	#N/A	#N/A	#N/A	#N/A
Spiol01Chr14446_1	Spov3_chr01	join(52544606..52544681,52544794..52544939,52554236..52554463,52554657..52554869,52554956..52555045,52555590..52555793)	14.4685	-1.73105	-3.3197	0.0132197	0.187069	1	6.41488	0.351741	1.2761	0.66288	0.81236	1	10.987	-0.436913	-1.35371	0.553256	0.76031	1
Spiol01Chr02365_1	Spov3_chr01	complement(join(52559597..52560209,52571862..52572783,52572894..52573413))	0	#N/A	#N/A	#N/A	#N/A	#N/A	0	#N/A	#N/A	#N/A	#N/A	#N/A	0	#N/A	#N/A	#N/A	#N/A	#N/A
Spiol01Chr16260_1	Spov3_chr01	join(52573885..52573966,52575237..52575292,52576029..52576115,52576212..52576436,52576864..52576932,52577165..52577182)	0.230518	-4.79961	-27.8501	0.119307	#N/A	1	0.267583	-4.66974	-25.4525	0.267341	0.475059	1	1.27468	-0.27514	-1.21011	0.907856	0.961904	1
Spiol01Chr16262_1	Spov3_chr01	complement(join(52582493..52582657,52584616..52584780,52584881..52584892))	0	#N/A	#N/A	#N/A	#N/A	#N/A	0	#N/A	#N/A	#N/A	#N/A	#N/A	0	#N/A	#N/A	#N/A	#N/A	#N/A
Spiol01Chr33353_1	Spov3_chr01	52587032..52587355	0	#N/A	#N/A	#N/A	#N/A	#N/A	0	#N/A	#N/A	#N/A	#N/A	#N/A	0	#N/A	#N/A	#N/A	#N/A	#N/A
Spiol01Chr16261_1	Spov3_chr01	join(52587382..52587467,52587517..52587681,52588195..52588657,52588685..52589005)	0	#N/A	#N/A	#N/A	#N/A	#N/A	0	#N/A	#N/A	#N/A	#N/A	#N/A	0	#N/A	#N/A	#N/A	#N/A	#N/A
Spiol01Chr14447_1	Spov3_chr01	join(52589010..52589324,52589411..52589496,52589592..52589595)	0	#N/A	#N/A	#N/A	#N/A	#N/A	0	#N/A	#N/A	#N/A	#N/A	#N/A	0	#N/A	#N/A	#N/A	#N/A	#N/A
Spiol01Chr16265_1	Spov3_chr01	complement(join(52595485..52595646,52601359..52601514))	0	#N/A	#N/A	#N/A	#N/A	#N/A	0	#N/A	#N/A	#N/A	#N/A	#N/A	0	#N/A	#N/A	#N/A	#N/A	#N/A
Spiol01Chr14449_1	Spov3_chr01	complement(join(52618876..52619055,52619144..52619791))	0	#N/A	#N/A	#N/A	#N/A	#N/A	0	#N/A	#N/A	#N/A	#N/A	#N/A	0	#N/A	#N/A	#N/A	#N/A	#N/A
Spiol01Chr14450_1	Spov3_chr01	complement(join(52626744..52626953,52627049..52627120,52627270..52627485,52627704..52627910,52628088..52628278,52630284..52630458))	29.3346	-0.0619498	-1.04388	0.87061	0.997212	1	27.1524	-1.62311	-3.08038	0.000122768	0.00107324	1	19.8743	-1.83198	-3.56024	0.00292856	0.0188391	1
Spiol01Chr16263_1	Spov3_chr01	join(52672625..52672722,52672802..52672919)	0	#N/A	#N/A	#N/A	#N/A	#N/A	0	#N/A	#N/A	#N/A	#N/A	#N/A	0	#N/A	#N/A	#N/A	#N/A	#N/A
Spiol01Chr16264_1	Spov3_chr01	join(52672920..52672981,52673074..52673092,52673117..52673178,52674995..52675064,52675166..52675264,52675366..52675464)	4.24987	2.55364	5.87115	0.217305	0.794648	1	8.88592	8.37594	332.207	0.00119175	0.00789979	1	4.41242	7.23457	150.6	0.0115764	0.0586525	1
Spiol01Chr02366_1	Spov3_chr01	52684147..52684569	0	#N/A	#N/A	#N/A	#N/A	#N/A	0	#N/A	#N/A	#N/A	#N/A	#N/A	0	#N/A	#N/A	#N/A	#N/A	#N/A
Spiol01Chr02367_1	Spov3_chr01	52684636..52685091	0	#N/A	#N/A	#N/A	#N/A	#N/A	0	#N/A	#N/A	#N/A	#N/A	#N/A	0	#N/A	#N/A	#N/A	#N/A	#N/A
Spiol01Chr02368_1	Spov3_chr01	52736171..52737391	0	#N/A	#N/A	#N/A	#N/A	#N/A	0	#N/A	#N/A	#N/A	#N/A	#N/A	0	#N/A	#N/A	#N/A	#N/A	#N/A
Spiol01Chr16266_1	Spov3_chr01	join(52737408..52737509,52737543..52737920)	0	#N/A	#N/A	#N/A	#N/A	#N/A	0	#N/A	#N/A	#N/A	#N/A	#N/A	0	#N/A	#N/A	#N/A	#N/A	#N/A
Spiol01Chr33354_1	Spov3_chr01	join(52870506..52870802,52870894..52871434,52871683..52871900)	0	#N/A	#N/A	#N/A	#N/A	#N/A	0	#N/A	#N/A	#N/A	#N/A	#N/A	0	#N/A	#N/A	#N/A	#N/A	#N/A
Spiol01Chr14451_1	Spov3_chr01	join(52876523..52876598,52876690..52876835,52878751..52878978,52879320..52879532,52879620..52879709,52881452..52881655)	18.8235	-0.852593	-1.80574	0.174708	0.720268	1	19.0964	-0.732214	-1.66119	0.0807391	0.229425	1	14.9001	-0.432993	-1.35003	0.502082	0.719597	1
Spiol01Chr33355_1	Spov3_chr01	join(52908922..52909224,52910237..52910284,52910679..52910715,52920385..52920434)	0	#N/A	#N/A	#N/A	#N/A	#N/A	0	#N/A	#N/A	#N/A	#N/A	#N/A	0	#N/A	#N/A	#N/A	#N/A	#N/A
Spiol01Chr14452_1	Spov3_chr01	complement(join(53027000..53027485,53027583..53027634,53028787..53028872,53030797..53030914,53037061..53037152,53037249..53037341,53038009..53038216,53038398..53038703,53040601..53040815,53040934..53041320,53042723..53042779,53043535..53043665,53044805..53045000,53045130..53045236,53045333..53045454,53047149..53047207))	1.51212	-0.356187	-1.28004	0.750465	0.99182	1	0.829372	-1.09553	-2.13691	0.379908	0.588466	1	1.56909	-0.118605	-1.08568	0.921462	0.967766	1
Spiol01Chr02369_1	Spov3_chr01	complement(join(53112175..53112321,53114665..53114898,53115879..53116157,53116426..53116705,53118289..53118587,53119283..53119477,53121244..53121456,53123780..53123843,53125864..53126004,53135487..53135782))	1.77645	-0.0979125	-1.07022	0.931674	0.997212	1	2.0839	-0.528298	-1.44223	0.517802	0.704508	1	1.62043	-0.339047	-1.26492	0.811561	0.91813	1
Spiol01Chr14453_1	Spov3_chr01	complement(join(53137636..53138324,53139079..53139448))	0	#N/A	#N/A	#N/A	#N/A	#N/A	0.148593	-0.0533576	-1.03768	0.982195	0.992448	1	0.323674	-0.910708	-1.87997	0.704333	0.861092	1
Spiol01Chr14454_1	Spov3_chr01	complement(join(53141814..53141930,53142111..53142184,53142387..53142446,53143491..53143575,53144138..53144317,53144675..53144732,53146017..53146087,53146470..53146637,53146773..53147060))	26.5801	-0.0523947	-1.03698	0.912033	0.997212	1	24.9894	-0.600295	-1.51603	0.150724	0.336214	1	27.5064	-1.00416	-2.00577	0.0341892	0.133835	1
Spiol01Chr16267_1	Spov3_chr01	complement(join(53148142..53148272,53148302..53148380))	0	#N/A	#N/A	#N/A	#N/A	#N/A	0	#N/A	#N/A	#N/A	#N/A	#N/A	0	#N/A	#N/A	#N/A	#N/A	#N/A
Spiol01Chr14457_1	Spov3_chr01	complement(join(53204885..53205234,53207752..53207923))	4.90846	0.0405581	1.02851	0.978742	0.999086	1	8.75016	-2.5271	-5.76412	0.0175867	0.0751105	1	11.1719	-1.60795	-3.04819	0.134723	0.320336	1
Spiol01Chr14455_1	Spov3_chr01	join(53215942..53216169,53216323..53216403,53216488..53216568,53217387..53218076,53218160..53218345)	0	#N/A	#N/A	#N/A	#N/A	#N/A	0	#N/A	#N/A	#N/A	#N/A	#N/A	0	#N/A	#N/A	#N/A	#N/A	#N/A
Spiol01Chr14458_1	Spov3_chr01	complement(join(53236896..53236946,53237037..53237105,53237363..53238080,53238309..53238392,53239005..53239142,53239221..53240509))	0	#N/A	#N/A	#N/A	#N/A	#N/A	0	#N/A	#N/A	#N/A	#N/A	#N/A	0	#N/A	#N/A	#N/A	#N/A	#N/A
Spiol01Chr14456_1	Spov3_chr01	join(53278147..53278896,53279002..53279302,53280161..53281608)	7.6185	0.341292	1.26689	0.421374	0.936472	1	11.0712	0.34874	1.27345	0.462417	0.660443	1	13.6251	0.513216	1.42723	0.373215	0.600696	1
Spiol01Chr16268_1	Spov3_chr01	join(53287042..53287081,53287223..53287450,53287703..53287986)	0	#N/A	#N/A	#N/A	#N/A	#N/A	0	#N/A	#N/A	#N/A	#N/A	#N/A	0	#N/A	#N/A	#N/A	#N/A	#N/A
Spiol01Chr02370_1	Spov3_chr01	join(53356122..53356728,53356942..53357687,53368904..53369257)	0	#N/A	#N/A	#N/A	#N/A	#N/A	0	#N/A	#N/A	#N/A	#N/A	#N/A	0	#N/A	#N/A	#N/A	#N/A	#N/A
Spiol01Chr02371_1	Spov3_chr01	53369491..53371197	0	#N/A	#N/A	#N/A	#N/A	#N/A	0	#N/A	#N/A	#N/A	#N/A	#N/A	0	#N/A	#N/A	#N/A	#N/A	#N/A
Spiol01Chr14459_1	Spov3_chr01	complement(join(53411479..53411542,53411648..53411937,53412093..53412402,53412808..53412878,53413427..53413543,53413633..53413707,53414890..53414948,53422426..53422504))	0	#N/A	#N/A	#N/A	#N/A	#N/A	0	#N/A	#N/A	#N/A	#N/A	#N/A	0	#N/A	#N/A	#N/A	#N/A	#N/A
Spiol01Chr16269_1	Spov3_chr01	complement(join(53503930..53504159,53504454..53504843,53505310..53505688,53505737..53505868,53506154..53506665,53507236..53507694,53508314..53508503))	0	#N/A	#N/A	#N/A	#N/A	#N/A	0	#N/A	#N/A	#N/A	#N/A	#N/A	0	#N/A	#N/A	#N/A	#N/A	#N/A
Spiol01Chr02372_1	Spov3_chr01	complement(join(53535446..53535528,53539149..53539291,53540860..53540997,53545507..53545581,53547715..53547814,53547911..53547993,53548071..53548223,53549905..53549930))	4.18339	0.618751	1.53554	0.652828	0.982362	1	10.21	1.39518	2.63022	0.0836121	0.234262	1	14.6533	3.32134	9.99591	0.00189364	0.0130232	1
Spiol01Chr33356_1	Spov3_chr01	join(53552743..53553046,53554158..53554691,53554949..53555421,53556643..53556855)	0	#N/A	#N/A	#N/A	#N/A	#N/A	0	#N/A	#N/A	#N/A	#N/A	#N/A	0	#N/A	#N/A	#N/A	#N/A	#N/A
Spiol01Chr16270_1	Spov3_chr01	complement(join(53676326..53676418,53678466..53678592,53679057..53679382,53679943..53680071,53680101..53680325))	0	#N/A	#N/A	#N/A	#N/A	#N/A	0	#N/A	#N/A	#N/A	#N/A	#N/A	0	#N/A	#N/A	#N/A	#N/A	#N/A
Spiol01Chr16271_1	Spov3_chr01	complement(join(53680566..53680961,53681187..53681303))	0	#N/A	#N/A	#N/A	#N/A	#N/A	0	#N/A	#N/A	#N/A	#N/A	#N/A	0	#N/A	#N/A	#N/A	#N/A	#N/A
Spiol01Chr16272_1	Spov3_chr01	complement(join(53681313..53681691,53681746..53681894))	0	#N/A	#N/A	#N/A	#N/A	#N/A	0	#N/A	#N/A	#N/A	#N/A	#N/A	0	#N/A	#N/A	#N/A	#N/A	#N/A
Spiol01Chr33359_1	Spov3_chr01	complement(join(53684811..53685038,53685117..53685221))	0	#N/A	#N/A	#N/A	#N/A	#N/A	0	#N/A	#N/A	#N/A	#N/A	#N/A	0	#N/A	#N/A	#N/A	#N/A	#N/A
Spiol01Chr33357_1	Spov3_chr01	complement(join(53691965..53692033,53692119..53692517))	0	#N/A	#N/A	#N/A	#N/A	#N/A	0	#N/A	#N/A	#N/A	#N/A	#N/A	0	#N/A	#N/A	#N/A	#N/A	#N/A
Spiol01Chr33358_1	Spov3_chr01	complement(join(53703331..53703396,53704728..53704778,53707849..53707995,53710144..53710300,53713246..53713343))	0	#N/A	#N/A	#N/A	#N/A	#N/A	0	#N/A	#N/A	#N/A	#N/A	#N/A	0	#N/A	#N/A	#N/A	#N/A	#N/A
Spiol01Chr33360_1	Spov3_chr01	join(53799747..53799750,53802611..53802681,53802758..53802853,53802936..53803010,53818250..53818258)	0	#N/A	#N/A	#N/A	#N/A	#N/A	0.0562327	-2.28996	-4.89042	0.550528	#N/A	1	0	#N/A	#N/A	#N/A	#N/A	#N/A
Spiol01Chr16273_1	Spov3_chr01	join(53829096..53830257,53830294..53831450,53831630..53832211,53832673..53832714)	0	#N/A	#N/A	#N/A	#N/A	#N/A	0	#N/A	#N/A	#N/A	#N/A	#N/A	0	#N/A	#N/A	#N/A	#N/A	#N/A
Spiol01Chr16274_1	Spov3_chr01	join(53836568..53836572,53837332..53837686)	0	#N/A	#N/A	#N/A	#N/A	#N/A	0	#N/A	#N/A	#N/A	#N/A	#N/A	0	#N/A	#N/A	#N/A	#N/A	#N/A
Spiol01Chr16275_1	Spov3_chr01	join(53838771..53838844,53839002..53839014,53839454..53839492,53842636..53842695)	0	#N/A	#N/A	#N/A	#N/A	#N/A	0	#N/A	#N/A	#N/A	#N/A	#N/A	0	#N/A	#N/A	#N/A	#N/A	#N/A
Spiol01Chr14460_1	Spov3_chr01	join(53846400..53846718,53846793..53846845,53847122..53847159,53848759..53849188,53849957..53850172)	9.38645	0.647774	1.56675	0.343863	0.899575	1	6.48883	-2.56742	-5.9275	0.00476712	0.0257731	1	6.18481	-2.84916	-7.20579	0.059361	0.194805	1
Spiol01Chr16278_1	Spov3_chr01	complement(join(53987778..53988385,53990551..53991139))	0	#N/A	#N/A	#N/A	#N/A	#N/A	0	#N/A	#N/A	#N/A	#N/A	#N/A	0	#N/A	#N/A	#N/A	#N/A	#N/A
Spiol01Chr16279_1	Spov3_chr01	complement(join(54029733..54029954,54030036..54030580,54030755..54031473,54031795..54032094,54032133..54032593))	0	#N/A	#N/A	#N/A	#N/A	#N/A	0	#N/A	#N/A	#N/A	#N/A	#N/A	0	#N/A	#N/A	#N/A	#N/A	#N/A
Spiol01Chr02373_1	Spov3_chr01	54033935..54035254	8.6867	1.13036	2.18913	0.0899351	0.529611	1	7.7764	0.292006	1.22434	0.613427	0.778503	1	12.3821	0.195962	1.14549	0.755392	0.890833	1
Spiol01Chr16277_1	Spov3_chr01	join(54049525..54049559,54049835..54050225)	0	#N/A	#N/A	#N/A	#N/A	#N/A	0	#N/A	#N/A	#N/A	#N/A	#N/A	0	#N/A	#N/A	#N/A	#N/A	#N/A
Spiol01Chr02374_1	Spov3_chr01	join(54074236..54076412,54077306..54077309)	0	#N/A	#N/A	#N/A	#N/A	#N/A	0	#N/A	#N/A	#N/A	#N/A	#N/A	0	#N/A	#N/A	#N/A	#N/A	#N/A
Spiol01Chr14462_1	Spov3_chr01	join(54094005..54095250,54096163..54097247)	0	#N/A	#N/A	#N/A	#N/A	#N/A	0	#N/A	#N/A	#N/A	#N/A	#N/A	0	#N/A	#N/A	#N/A	#N/A	#N/A
Spiol01Chr16280_1	Spov3_chr01	join(54098070..54098096,54098339..54098479,54103411..54103489,54103701..54103729)	0.271684	3.73377	13.3038	0.207678	#N/A	1	0.570145	4.09555	17.0955	0.135592	0.31601	1	2.87108	-0.815624	-1.76006	0.728759	0.876056	1
Spiol01Chr16281_1	Spov3_chr01	join(54104531..54104612,54104666..54104934)	0	#N/A	#N/A	#N/A	#N/A	#N/A	0	#N/A	#N/A	#N/A	#N/A	#N/A	0	#N/A	#N/A	#N/A	#N/A	#N/A
Spiol01Chr16282_1	Spov3_chr01	complement(join(54107856..54108113,54108282..54108290,54108365..54108473,54108482..54108513,54108578..54108907,54108979..54109128,54109214..54109516))	0	#N/A	#N/A	#N/A	#N/A	#N/A	0	#N/A	#N/A	#N/A	#N/A	#N/A	0	#N/A	#N/A	#N/A	#N/A	#N/A
Spiol01Chr16283_1	Spov3_chr01	complement(join(54127369..54127694,54129890..54129935))	0	#N/A	#N/A	#N/A	#N/A	#N/A	0	#N/A	#N/A	#N/A	#N/A	#N/A	0	#N/A	#N/A	#N/A	#N/A	#N/A
Spiol01Chr16285_1	Spov3_chr01	complement(join(54129939..54130405,54130415..54130958))	0	#N/A	#N/A	#N/A	#N/A	#N/A	0	#N/A	#N/A	#N/A	#N/A	#N/A	0	#N/A	#N/A	#N/A	#N/A	#N/A
Spiol01Chr16284_1	Spov3_chr01	complement(join(54131406..54131815,54132113..54133004))	0	#N/A	#N/A	#N/A	#N/A	#N/A	0	#N/A	#N/A	#N/A	#N/A	#N/A	0	#N/A	#N/A	#N/A	#N/A	#N/A
Spiol01Chr16286_1	Spov3_chr01	complement(join(54155126..54155365,54155467..54155958,54166966..54167475))	0	#N/A	#N/A	#N/A	#N/A	#N/A	0	#N/A	#N/A	#N/A	#N/A	#N/A	0	#N/A	#N/A	#N/A	#N/A	#N/A
Spiol01Chr16287_1	Spov3_chr01	complement(join(54168079..54168359,54168446..54168464))	0	#N/A	#N/A	#N/A	#N/A	#N/A	0	#N/A	#N/A	#N/A	#N/A	#N/A	0	#N/A	#N/A	#N/A	#N/A	#N/A
Spiol01Chr16288_1	Spov3_chr01	join(54250298..54250464,54251648..54251787,54251826..54252325)	0	#N/A	#N/A	#N/A	#N/A	#N/A	0	#N/A	#N/A	#N/A	#N/A	#N/A	0	#N/A	#N/A	#N/A	#N/A	#N/A
Spiol01Chr16289_1	Spov3_chr01	join(54252373..54252697,54253178..54253287)	0	#N/A	#N/A	#N/A	#N/A	#N/A	0	#N/A	#N/A	#N/A	#N/A	#N/A	0	#N/A	#N/A	#N/A	#N/A	#N/A
Spiol01Chr02375_1	Spov3_chr01	54253327..54253653	0	#N/A	#N/A	#N/A	#N/A	#N/A	0	#N/A	#N/A	#N/A	#N/A	#N/A	0	#N/A	#N/A	#N/A	#N/A	#N/A
Spiol01Chr02376_1	Spov3_chr01	54253735..54254694	0	#N/A	#N/A	#N/A	#N/A	#N/A	0	#N/A	#N/A	#N/A	#N/A	#N/A	0	#N/A	#N/A	#N/A	#N/A	#N/A
Spiol01Chr14463_1	Spov3_chr01	complement(join(54272654..54273324,54273813..54273878,54273967..54274064,54274335..54274445,54276585..54277009))	51.873	-0.148899	-1.10872	0.670103	0.983739	1	48.525	-0.560474	-1.47475	0.14907	0.334048	1	52.0531	-0.0966222	-1.06927	0.780975	0.903923	1
Spiol01Chr16290_1	Spov3_chr01	complement(join(54317743..54318433,54318451..54318644,54319412..54321089,54321103..54321353))	0.0439902	-4.79961	-27.8501	0.119335	#N/A	1	0.0458614	-4.79327	-27.7279	0.258517	0.464076	1	0	#N/A	#N/A	#N/A	#N/A	#N/A
Spiol01Chr14464_1	Spov3_chr01	join(54421805..54421900,54422004..54422139,54422222..54422272,54423066..54423151,54423264..54423328,54424085..54424136)	0	#N/A	#N/A	#N/A	#N/A	#N/A	0	#N/A	#N/A	#N/A	#N/A	#N/A	0	#N/A	#N/A	#N/A	#N/A	#N/A
Spiol01Chr14466_1	Spov3_chr01	complement(join(54441616..54442038,54445409..54445559,54446182..54446419,54446505..54446715,54447222..54447400,54449824..54449896))	3.93511	0.22226	1.16656	0.811547	0.992663	1	19.4064	1.78299	3.44138	0.000121525	0.00106297	1	20.6565	1.31669	2.49094	0.0185764	0.0845715	1
Spiol01Chr14465_1	Spov3_chr01	join(54459050..54459136,54459388..54459453,54459571..54459645,54459721..54459822)	5.22324	6.32433	80.1333	0.00620841	0.116422	1	6.14245	0.268171	1.20428	0.86636	0.936164	1	11.7736	0.847837	1.7998	0.579031	0.780256	1
Spiol01Chr16291_1	Spov3_chr01	join(54483966..54484189,54484718..54484793)	0	#N/A	#N/A	#N/A	#N/A	#N/A	0	#N/A	#N/A	#N/A	#N/A	#N/A	0	#N/A	#N/A	#N/A	#N/A	#N/A
Spiol01Chr14467_1	Spov3_chr01	complement(join(54509362..54509568,54509743..54509883,54510016..54510216,54512684..54512764,54513809..54513991,54514157..54514306,54518306..54518506,54519132..54519305))	62.1858	-0.516099	-1.43008	0.142988	0.659384	1	53.8953	-0.771084	-1.70655	0.0486616	0.162451	1	51.4439	-0.523767	-1.4377	0.125277	0.307414	1
Spiol01Chr02377_1	Spov3_chr01	complement(join(54522845..54523372,54524864..54526077,54526184..54526436,54526997..54527593))	0	#N/A	#N/A	#N/A	#N/A	#N/A	0	#N/A	#N/A	#N/A	#N/A	#N/A	0	#N/A	#N/A	#N/A	#N/A	#N/A
Spiol01Chr14469_1	Spov3_chr01	complement(join(54619109..54619636,54619888..54620037,54620510..54620659,54620744..54621148))	0	#N/A	#N/A	#N/A	#N/A	#N/A	0	#N/A	#N/A	#N/A	#N/A	#N/A	0	#N/A	#N/A	#N/A	#N/A	#N/A
Spiol01Chr16292_1	Spov3_chr01	join(54621352..54621715,54622046..54622215)	0	#N/A	#N/A	#N/A	#N/A	#N/A	0	#N/A	#N/A	#N/A	#N/A	#N/A	0	#N/A	#N/A	#N/A	#N/A	#N/A
Spiol01Chr14468_1	Spov3_chr01	join(54657582..54660335,54661816..54661939,54662372..54662451,54662635..54662876,54664540..54664626,54665247..54665346,54665532..54665733,54665821..54667370)	6.42729	-0.532924	-1.44686	0.248428	0.826511	1	5.27377	0.199132	1.14801	0.630462	0.790514	1	6.29085	-1.05385	-2.07606	0.0398477	0.148784	1
Spiol01Chr16293_1	Spov3_chr01	join(54807690..54807744,54807825..54808207)	0	#N/A	#N/A	#N/A	#N/A	#N/A	0	#N/A	#N/A	#N/A	#N/A	#N/A	0	#N/A	#N/A	#N/A	#N/A	#N/A
Spiol01Chr33361_1	Spov3_chr01	join(54818102..54818140,54818352..54818945)	0	#N/A	#N/A	#N/A	#N/A	#N/A	0	#N/A	#N/A	#N/A	#N/A	#N/A	0	#N/A	#N/A	#N/A	#N/A	#N/A
Spiol01Chr16294_1	Spov3_chr01	complement(join(54940800..54940862,54941216..54941545,54941593..54942537))	0	#N/A	#N/A	#N/A	#N/A	#N/A	0	#N/A	#N/A	#N/A	#N/A	#N/A	0	#N/A	#N/A	#N/A	#N/A	#N/A
Spiol01Chr14470_1	Spov3_chr01	join(55133542..55134748,55134855..55135079,55135211..55135428,55135503..55135713,55135827..55136064,55136145..55136295,55136397..55136708)	0.259055	0.85478	1.80848	0.713894	0.987152	1	3.54829	3.65127	12.5644	0.000234548	0.00191267	1	4.22622	1.76648	3.40223	0.124452	0.306577	1
Spiol01Chr14472_1	Spov3_chr01	complement(join(55148270..55148352,55150357..55150420,55150577..55150664,55150753..55150813,55150888..55150951,55151092..55151194,55151268..55151339,55151483..55151565,55151649..55151744,55154435..55154539,55154782..55154850,55158305..55158396,55159068..55159389))	4.21938	1.66763	3.17691	0.126247	0.627914	1	3.35833	-1.5911	-3.01279	0.103079	0.267291	1	4.2905	0.764792	1.69913	0.511588	0.728047	1
Spiol01Chr14471_1	Spov3_chr01	join(55172756..55172804,55174228..55174464,55174581..55174798)	0.673905	5.87591	58.7254	0.0673458	#N/A	1	0	#N/A	#N/A	#N/A	#N/A	#N/A	0	#N/A	#N/A	#N/A	#N/A	#N/A
Spiol01Chr16296_1	Spov3_chr01	complement(join(55182623..55182669,55183931..55184006,55184049..55184084,55185330..55185416,55185588..55185638))	0	#N/A	#N/A	#N/A	#N/A	#N/A	0	#N/A	#N/A	#N/A	#N/A	#N/A	0	#N/A	#N/A	#N/A	#N/A	#N/A
Spiol01Chr16297_1	Spov3_chr01	complement(join(55223601..55223728,55224072..55224156))	0	#N/A	#N/A	#N/A	#N/A	#N/A	0	#N/A	#N/A	#N/A	#N/A	#N/A	0	#N/A	#N/A	#N/A	#N/A	#N/A
Spiol01Chr02379_1	Spov3_chr01	join(55274380..55274607,55274678..55274970,55275033..55275243)	3.10906	-1.12885	-2.18684	0.5045	0.955075	1	1.74424	-4.06512	-16.7388	0.0493666	0.163549	1	1.48094	0.701436	1.62612	0.731557	0.878129	1
Spiol01Chr16300_1	Spov3_chr01	complement(join(55285286..55285298,55287795..55287874,55291705..55291863,55293900..55293966,55294395..55294537,55296741..55296963,55298261..55298386,55298585..55298671,55298915..55298991,55299079..55299099))	1.0346	2.50487	5.67597	0.279442	0.852486	1	0.486188	-0.568624	-1.48311	0.800772	0.90028	1	0.403032	2.18967	4.562	0.329495	0.556717	1
Spiol01Chr16298_1	Spov3_chr01	join(55320631..55320726,55320751..55320833,55321030..55321600,55321860..55322072)	0	#N/A	#N/A	#N/A	#N/A	#N/A	0	#N/A	#N/A	#N/A	#N/A	#N/A	0	#N/A	#N/A	#N/A	#N/A	#N/A
Spiol01Chr16299_1	Spov3_chr01	join(55322190..55322196,55322462..55322780,55323254..55323341,55323583..55323708)	0	#N/A	#N/A	#N/A	#N/A	#N/A	0	#N/A	#N/A	#N/A	#N/A	#N/A	0	#N/A	#N/A	#N/A	#N/A	#N/A
Spiol01Chr16301_1	Spov3_chr01	join(55391362..55391413,55392963..55393052,55395436..55395575,55395659..55395735,55396374..55396461,55396660..55396740,55396837..55396893,55397861..55397942,55406899..55406948,55413494..55413550,55413674..55413752,55415605..55415663,55415991..55416048,55416138..55416229)	22.5343	0.862584	1.81829	0.0434464	0.347087	1	21.7806	-0.352864	-1.27709	0.419857	0.626066	1	23.8691	-0.877989	-1.83781	0.0736657	0.223342	1
Spiol01Chr14473_1	Spov3_chr01	complement(join(55462459..55462468,55463681..55463784,55463939..55463992))	1.38157	-5.70082	-52.0138	0.0756947	#N/A	1	2.41407	-0.485521	-1.40009	0.830186	0.915515	1	0.718594	-4.47092	-22.1759	0.168413	0.368229	1
Spiol01Chr14475_1	Spov3_chr01	complement(join(55513275..55513448,55513551..55513880,55513952..55514101,55514187..55514849,55514916..55515128))	0	#N/A	#N/A	#N/A	#N/A	#N/A	0	#N/A	#N/A	#N/A	#N/A	#N/A	0	#N/A	#N/A	#N/A	#N/A	#N/A
Spiol01Chr16302_1	Spov3_chr01	complement(join(55523627..55523642,55524853..55524932,55525063..55525151,55526682..55526700))	3.11394	1.14393	2.20982	0.623811	0.972923	1	5.5441	-0.91488	-1.88541	0.612749	0.778459	1	2.86685	-6.75612	-108.093	0.0502198	0.174038	1
[truncated: 33,189 more rows]

## Sheet: R13 v mock 6 dpi
Supplementary File 2 - Raw data from pairwise comparisons for spinach
Pairwise comparison of P. effusa R13-inoculated spinach plants vs mock at 6 dpi
			NIL1						NIL3						Viroflay
[truncated: 34,879 more rows]

## Sheet: R19 v mock 1 dpi
Supplementary File 2 - Raw data from pairwise comparisons for spinach
Pairwise comparison of P. effusa R19-inoculated spinach plants vs mock at 1 dpi
			NIL3						NIL1						Viroflay
[truncated: 34,879 more rows]

## Sheet: R19 v mock 6 dpi
Supplementary File 2 - Raw data from pairwise comparisons for spinach
[truncated: 34,881 more rows]
