# Supplementary material for: Dual transcriptional characterization of spinach and Peronospora effusa during resistant and susceptible race-cultivar interactions
Source: BMC Genomics. 2024 Oct 7;25:937. doi: 10.1186/s12864-024-10809-x (PMC11457348; doi:10.1186/s12864-024-10809-x)
Supplement: Supplementary file 3 — Supplementary Material 3 [file 12864_2024_10809_MOESM3_ESM.xlsx]

## Sheet: R19 vs R13 on NIL1
Supplementary File 3 - Raw data from pairwise comparisons for P. effusa race 13 and 19
Pairwise comparisons from R13 or R19 at 6 dpi vs 1 dpi on NIL1
			R13						R19
Name	Chromosome	Region	6dpi vs. 1dpi R13-NIL1 - Max group mean	6dpi vs. 1dpi R13-NIL1 - Log₂ fold change	6dpi vs. 1dpi R13-NIL1 - Fold change	6dpi vs. 1dpi R13-NIL1 - P-value	6dpi vs. 1dpi R13-NIL1 - FDR p-value	6dpi vs. 1dpi R13-NIL1 - Bonferroni	6dpi vs. 1dpi R19-NIL1 - Max group mean	6dpi vs. 1dpi R19-NIL1 - Log₂ fold change	6dpi vs. 1dpi R19-NIL1 - Fold change	6dpi vs. 1dpi R19-NIL1 - P-value	6dpi vs. 1dpi R19-NIL1 - FDR p-value	6dpi vs. 1dpi R19-NIL1 - Bonferroni
Peff_UA202013_000001_1	Peff_UA202013-Chr1	60377..61747	0	#N/A	#N/A	#N/A	#N/A	#N/A	21.139	11.2044	2359.69	0.463169	0.865038	1
Peff_UA202013_000002_1	Peff_UA202013-Chr1	complement(61822..64053)	42.818	-7.90807	-240.197	0.00824878	0.0725747	1	79.0186	1.54816	2.92445	0.31965	0.865038	1
Peff_UA202013_000003_1	Peff_UA202013-Chr1	join(65940..66203,66268..66357,66433..66561,66579..66722,66797..67613,67674..67754,67821..67942,68004..68075,68151..68363,68527..69033,69107..69221,69295..70073,70145..70318,70394..71491)	15.0967	-0.314019	-1.24317	0.889555	0.919532	1	23.0403	0.665165	1.58575	0.700008	0.869209	1
Peff_UA202013_000004_1	Peff_UA202013-Chr1	complement(join(71632..71904,71988..72650,72724..72901,72993..73042))	17.9441	-5.69295	-51.7306	0.0422316	0.0915787	1	70.2906	2.82699	7.09592	0.166245	0.865038	1
Peff_UA202013_000005_1	Peff_UA202013-Chr1	complement(join(73230..73350,73445..73620,73692..73784,73844..73915,73983..74026,74096..74165,74228..74290,74383..74520,74593..74803,74951..74961))	0	#N/A	#N/A	#N/A	#N/A	#N/A	23.5369	1.28892	2.44345	0.443769	0.865038	1
Peff_UA202013_000006_1	Peff_UA202013-Chr1	complement(75075..83750)	0	#N/A	#N/A	#N/A	#N/A	#N/A	10.6633	0.0758566	1.05399	0.964964	0.982738	1
Peff_UA202013_000007_1	Peff_UA202013-Chr1	complement(98039..98404)	0	#N/A	#N/A	#N/A	#N/A	#N/A	0	#N/A	#N/A	#N/A	#N/A	#N/A
Peff_UA202013_000008_1	Peff_UA202013-Chr1	complement(98441..98803)	0	#N/A	#N/A	#N/A	#N/A	#N/A	0	#N/A	#N/A	#N/A	#N/A	#N/A
Peff_UA202013_000009_1	Peff_UA202013-Chr1	100848..101549	0	#N/A	#N/A	#N/A	#N/A	#N/A	0	#N/A	#N/A	#N/A	#N/A	#N/A
Peff_UA202013_000010_1	Peff_UA202013-Chr1	130425..131315	909.658	1.37538	2.59436	0.247537	0.31002	1	496.166	0.915069	1.88566	0.484739	0.865038	1
Peff_UA202013_000011_1	Peff_UA202013-Chr1	complement(join(156194..156478,156522..157226,157298..158356))	12.4429	-5.92355	-60.6968	0.0423088	0.0915787	1	9.31855	-0.217105	-1.1624	0.907535	0.952341	1
Peff_UA202013_000012_1	Peff_UA202013-Chr1	159152..160096	0	#N/A	#N/A	#N/A	#N/A	#N/A	1.81984	7.22295	149.392	0.636534	0.865038	1
Peff_UA202013_000013_1	Peff_UA202013-Chr1	join(181145..181158,181235..181316,181394..181485,181569..182213)	0	#N/A	#N/A	#N/A	#N/A	#N/A	309.389	3.55915	11.7872	0.0169861	0.865038	1
Peff_UA202013_000014_1	Peff_UA202013-Chr1	complement(182543..183472)	95.9329	6.31424	79.5749	0.0816046	0.130282	1	23.6469	0.26202	1.19916	0.890919	0.942042	1
Peff_UA202013_000015_1	Peff_UA202013-Chr1	complement(183778..185064)	59.1256	1.58629	3.00275	0.532447	0.62324	1	34.0615	-0.00793917	-1.00552	0.997087	0.998063	1
Peff_UA202013_000016_1	Peff_UA202013-Chr1	complement(185394..187148)	35.5112	-7.15902	-142.916	0.0147682	0.075515	1	57.2551	1.36005	2.56693	0.524894	0.865038	1
Peff_UA202013_000017_1	Peff_UA202013-Chr1	join(187273..187332,187396..188031)	0	#N/A	#N/A	#N/A	#N/A	#N/A	39.4405	11.1126	2214.2	0.466428	0.865038	1
Peff_UA202013_000018_1	Peff_UA202013-Chr1	189189..190205	0	#N/A	#N/A	#N/A	#N/A	#N/A	5.90957	8.9777	504.147	0.555747	0.865038	1
Peff_UA202013_000019_1	Peff_UA202013-Chr1	join(191125..191920,192106..192194)	64.8177	1.90066	3.73385	0.452628	0.543097	1	44.1003	-0.790178	-1.72929	0.678977	0.86753	1
Peff_UA202013_000020_1	Peff_UA202013-Chr1	join(192541..192609,192684..193947,194029..194175,194247..194628,194688..195039)	11.4804	-6.01285	-64.5726	0.0381436	0.0887068	1	29.6826	1.83747	3.57382	0.373383	0.865038	1
Peff_UA202013_000021_1	Peff_UA202013-Chr1	complement(join(195093..195549,195624..196720,196793..198814,198888..199139,199241..199684,199760..200056))	6.20011	-6.06619	-67.0046	0.0373437	0.0887068	1	6.46902	11.22	2385.31	0.462741	0.865038	1
Peff_UA202013_000022_1	Peff_UA202013-Chr1	218573..219658	1359.61	0.70616	1.63146	0.416938	0.504625	1	2630.78	1.5653	2.9594	0.229133	0.865038	1
Peff_UA202013_000023_1	Peff_UA202013-Chr1	239168..240118	0	#N/A	#N/A	#N/A	#N/A	#N/A	22.7359	0.706991	1.6324	0.692046	0.868827	1
Peff_UA202013_000024_1	Peff_UA202013-Chr1	complement(240279..242570)	0	#N/A	#N/A	#N/A	#N/A	#N/A	24.8902	1.45619	2.74384	0.481618	0.865038	1
Peff_UA202013_000025_1	Peff_UA202013-Chr1	242907..245483	0	#N/A	#N/A	#N/A	#N/A	#N/A	23.8879	0.166522	1.12235	0.925743	0.961827	1
Peff_UA202013_000026_1	Peff_UA202013-Chr1	245618..246139	27.8244	-5.18687	-36.4254	0.0616274	0.1105	1	66.8558	0.88141	1.84217	0.633735	0.865038	1
Peff_UA202013_000027_1	Peff_UA202013-Chr1	join(246419..246514,246580..246678,246726..246854,246865..247083,247175..249355)	13.33	-6.53164	-92.5168	0.0268144	0.0814679	1	13.3059	3.70644	13.0542	0.0611988	0.865038	1
Peff_UA202013_000028_1	Peff_UA202013-Chr1	complement(249455..251713)	0	#N/A	#N/A	#N/A	#N/A	#N/A	47.0937	2.41639	5.33833	0.20114	0.865038	1
Peff_UA202013_000029_1	Peff_UA202013-Chr1	complement(253636..255093)	102.815	-8.56592	-378.964	0.00600577	0.0725747	1	29.2176	0.486423	1.40097	0.821353	0.90986	1
Peff_UA202013_000030_1	Peff_UA202013-Chr1	complement(join(256403..256728,256774..256830,256845..257097,257183..257320,257404..257760))	0	#N/A	#N/A	#N/A	#N/A	#N/A	30.3907	-0.796155	-1.73647	0.664791	0.866895	1
Peff_UA202013_000031_1	Peff_UA202013-Chr1	complement(join(257926..258182,258254..258506,258586..259080))	553.477	-10.3807	-1333.26	7.61674e-05	0.0169752	0.246783	707.972	1.26079	2.39627	0.298859	0.865038	1
Peff_UA202013_000032_1	Peff_UA202013-Chr1	join(259311..259359,259431..259660,259734..259846,259920..260052)	0	#N/A	#N/A	#N/A	#N/A	#N/A	11.9041	8.95006	494.58	0.556945	0.865038	1
Peff_UA202013_000033_1	Peff_UA202013-Chr1	join(260314..260404,260729..261034,261106..261398,261454..261525)	14.2956	-4.75111	-26.9294	0.0771656	0.125944	1	36.7494	11.1792	2318.84	0.464227	0.865038	1
Peff_UA202013_000034_1	Peff_UA202013-Chr1	complement(261699..262130)	0	#N/A	#N/A	#N/A	#N/A	#N/A	25.4543	-1.25492	-2.38653	0.386389	0.865038	1
Peff_UA202013_000035_1	Peff_UA202013-Chr1	join(264249..264388,264602..264689,264758..264850,264910..265113)	0	#N/A	#N/A	#N/A	#N/A	#N/A	42.774	10.8417	1835.18	0.477415	0.865038	1
Peff_UA202013_000036_1	Peff_UA202013-Chr1	join(265370..265468,265544..265732,265850..267940,268023..268673)	16.4432	-0.334208	-1.26068	0.889687	0.919532	1	66.6236	1.6405	3.11774	0.367392	0.865038	1
Peff_UA202013_000037_1	Peff_UA202013-Chr1	269763..274241	58.651	-7.70744	-209.011	0.00238424	0.0725747	1	18.0644	12.6905	6610.29	0.407156	0.865038	1
Peff_UA202013_000038_1	Peff_UA202013-Chr1	complement(274345..275196)	0	#N/A	#N/A	#N/A	#N/A	#N/A	21.6954	10.5629	1512.65	0.488317	0.865038	1
Peff_UA202013_000039_1	Peff_UA202013-Chr1	join(275356..275522,275598..276972)	0	#N/A	#N/A	#N/A	#N/A	#N/A	109.967	3.19556	9.16136	0.0835649	0.865038	1
Peff_UA202013_000040_1	Peff_UA202013-Chr1	complement(join(277163..277255,277318..277473,277553..277636,277706..278158))	0	#N/A	#N/A	#N/A	#N/A	#N/A	13.3095	0.193966	1.1439	0.858577	0.928929	1
Peff_UA202013_000041_1	Peff_UA202013-Chr1	278297..279313	0	#N/A	#N/A	#N/A	#N/A	#N/A	32.8833	0.955501	1.93925	0.587346	0.865038	1
Peff_UA202013_000042_1	Peff_UA202013-Chr1	join(279674..280049,280172..280275,280448..281114,281197..281270,281342..281536,281575..282042)	0	#N/A	#N/A	#N/A	#N/A	#N/A	24.1719	0.539975	1.45395	0.773304	0.887955	1
Peff_UA202013_000043_1	Peff_UA202013-Chr1	complement(join(282117..282592,282679..283947,283967..284172,284234..284602,284675..285208,285303..285511))	3.56709	-4.91534	-30.1763	0.0738898	0.122897	1	6.95802	0.516985	1.43096	0.774509	0.887955	1
Peff_UA202013_000044_1	Peff_UA202013-Chr1	complement(join(301106..301763,301836..303660,303735..304013,304093..305491))	7.22098	-6.27328	-77.3474	0.0346131	0.0861978	1	6.11559	1.6971	3.24247	0.335693	0.865038	1
Peff_UA202013_000045_1	Peff_UA202013-Chr1	329246..329959	0	#N/A	#N/A	#N/A	#N/A	#N/A	34.8834	2.18965	4.56194	0.142247	0.865038	1
Peff_UA202013_000046_1	Peff_UA202013-Chr1	join(330768..330935,331023..331106,331186..331224)	0	#N/A	#N/A	#N/A	#N/A	#N/A	2.36334	5.81249	56.1997	0.703902	0.869209	1
Peff_UA202013_000047_1	Peff_UA202013-Chr1	join(331392..331943,332018..332323)	110.506	5.94849	61.7553	0.0992168	0.150357	1	22.5948	0.551616	1.46573	0.758821	0.884205	1
Peff_UA202013_000048_1	Peff_UA202013-Chr1	complement(join(332651..333751,333822..334022))	0	#N/A	#N/A	#N/A	#N/A	#N/A	37.3622	1.03166	2.04437	0.573803	0.865038	1
Peff_UA202013_000049_1	Peff_UA202013-Chr1	336666..337343	0	#N/A	#N/A	#N/A	#N/A	#N/A	15.0907	9.73449	851.868	0.522608	0.865038	1
Peff_UA202013_000050_1	Peff_UA202013-Chr1	complement(join(338324..338618,338685..338772,338834..339401))	0	#N/A	#N/A	#N/A	#N/A	#N/A	43.2759	2.58938	6.01841	0.202789	0.865038	1
Peff_UA202013_000051_1	Peff_UA202013-Chr1	complement(join(339558..339650,339728..340237,340324..340638))	71.4118	-7.3676	-165.146	0.013119	0.0753347	1	81.2991	0.472525	1.38754	0.806554	0.90088	1
Peff_UA202013_000052_1	Peff_UA202013-Chr1	join(340754..340930,341005..341256,341326..341655)	0	#N/A	#N/A	#N/A	#N/A	#N/A	36.4965	11.1443	2263.5	0.465288	0.865038	1
Peff_UA202013_000053_1	Peff_UA202013-Chr1	join(341691..341857,341919..342074,342139..342214,342283..342332,342412..342475,342547..343026)	0	#N/A	#N/A	#N/A	#N/A	#N/A	32.2859	1.29038	2.44592	0.521897	0.865038	1
Peff_UA202013_000054_1	Peff_UA202013-Chr1	complement(join(343215..343345,343472..344768))	77.9962	-8.07999	-270.595	0.00520788	0.0725747	1	50.0599	0.315014	1.24402	0.878854	0.937636	1
Peff_UA202013_000055_1	Peff_UA202013-Chr1	join(345297..345439,345510..345642,345732..345899,345964..346119,346325..346519,346593..346862,346935..347018,347105..347245)	97.1035	1.31439	2.48697	0.588097	0.674728	1	35.5018	1.79864	3.47892	0.385385	0.865038	1
Peff_UA202013_000056_1	Peff_UA202013-Chr1	complement(join(347350..347377,347461..347559,347625..348554,348630..348943))	24.6151	4.47862	22.2945	0.186832	0.244679	1	26.6565	-2.33661	-5.05114	0.171078	0.865038	1
Peff_UA202013_000057_1	Peff_UA202013-Chr1	join(349512..350576,350643..350915)	44.0071	-7.13689	-140.74	0.0115604	0.0725887	1	180.468	1.55883	2.94615	0.328543	0.865038	1
Peff_UA202013_000058_1	Peff_UA202013-Chr1	complement(351175..351828)	0	#N/A	#N/A	#N/A	#N/A	#N/A	19.4635	-1.82088	-3.53297	0.181936	0.865038	1
Peff_UA202013_000059_1	Peff_UA202013-Chr1	complement(join(352289..353041,353100..353258,353323..353373,353446..353517,353601..354023))	48.497	5.52921	46.1804	0.116423	0.164362	1	18.4569	0.56213	1.47645	0.762915	0.884437	1
Peff_UA202013_000060_1	Peff_UA202013-Chr1	complement(354200..355735)	2.36399	-3.22501	-9.35031	0.192694	0.247103	1	8.34545	0.169497	1.12467	0.912514	0.954872	1
Peff_UA202013_000061_1	Peff_UA202013-Chr1	356623..357618	134.08	-8.31681	-318.867	0.00688605	0.0725747	1	83.4883	1.64084	3.11846	0.428989	0.865038	1
Peff_UA202013_000062_1	Peff_UA202013-Chr1	358134..359708	0	#N/A	#N/A	#N/A	#N/A	#N/A	23.1781	-0.00766268	-1.00533	0.996684	0.997874	1
Peff_UA202013_000063_1	Peff_UA202013-Chr1	complement(359849..361609)	0	#N/A	#N/A	#N/A	#N/A	#N/A	24.7522	-0.216481	-1.1619	0.914076	0.955529	1
Peff_UA202013_000064_1	Peff_UA202013-Chr1	complement(join(362206..362536,362572..362631,362851..363665))	95.9412	6.23366	75.2524	0.0851521	0.133604	1	20.7518	1.38215	2.60657	0.450101	0.865038	1
Peff_UA202013_000065_1	Peff_UA202013-Chr1	join(363742..364221,364283..364375)	63.3697	-6.53164	-92.5168	0.0268154	0.0814679	1	24.3427	0.120083	1.0868	0.930304	0.963688	1
Peff_UA202013_000066_1	Peff_UA202013-Chr1	complement(join(364594..365071,365148..365545))	22.6368	-5.58798	-48.1004	0.051823	0.0991071	1	28.2559	10.9862	2028.49	0.471713	0.865038	1
Peff_UA202013_000067_1	Peff_UA202013-Chr1	366064..367110	0	#N/A	#N/A	#N/A	#N/A	#N/A	37.0566	11.606	3117.05	0.447959	0.865038	1
Peff_UA202013_000068_1	Peff_UA202013-Chr1	complement(join(368019..368135,368202..368873))	75.3985	-7.09362	-136.582	0.014746	0.075515	1	24.4189	10.6124	1565.46	0.486057	0.865038	1
Peff_UA202013_000069_1	Peff_UA202013-Chr1	416021..417091	79.5255	0.877256	1.83688	0.727253	0.794437	1	25.7517	-0.04635	-1.03265	0.982366	0.991806	1
Peff_UA202013_000070_1	Peff_UA202013-Chr1	complement(417183..419762)	0	#N/A	#N/A	#N/A	#N/A	#N/A	30.764	0.0621732	1.04404	0.973922	0.987809	1
Peff_UA202013_000071_1	Peff_UA202013-Chr1	complement(419907..427901)	6.23107	5.03036	32.6806	0.13748	0.184827	1	8.27732	0.115168	1.0831	0.944767	0.971341	1
Peff_UA202013_000072_1	Peff_UA202013-Chr1	complement(join(428042..428544,428612..429122))	0	#N/A	#N/A	#N/A	#N/A	#N/A	29.2427	3.43507	10.8158	0.0665365	0.865038	1
Peff_UA202013_000073_1	Peff_UA202013-Chr1	429320..430225	0	#N/A	#N/A	#N/A	#N/A	#N/A	133.502	2.36213	5.1413	0.2457	0.865038	1
Peff_UA202013_000074_1	Peff_UA202013-Chr1	complement(430343..433267)	17.7431	-7.03742	-131.363	0.0168723	0.077508	1	10.3051	11.2657	2462.11	0.460753	0.865038	1
Peff_UA202013_000075_1	Peff_UA202013-Chr1	join(433831..433996,434093..434538,434615..434902,434971..435111)	112.876	-0.382599	-1.30369	0.865949	0.900409	1	198.409	0.897983	1.86346	0.589163	0.865038	1
Peff_UA202013_000076_1	Peff_UA202013-Chr1	complement(join(435887..436018,436081..436368,436441..436793,436877..437270))	0	#N/A	#N/A	#N/A	#N/A	#N/A	0.736825	6.24715	75.9589	0.683294	0.867837	1
Peff_UA202013_000077_1	Peff_UA202013-Chr1	join(438269..438291,438476..438984,439070..439578)	13.9523	-5.18687	-36.4254	0.0617091	0.110585	1	88.9548	1.82921	3.55342	0.32975	0.865038	1
Peff_UA202013_000078_1	Peff_UA202013-Chr1	complement(join(440373..442135,442204..444062,444138..444460,444539..444753,444788..445348,445414..445633,445708..445806,445849..446560))	10.0719	1.58047	2.99066	0.530099	0.621389	1	17.6043	-0.649637	-1.56877	0.714111	0.869697	1
Peff_UA202013_000079_1	Peff_UA202013-Chr1	join(446497..446520,446971..447633,447700..447726)	0	#N/A	#N/A	#N/A	#N/A	#N/A	13.8608	-1.02006	-2.02801	0.464982	0.865038	1
Peff_UA202013_000080_1	Peff_UA202013-Chr1	complement(448539..451001)	8.84551	-5.78724	-55.2247	0.0438078	0.0915787	1	20.1932	1.44306	2.71898	0.495169	0.865038	1
Peff_UA202013_000081_1	Peff_UA202013-Chr1	complement(join(451840..452041,452283..452373,452436..452609,452674..453045,453123..453915,453994..454453,454886..457026))	0	#N/A	#N/A	#N/A	#N/A	#N/A	12.5329	12.055	4255.23	0.431172	0.865038	1
Peff_UA202013_000082_1	Peff_UA202013-Chr1	join(458106..458683,458902..459589,461319..461967,462047..462969,463035..463168,463278..463372,463396..463815,463895..464127,464203..464280,464360..464659,464732..464977)	24.416	6.10901	69.023	0.0925113	0.142123	1	32.3423	0.911377	1.88084	0.510624	0.865038	1
Peff_UA202013_000083_1	Peff_UA202013-Chr1	465457..466227	0	#N/A	#N/A	#N/A	#N/A	#N/A	6.07736	8.59835	387.579	0.572358	0.865038	1
Peff_UA202013_000084_1	Peff_UA202013-Chr1	508071..510776	0	#N/A	#N/A	#N/A	#N/A	#N/A	0.174771	5.424	42.9325	0.723611	0.870757	1
Peff_UA202013_000085_1	Peff_UA202013-Chr1	complement(511637..514342)	0	#N/A	#N/A	#N/A	#N/A	#N/A	1.86179	8.68399	411.284	0.568353	0.865038	1
Peff_UA202013_000086_1	Peff_UA202013-Chr1	538659..539867	0	#N/A	#N/A	#N/A	#N/A	#N/A	0.711088	6.15281	71.1509	0.687223	0.867837	1
Peff_UA202013_000087_1	Peff_UA202013-Chr1	539916..540113	0	#N/A	#N/A	#N/A	#N/A	#N/A	0	#N/A	#N/A	#N/A	#N/A	#N/A
Peff_UA202013_000088_1	Peff_UA202013-Chr1	join(548527..548606,548621..548969,549047..549839,549917..550066,550105..550287,550352..550525,550589..550752)	25.9385	-6.95474	-124.047	0.01668	0.0774256	1	4.7508	9.54267	745.815	0.530678	0.865038	1
Peff_UA202013_000089_1	Peff_UA202013-Chr1	complement(568106..568303)	0	#N/A	#N/A	#N/A	#N/A	#N/A	0	#N/A	#N/A	#N/A	#N/A	#N/A
Peff_UA202013_000090_1	Peff_UA202013-Chr1	complement(join(570252..570305,581255..581413))	0	#N/A	#N/A	#N/A	#N/A	#N/A	0	#N/A	#N/A	#N/A	#N/A	#N/A
Peff_UA202013_000091_1	Peff_UA202013-Chr1	582439..584286	0	#N/A	#N/A	#N/A	#N/A	#N/A	0.218673	5.19609	36.6588	0.734345	0.873549	1
Peff_UA202013_000092_1	Peff_UA202013-Chr1	complement(586880..588727)	0	#N/A	#N/A	#N/A	#N/A	#N/A	0.465209	6.15281	71.1509	0.687228	0.867837	1
Peff_UA202013_000093_1	Peff_UA202013-Chr1	616514..618127	0	#N/A	#N/A	#N/A	#N/A	#N/A	1.70973	7.78214	220.119	0.609702	0.865038	1
Peff_UA202013_000094_1	Peff_UA202013-Chr1	complement(620078..622561)	0	#N/A	#N/A	#N/A	#N/A	#N/A	6.64539	0.540708	1.45469	0.729599	0.872229	1
Peff_UA202013_000095_1	Peff_UA202013-Chr1	complement(join(642097..642267,642376..642534,642565..642684))	0	#N/A	#N/A	#N/A	#N/A	#N/A	6.305	7.8903	237.256	0.604569	0.865038	1
Peff_UA202013_000096_1	Peff_UA202013-Chr1	complement(647284..649773)	10.9699	-6.14162	-70.6013	0.0345463	0.0861978	1	12.4574	4.49157	22.4956	0.0277451	0.865038	1
Peff_UA202013_000097_1	Peff_UA202013-Chr1	651559..652740	0	#N/A	#N/A	#N/A	#N/A	#N/A	109.223	-0.159704	-1.11706	0.923834	0.96076	1
Peff_UA202013_000098_1	Peff_UA202013-Chr1	complement(652905..654401)	0	#N/A	#N/A	#N/A	#N/A	#N/A	30.1554	1.50994	2.84799	0.460091	0.865038	1
Peff_UA202013_000099_1	Peff_UA202013-Chr1	656213..660364	63.2836	-9.32715	-642.321	0.00183938	0.0725747	1	23.9409	1.30986	2.47917	0.446962	0.865038	1
Peff_UA202013_000100_1	Peff_UA202013-Chr1	join(660615..660965,661071..662342)	0	#N/A	#N/A	#N/A	#N/A	#N/A	42.5301	2.59154	6.02742	0.20338	0.865038	1
Peff_UA202013_000101_1	Peff_UA202013-Chr1	662915..667033	0	#N/A	#N/A	#N/A	#N/A	#N/A	8.84558	1.28436	2.43574	0.526189	0.865038	1
Peff_UA202013_000102_1	Peff_UA202013-Chr1	complement(join(667217..668668,668753..668962))	0	#N/A	#N/A	#N/A	#N/A	#N/A	41.7596	0.149439	1.10914	0.937857	0.9679	1
Peff_UA202013_000103_1	Peff_UA202013-Chr1	complement(join(669294..669532,669617..669871,669944..670056,670131..670705,670780..670960,671039..671085,671109..671376,671459..671700))	22.6943	-6.79571	-111.099	0.0227734	0.0814679	1	27.8783	12.0805	4331.17	0.430008	0.865038	1
Peff_UA202013_000104_1	Peff_UA202013-Chr1	complement(join(672058..672470,672534..672609,672684..672740,672778..672966))	0	#N/A	#N/A	#N/A	#N/A	#N/A	13.8258	1.30853	2.47689	0.269734	0.865038	1
Peff_UA202013_000105_1	Peff_UA202013-Chr1	join(673334..673528,673608..673691,673773..673975,674050..674137,674221..675522,675841..675945)	0	#N/A	#N/A	#N/A	#N/A	#N/A	40.4718	0.634354	1.55224	0.724048	0.870757	1
Peff_UA202013_000106_1	Peff_UA202013-Chr1	complement(join(676128..676637,676723..677158,677233..677384))	0	#N/A	#N/A	#N/A	#N/A	#N/A	28.8931	1.52346	2.8748	0.39383	0.865038	1
Peff_UA202013_000107_1	Peff_UA202013-Chr1	complement(join(678338..678735,678850..679022,680040..680433,680548..680695))	4.16414	2.20246	4.60264	0.489196	0.580087	1	328.438	0.956827	1.94104	0.48212	0.865038	1
Peff_UA202013_000108_1	Peff_UA202013-Chr1	join(681309..681413,681553..681928,681990..682108,682178..682777,682857..682967,683109..683774)	0	#N/A	#N/A	#N/A	#N/A	#N/A	41.4372	2.28636	4.87825	0.263993	0.865038	1
Peff_UA202013_000109_1	Peff_UA202013-Chr1	complement(684055..684693)	0	#N/A	#N/A	#N/A	#N/A	#N/A	22.3619	10.201	1177.09	0.503107	0.865038	1
Peff_UA202013_000110_1	Peff_UA202013-Chr1	complement(join(684924..684974,685027..685110,685177..685251))	0	#N/A	#N/A	#N/A	#N/A	#N/A	0	#N/A	#N/A	#N/A	#N/A	#N/A
Peff_UA202013_000111_1	Peff_UA202013-Chr1	686001..687911	0	#N/A	#N/A	#N/A	#N/A	#N/A	13.6452	11.0571	2130.75	0.46883	0.865038	1
Peff_UA202013_000112_1	Peff_UA202013-Chr1	join(688048..688283,688367..688450,688521..688608,688676..688953,689037..689379,689455..689672,689737..689974)	0	#N/A	#N/A	#N/A	#N/A	#N/A	32.0444	2.30971	4.95785	0.259307	0.865038	1
Peff_UA202013_000113_1	Peff_UA202013-Chr1	690137..690832	0	#N/A	#N/A	#N/A	#N/A	#N/A	44.4441	11.2972	2516.52	0.459541	0.865038	1
Peff_UA202013_000114_1	Peff_UA202013-Chr1	complement(join(692351..692809,692910..693009,693091..693197,693260..693319))	50.0149	-6.53164	-92.5168	0.0268165	0.0814679	1	48.5505	0.323245	1.25114	0.862609	0.928929	1
Peff_UA202013_000115_1	Peff_UA202013-Chr1	complement(join(693333..693486,693568..693623,693683..693893,693990..694068,694082..694897,694973..695111))	0	#N/A	#N/A	#N/A	#N/A	#N/A	13.3768	10.6021	1554.35	0.486609	0.865038	1
Peff_UA202013_000116_1	Peff_UA202013-Chr1	698105..699955	0	#N/A	#N/A	#N/A	#N/A	#N/A	10.8831	10.704	1668.13	0.482463	0.865038	1
Peff_UA202013_000117_1	Peff_UA202013-Chr1	complement(join(700274..700469,700555..700649))	0	#N/A	#N/A	#N/A	#N/A	#N/A	12.9414	8.30854	317.043	0.585583	0.865038	1
Peff_UA202013_000118_1	Peff_UA202013-Chr1	complement(join(700710..700938,701025..702283,702347..702466))	0	#N/A	#N/A	#N/A	#N/A	#N/A	5.01501	9.34921	652.219	0.539103	0.865038	1
Peff_UA202013_000119_1	Peff_UA202013-Chr1	complement(702590..703231)	0	#N/A	#N/A	#N/A	#N/A	#N/A	56.9689	11.5518	3002.16	0.449926	0.865038	1
Peff_UA202013_000120_1	Peff_UA202013-Chr1	complement(join(703331..703554,703576..703900,703970..704311))	28.527	-6.01285	-64.5726	0.0382148	0.0887068	1	8.00854	9.16942	575.8	0.547142	0.865038	1
Peff_UA202013_000121_1	Peff_UA202013-Chr1	704555..704917	385.172	-8.36239	-329.102	0.00735086	0.0725747	1	1290.98	0.885132	1.84693	0.519471	0.865038	1
Peff_UA202013_000122_1	Peff_UA202013-Chr1	705370..708810	0	#N/A	#N/A	#N/A	#N/A	#N/A	59.4468	1.2472	2.3738	0.394019	0.865038	1
Peff_UA202013_000123_1	Peff_UA202013-Chr1	join(728790..730058,730249..730308,730757..730822,731020..731079)	0	#N/A	#N/A	#N/A	#N/A	#N/A	53.3035	0.439196	1.35585	0.839386	0.918871	1
Peff_UA202013_000124_1	Peff_UA202013-Chr1	join(731155..731219,731381..731732,731816..732136)	4.92017	-3.22501	-9.35031	0.192694	0.247103	1	34.2503	11.0173	2072.73	0.47046	0.865038	1
Peff_UA202013_000125_1	Peff_UA202013-Chr1	join(733665..734363,734379..734624)	0	#N/A	#N/A	#N/A	#N/A	#N/A	11.6363	-1.12382	-2.17923	0.44242	0.865038	1
Peff_UA202013_000126_1	Peff_UA202013-Chr1	complement(join(734720..734906,734975..735053,735116..735647))	0	#N/A	#N/A	#N/A	#N/A	#N/A	71.2879	12.1683	4602.83	0.426855	0.865038	1
Peff_UA202013_000127_1	Peff_UA202013-Chr1	736178..736873	41.7366	-6.20751	-73.9005	0.0333402	0.0861978	1	52.8066	11.5444	2986.78	0.450173	0.865038	1
Peff_UA202013_000128_1	Peff_UA202013-Chr1	complement(join(737176..737387,737521..737542))	0	#N/A	#N/A	#N/A	#N/A	#N/A	241.977	0.0623652	1.04418	0.972962	0.987546	1
Peff_UA202013_000129_1	Peff_UA202013-Chr1	join(737697..737856,737910..738165,738241..738364,738449..738490)	61.0129	-6.50533	-90.8446	0.0279384	0.0820499	1	53.9761	1.69937	3.24759	0.352368	0.865038	1
Peff_UA202013_000130_1	Peff_UA202013-Chr1	complement(join(757386..758040,758130..758257,758335..758985))	0	#N/A	#N/A	#N/A	#N/A	#N/A	41.3946	-0.71715	-1.64393	0.6958	0.868856	1
Peff_UA202013_000131_1	Peff_UA202013-Chr1	complement(join(759230..759766,759855..760217))	103.563	0.29277	1.22499	0.909114	0.933015	1	414.078	3.47541	11.1225	0.049907	0.865038	1
Peff_UA202013_000132_1	Peff_UA202013-Chr1	796776..798890	25.8338	5.16173	35.7961	0.134933	0.182998	1	18.4957	1.09886	2.14185	0.605927	0.865038	1
Peff_UA202013_000133_1	Peff_UA202013-Chr1	complement(join(801184..802368,802459..802674))	32.3922	-6.79356	-110.934	0.0146177	0.075515	1	148.173	-0.898002	-1.86348	0.533745	0.865038	1
Peff_UA202013_000134_1	Peff_UA202013-Chr1	join(804387..804658,804711..807354)	26.8117	-7.62305	-197.136	0.00722656	0.0725747	1	12.0359	-0.605906	-1.52193	0.749401	0.880789	1
Peff_UA202013_000135_1	Peff_UA202013-Chr1	935135..936100	33.83	-6.37875	-83.214	0.0295056	0.0823622	1	113.821	13.1241	8928.12	0.391261	0.865038	1
Peff_UA202013_000136_1	Peff_UA202013-Chr1	939071..940705	159.106	-1.05594	-2.07907	0.52921	0.620572	1	172.305	4.42125	21.4254	0.00665438	0.823313	1
Peff_UA202013_000137_1	Peff_UA202013-Chr1	941003..941386	49.793	-5.65469	-50.377	0.0482303	0.0962489	1	195.078	12.5808	6126.11	0.411213	0.865038	1
Peff_UA202013_000138_1	Peff_UA202013-Chr1	complement(join(941552..941920,941988..942043,942120..942975))	0	#N/A	#N/A	#N/A	#N/A	#N/A	9.5838	9.96021	996.142	0.51292	0.865038	1
Peff_UA202013_000139_1	Peff_UA202013-Chr1	complement(943011..943199)	0	#N/A	#N/A	#N/A	#N/A	#N/A	0	#N/A	#N/A	#N/A	#N/A	#N/A
Peff_UA202013_000140_1	Peff_UA202013-Chr1	complement(943799..945967)	0	#N/A	#N/A	#N/A	#N/A	#N/A	5.86867	-0.0821284	-1.05858	0.957677	0.978717	1
Peff_UA202013_000141_1	Peff_UA202013-Chr1	join(946164..946388,946422..946505,946956..947033)	0	#N/A	#N/A	#N/A	#N/A	#N/A	0	#N/A	#N/A	#N/A	#N/A	#N/A
Peff_UA202013_000142_1	Peff_UA202013-Chr1	join(947463..947734,947768..948036,948059..948333)	0	#N/A	#N/A	#N/A	#N/A	#N/A	1.89668	7.05376	132.86	0.643944	0.865038	1
Peff_UA202013_000143_1	Peff_UA202013-Chr1	complement(949047..950261)	20.9839	-5.92355	-60.6968	0.0425607	0.0915787	1	19.0214	1.04405	2.062	0.560371	0.865038	1
Peff_UA202013_000144_1	Peff_UA202013-Chr1	complement(join(951349..951541,951579..951794,951821..951951))	0	#N/A	#N/A	#N/A	#N/A	#N/A	0.796181	5.2952	39.2657	0.729854	0.872229	1
Peff_UA202013_000145_1	Peff_UA202013-Chr1	complement(952573..953214)	0	#N/A	#N/A	#N/A	#N/A	#N/A	826.906	2.55282	5.8678	0.0940168	0.865038	1
Peff_UA202013_000146_1	Peff_UA202013-Chr1	953530..955014	0	#N/A	#N/A	#N/A	#N/A	#N/A	36.6475	12.1162	4439.67	0.428653	0.865038	1
Peff_UA202013_000147_1	Peff_UA202013-Chr1	complement(join(956089..956178,956238..956363,956418..956462,956548..956679,956747..956935))	0	#N/A	#N/A	#N/A	#N/A	#N/A	9.32049	8.75756	432.802	0.565245	0.865038	1
Peff_UA202013_000148_1	Peff_UA202013-Chr1	957923..959197	0	#N/A	#N/A	#N/A	#N/A	#N/A	24.9754	4.5173	22.9004	0.0252106	0.865038	1
Peff_UA202013_000149_1	Peff_UA202013-Chr1	complement(join(959509..960081,960148..960222,960295..961630,961698..961838,961917..962143))	36.3426	-7.75145	-215.487	0.00780918	0.0725747	1	14.4424	1.38087	2.60426	0.489586	0.865038	1
Peff_UA202013_000150_1	Peff_UA202013-Chr1	join(963245..963784,963847..964251)	34.6857	-6.39395	-84.0953	0.0326776	0.0861978	1	12.5096	9.92447	971.772	0.514481	0.865038	1
Peff_UA202013_000151_1	Peff_UA202013-Chr1	complement(965245..966237)	0	#N/A	#N/A	#N/A	#N/A	#N/A	4.70969	8.5534	375.69	0.57432	0.865038	1
Peff_UA202013_000152_1	Peff_UA202013-Chr1	complement(join(966839..968216,968300..969765))	41.9717	-4.00252	-16.0279	0.0825456	0.131185	1	29.4579	0.501093	1.41529	0.792348	0.895538	1
Peff_UA202013_000153_1	Peff_UA202013-Chr1	join(970515..970687,970758..970845,970920..970988,971071..971142,971225..971344,971437..971685)	45.5932	-6.40571	-84.7833	0.0261156	0.0814679	1	151.538	-1.33765	-2.52739	0.366598	0.865038	1
Peff_UA202013_000154_1	Peff_UA202013-Chr1	complement(join(971842..972091,972166..972338,972408..973480,973591..974106,974184..974379))	0	#N/A	#N/A	#N/A	#N/A	#N/A	14.7419	0.37875	1.30021	0.856936	0.928479	1
Peff_UA202013_000155_1	Peff_UA202013-Chr1	complement(join(974416..974824,974904..975139,975213..975354,975469..975767))	0	#N/A	#N/A	#N/A	#N/A	#N/A	27.3682	11.2543	2442.84	0.46131	0.865038	1
Peff_UA202013_000156_1	Peff_UA202013-Chr1	complement(977191..978174)	119.22	6.25343	76.2906	0.082698	0.131344	1	401.993	0.512056	1.42608	0.745281	0.878866	1
Peff_UA202013_000157_1	Peff_UA202013-Chr1	complement(978458..979363)	0	#N/A	#N/A	#N/A	#N/A	#N/A	28.0997	-0.292418	-1.22469	0.880078	0.937841	1
Peff_UA202013_000158_1	Peff_UA202013-Chr1	complement(join(979383..979579,979665..979804,979871..980100))	36.8451	3.8057	13.984	0.264918	0.33057	1	4.60955	7.75724	216.352	0.610759	0.865038	1
Peff_UA202013_000159_1	Peff_UA202013-Chr1	980274..980888	0	#N/A	#N/A	#N/A	#N/A	#N/A	13.519	9.43778	693.513	0.535374	0.865038	1
Peff_UA202013_000160_1	Peff_UA202013-Chr1	complement(join(981437..981614,981652..981845))	0	#N/A	#N/A	#N/A	#N/A	#N/A	0	#N/A	#N/A	#N/A	#N/A	#N/A
Peff_UA202013_000161_1	Peff_UA202013-Chr1	982443..984359	0	#N/A	#N/A	#N/A	#N/A	#N/A	12.463	10.9167	1933.09	0.474426	0.865038	1
Peff_UA202013_000162_1	Peff_UA202013-Chr1	986242..992919	15.9424	-8.06395	-267.603	0.00731579	0.0725747	1	8.74535	1.32045	2.49745	0.529247	0.865038	1
Peff_UA202013_000163_1	Peff_UA202013-Chr1	complement(join(993095..993166,993248..993336,993428..993503))	0	#N/A	#N/A	#N/A	#N/A	#N/A	114.444	11.0835	2170.04	0.467697	0.865038	1
Peff_UA202013_000164_1	Peff_UA202013-Chr1	complement(994066..994287)	0	#N/A	#N/A	#N/A	#N/A	#N/A	0	#N/A	#N/A	#N/A	#N/A	#N/A
Peff_UA202013_000165_1	Peff_UA202013-Chr1	join(994884..994933,995223..995664)	610.352	-0.307632	-1.23767	0.816589	0.86237	1	4418.97	0.79547	1.73564	0.529188	0.865038	1
Peff_UA202013_000166_1	Peff_UA202013-Chr1	complement(join(995714..996037,996099..996188,996262..996320,996390..996633,996657..996731,996836..996925,997073..997162,997196..997327))	0	#N/A	#N/A	#N/A	#N/A	#N/A	8.10644	0.682256	1.60465	0.554167	0.865038	1
Peff_UA202013_000167_1	Peff_UA202013-Chr1	complement(join(997340..997423,997494..997643))	0	#N/A	#N/A	#N/A	#N/A	#N/A	0.367468	3.32157	9.99749	0.828113	0.911845	1
Peff_UA202013_000168_1	Peff_UA202013-Chr1	complement(997806..999992)	0	#N/A	#N/A	#N/A	#N/A	#N/A	35.0782	0.427967	1.34534	0.840011	0.919025	1
Peff_UA202013_000169_1	Peff_UA202013-Chr1	join(1000202..1000373,1000475..1000597,1000614..1000690)	0	#N/A	#N/A	#N/A	#N/A	#N/A	14.6526	8.81181	449.386	0.56275	0.865038	1
Peff_UA202013_000170_1	Peff_UA202013-Chr1	join(1000741..1000806,1000883..1001197)	0	#N/A	#N/A	#N/A	#N/A	#N/A	81.1208	11.2892	2502.66	0.459803	0.865038	1
Peff_UA202013_000171_1	Peff_UA202013-Chr1	complement(join(1001352..1001670,1001758..1003047,1003143..1003552))	0	#N/A	#N/A	#N/A	#N/A	#N/A	8.63155	10.4808	1428.99	0.491553	0.865038	1
Peff_UA202013_000172_1	Peff_UA202013-Chr1	1005407..1006078	89.4242	-7.24442	-151.631	0.0136516	0.0753347	1	283.452	13.9117	15411.1	0.362776	0.865038	1
Peff_UA202013_000173_1	Peff_UA202013-Chr1	complement(1006237..1006674)	58.031	-6.01285	-64.5726	0.038286	0.0887068	1	8.42036	8.21483	297.104	0.589721	0.865038	1
Peff_UA202013_000174_1	Peff_UA202013-Chr1	complement(1006915..1007202)	0	#N/A	#N/A	#N/A	#N/A	#N/A	0	#N/A	#N/A	#N/A	#N/A	#N/A
Peff_UA202013_000175_1	Peff_UA202013-Chr1	complement(1007651..1008988)	45.8965	5.77955	54.9312	0.108026	0.157161	1	0.906071	6.69975	103.95	0.660721	0.866895	1
Peff_UA202013_000176_1	Peff_UA202013-Chr1	join(1009532..1009771,1009858..1010301)	0	#N/A	#N/A	#N/A	#N/A	#N/A	7.21519	8.68804	412.439	0.568262	0.865038	1
Peff_UA202013_000177_1	Peff_UA202013-Chr1	complement(join(1010355..1011167,1011260..1011317,1011386..1011615,1011689..1012825))	0	#N/A	#N/A	#N/A	#N/A	#N/A	5.3471	0.583232	1.4982	0.685369	0.867837	1
Peff_UA202013_000178_1	Peff_UA202013-Chr1	1066595..1067677	0	#N/A	#N/A	#N/A	#N/A	#N/A	44.8843	1.55272	2.93369	0.463332	0.865038	1
Peff_UA202013_000179_1	Peff_UA202013-Chr1	complement(join(1067776..1068423,1068498..1068680,1068748..1069199,1069261..1069360))	58.9617	-1.25501	-2.38669	0.608734	0.692764	1	129.697	-0.55092	-1.46502	0.697812	0.869209	1
Peff_UA202013_000180_1	Peff_UA202013-Chr1	complement(join(1069607..1069759,1069842..1070604,1070688..1070995,1071037..1071300,1071321..1071501,1071541..1072143,1075370..1075713,1075787..1075855,1075926..1079612))	2.84925	-5.51877	-45.8475	0.0514587	0.0991071	1	15.2721	1.35347	2.55526	0.477202	0.865038	1
Peff_UA202013_000181_1	Peff_UA202013-Chr1	1073824..1074798	928.836	-1.71985	-3.29402	0.0686612	0.115027	1	1225.56	0.944639	1.92471	0.428084	0.865038	1
Peff_UA202013_000182_1	Peff_UA202013-Chr1	1080390..1080785	0	#N/A	#N/A	#N/A	#N/A	#N/A	30.3492	9.90555	959.107	0.515379	0.865038	1
Peff_UA202013_000183_1	Peff_UA202013-Chr1	join(1081488..1082639,1082713..1082942,1083010..1083067,1083160..1083972)	0	#N/A	#N/A	#N/A	#N/A	#N/A	7.71941	0.822573	1.76856	0.556372	0.865038	1
Peff_UA202013_000184_1	Peff_UA202013-Chr1	complement(join(1084026..1084472,1084559..1085241,1085340..1085380,1085450..1085559))	0	#N/A	#N/A	#N/A	#N/A	#N/A	15.3497	0.419745	1.33769	0.818998	0.90885	1
Peff_UA202013_000185_1	Peff_UA202013-Chr1	1086246..1086488	0	#N/A	#N/A	#N/A	#N/A	#N/A	1.02591	4.4239	21.4647	0.772479	0.887955	1
Peff_UA202013_000186_1	Peff_UA202013-Chr1	complement(join(1086954..1087140,1087228..1087368,1087441..1087520,1087597..1088322))	0	#N/A	#N/A	#N/A	#N/A	#N/A	76.2086	1.11368	2.16397	0.562445	0.865038	1
Peff_UA202013_000187_1	Peff_UA202013-Chr1	complement(join(1088875..1089030,1089250..1089282))	0	#N/A	#N/A	#N/A	#N/A	#N/A	0	#N/A	#N/A	#N/A	#N/A	#N/A
Peff_UA202013_000188_1	Peff_UA202013-Chr1	1089417..1090787	0	#N/A	#N/A	#N/A	#N/A	#N/A	11.6329	10.3612	1315.36	0.49647	0.865038	1
Peff_UA202013_000189_1	Peff_UA202013-Chr1	complement(1091148..1092584)	19.0084	-6.14162	-70.6013	0.0345626	0.0861978	1	27.5027	1.108	2.15546	0.598922	0.865038	1
Peff_UA202013_000190_1	Peff_UA202013-Chr1	join(1092809..1092939,1093040..1093239,1093353..1093552,1093643..1093698,1093781..1093841,1093946..1094039,1094107..1094261,1094360..1094482,1094567..1094641)	59.8708	5.86354	58.2241	0.10294	0.154339	1	66.6891	1.52959	2.88704	0.462719	0.865038	1
Peff_UA202013_000191_1	Peff_UA202013-Chr1	1094980..1099161	10.3576	0.698614	1.62294	0.779337	0.835557	1	9.90031	1.45685	2.74508	0.490375	0.865038	1
Peff_UA202013_000192_1	Peff_UA202013-Chr1	complement(join(1099408..1099930,1099997..1100148))	0	#N/A	#N/A	#N/A	#N/A	#N/A	15.1064	9.71854	842.504	0.523211	0.865038	1
Peff_UA202013_000193_1	Peff_UA202013-Chr1	complement(1100938..1101744)	0	#N/A	#N/A	#N/A	#N/A	#N/A	10.2385	9.42098	685.486	0.536031	0.865038	1
Peff_UA202013_000194_1	Peff_UA202013-Chr1	complement(join(1102947..1103592,1103663..1103816,1103851..1103990))	495.059	-0.126852	-1.09191	0.9113	0.934152	1	1858.08	0.381748	1.30292	0.773974	0.887955	1
Peff_UA202013_000195_1	Peff_UA202013-Chr1	join(1104418..1104540,1104620..1104703,1104778..1104891,1105084..1105134)	0	#N/A	#N/A	#N/A	#N/A	#N/A	23.0174	9.42155	685.757	0.535953	0.865038	1
Peff_UA202013_000196_1	Peff_UA202013-Chr1	join(1105970..1106162,1106249..1106318,1106396..1106880,1107193..1107275)	0	#N/A	#N/A	#N/A	#N/A	#N/A	13.9875	9.89168	949.929	0.515825	0.865038	1
Peff_UA202013_000197_1	Peff_UA202013-Chr1	join(1107641..1107771,1107843..1108178,1108191..1108380)	0	#N/A	#N/A	#N/A	#N/A	#N/A	12.1694	9.33236	644.644	0.539868	0.865038	1
Peff_UA202013_000198_1	Peff_UA202013-Chr1	complement(1108598..1110022)	0	#N/A	#N/A	#N/A	#N/A	#N/A	14.8111	10.731	1699.59	0.481235	0.865038	1
Peff_UA202013_000199_1	Peff_UA202013-Chr1	join(1110210..1110785,1110856..1111617,1111688..1111762,1111846..1111983)	0	#N/A	#N/A	#N/A	#N/A	#N/A	8.07579	9.96678	1000.69	0.512738	0.865038	1
Peff_UA202013_000200_1	Peff_UA202013-Chr1	complement(1112512..1113111)	0	#N/A	#N/A	#N/A	#N/A	#N/A	34.7335	0.113701	1.082	0.941769	0.970224	1
Peff_UA202013_000201_1	Peff_UA202013-Chr1	join(1115552..1115633,1115670..1115783,1115855..1115905,1115974..1116140,1116174..1116434)	0	#N/A	#N/A	#N/A	#N/A	#N/A	0.0636945	2.62666	6.17593	0.86371	0.928929	1
Peff_UA202013_000202_1	Peff_UA202013-Chr1	complement(1151474..1151662)	0	#N/A	#N/A	#N/A	#N/A	#N/A	0	#N/A	#N/A	#N/A	#N/A	#N/A
Peff_UA202013_000203_1	Peff_UA202013-Chr1	1152904..1154652	31.7989	1.46356	2.75787	0.558876	0.646468	1	44.1344	-3.95152	-15.4713	0.045414	0.865038	1
Peff_UA202013_000204_1	Peff_UA202013-Chr1	complement(join(1155203..1155635,1155714..1155959,1156026..1156082,1156188..1159267))	0	#N/A	#N/A	#N/A	#N/A	#N/A	19.0756	-1.06351	-2.09001	0.579106	0.865038	1
Peff_UA202013_000205_1	Peff_UA202013-Chr1	complement(1159349..1159633)	0	#N/A	#N/A	#N/A	#N/A	#N/A	1.81026	5.54227	46.6003	0.717772	0.870144	1
Peff_UA202013_000206_1	Peff_UA202013-Chr1	complement(join(1159719..1160436,1160515..1160793,1160863..1160904,1161096..1161121))	0	#N/A	#N/A	#N/A	#N/A	#N/A	12.4888	0.484053	1.39867	0.748475	0.880789	1
Peff_UA202013_000207_1	Peff_UA202013-Chr1	join(1162429..1163225,1163298..1165173,1165244..1165303,1165383..1165460)	20.6678	-7.21148	-148.208	0.0154475	0.075515	1	27.0556	2.38211	5.21298	0.204882	0.865038	1
Peff_UA202013_000208_1	Peff_UA202013-Chr1	complement(1165608..1166321)	0	#N/A	#N/A	#N/A	#N/A	#N/A	22.2152	0.264736	1.20142	0.871033	0.93294	1
Peff_UA202013_000209_1	Peff_UA202013-Chr1	join(1178415..1178450,1178553..1179953)	19.0084	-6.14162	-70.6013	0.0345789	0.0861978	1	15.7347	1.23053	2.34653	0.482609	0.865038	1
Peff_UA202013_000210_1	Peff_UA202013-Chr1	join(1180165..1180490,1180561..1180708,1180774..1180861,1180894..1181294)	0	#N/A	#N/A	#N/A	#N/A	#N/A	22.8193	10.8119	1797.61	0.478388	0.865038	1
Peff_UA202013_000211_1	Peff_UA202013-Chr1	complement(join(1181305..1182604,1182678..1182809,1182894..1183411))	0	#N/A	#N/A	#N/A	#N/A	#N/A	9.03358	10.472	1420.33	0.491922	0.865038	1
Peff_UA202013_000212_1	Peff_UA202013-Chr1	1185181..1186209	0	#N/A	#N/A	#N/A	#N/A	#N/A	57.61	-0.462212	-1.37765	0.830736	0.91333	1
Peff_UA202013_000213_1	Peff_UA202013-Chr1	complement(join(1186313..1191013,1191091..1191247,1191322..1191464))	18.5705	-7.86254	-232.735	0.010627	0.0725747	1	34.588	0.526492	1.44042	0.705077	0.869209	1
Peff_UA202013_000214_1	Peff_UA202013-Chr1	1191809..1192783	11.6219	-4.87236	-29.2905	0.0746878	0.123515	1	52.1196	0.681027	1.60328	0.715718	0.870134	1
Peff_UA202013_000215_1	Peff_UA202013-Chr1	complement(1222320..1227602)	0	#N/A	#N/A	#N/A	#N/A	#N/A	11.2867	-1.96959	-3.91657	0.265129	0.865038	1
Peff_UA202013_000216_1	Peff_UA202013-Chr1	1227910..1231497	15.7906	-0.343164	-1.26854	0.892334	0.920753	1	6.63489	0.248543	1.18801	0.897646	0.946089	1
Peff_UA202013_000217_1	Peff_UA202013-Chr1	complement(join(1232013..1233005,1233072..1233270,1233351..1233733))	0	#N/A	#N/A	#N/A	#N/A	#N/A	15.8136	10.9879	2030.92	0.471589	0.865038	1
Peff_UA202013_000218_1	Peff_UA202013-Chr1	1234044..1242242	8.64993	-7.483	-178.899	0.00858267	0.0725747	1	7.58107	0.144994	1.10573	0.944751	0.971341	1
Peff_UA202013_000219_1	Peff_UA202013-Chr1	join(1242378..1242454,1242541..1242661)	0	#N/A	#N/A	#N/A	#N/A	#N/A	1.5629	4.702	26.0281	0.758967	0.884205	1
Peff_UA202013_000220_1	Peff_UA202013-Chr1	join(1242719..1242790,1242845..1243218,1243305..1243560,1243633..1243809,1244351..1246978)	13.3795	-6.79139	-110.768	0.0202268	0.080907	1	20.4728	1.85177	3.60942	0.376377	0.865038	1
Peff_UA202013_000221_1	Peff_UA202013-Chr1	complement(join(1247074..1247833,1247915..1248894))	0	#N/A	#N/A	#N/A	#N/A	#N/A	17.9553	0.762621	1.69657	0.705782	0.869209	1
Peff_UA202013_000222_1	Peff_UA202013-Chr1	complement(1249219..1249632)	0	#N/A	#N/A	#N/A	#N/A	#N/A	120.292	-2.87437	-7.33285	0.0305268	0.865038	1
Peff_UA202013_000223_1	Peff_UA202013-Chr1	complement(join(1249647..1250392,1250455..1250716,1250794..1250857,1250917..1250960,1251045..1251077,1251168..1251410))	34.5963	-6.79773	-111.256	0.0222544	0.0814679	1	23.2538	4.55988	23.5864	0.0245975	0.865038	1
Peff_UA202013_000224_1	Peff_UA202013-Chr1	complement(join(1251635..1251774,1251869..1252079,1252112..1252189,1252355..1252405))	0	#N/A	#N/A	#N/A	#N/A	#N/A	0	#N/A	#N/A	#N/A	#N/A	#N/A
Peff_UA202013_000225_1	Peff_UA202013-Chr1	join(1252426..1252857,1253056..1253096,1253187..1253856)	0	#N/A	#N/A	#N/A	#N/A	#N/A	25.0999	1.80526	3.49493	0.254913	0.865038	1
Peff_UA202013_000226_1	Peff_UA202013-Chr1	complement(1254004..1254489)	0	#N/A	#N/A	#N/A	#N/A	#N/A	44.6858	10.7984	1780.95	0.478847	0.865038	1
Peff_UA202013_000227_1	Peff_UA202013-Chr1	join(1254816..1255046,1255132..1256520)	0	#N/A	#N/A	#N/A	#N/A	#N/A	25.8067	11.7104	3351	0.443992	0.865038	1
Peff_UA202013_000228_1	Peff_UA202013-Chr1	join(1256967..1259433,1259477..1259758)	0	#N/A	#N/A	#N/A	#N/A	#N/A	8.71569	10.9038	1915.91	0.475001	0.865038	1
Peff_UA202013_000229_1	Peff_UA202013-Chr1	1260216..1260953	65.2549	-6.79773	-111.256	0.0222982	0.0814679	1	15.9136	9.91681	966.624	0.514834	0.865038	1
Peff_UA202013_000230_1	Peff_UA202013-Chr1	join(1261067..1261225,1261324..1261386,1261502..1261570,1261613..1261765)	0	#N/A	#N/A	#N/A	#N/A	#N/A	0.92929	5.08797	34.0119	0.740033	0.876372	1
Peff_UA202013_000231_1	Peff_UA202013-Chr1	join(1261817..1261887,1261955..1262447,1262478..1262765,1262835..1263245)	20.1248	-6.01285	-64.5726	0.038357	0.0887068	1	27.3451	11.4745	2845.56	0.452507	0.865038	1
Peff_UA202013_000232_1	Peff_UA202013-Chr1	complement(join(1263764..1263886,1264084..1264152,1264236..1264328,1264402..1264596))	85.3594	-6.70525	-104.347	0.0240589	0.0814679	1	139.437	1.57075	2.97058	0.396163	0.865038	1
Peff_UA202013_000233_1	Peff_UA202013-Chr1	complement(join(1270387..1270625,1270693..1270771,1270851..1271113,1271179..1271332,1271398..1271484,1271581..1271705,1271773..1271845,1271921..1272067))	0	#N/A	#N/A	#N/A	#N/A	#N/A	22.3012	11.0729	2154.11	0.468227	0.865038	1
Peff_UA202013_000234_1	Peff_UA202013-Chr1	complement(join(1272961..1273155,1273231..1273407,1273491..1273567,1273635..1274832))	0	#N/A	#N/A	#N/A	#N/A	#N/A	16.2861	-0.0586729	-1.04151	0.97342	0.987785	1
Peff_UA202013_000235_1	Peff_UA202013-Chr1	join(1274932..1275068,1275142..1275571)	0	#N/A	#N/A	#N/A	#N/A	#N/A	3.7299	7.41455	170.609	0.626644	0.865038	1
Peff_UA202013_000236_1	Peff_UA202013-Chr1	complement(join(1275622..1275960,1276059..1276208,1276282..1276541,1276629..1276689))	0	#N/A	#N/A	#N/A	#N/A	#N/A	27.7453	0.784022	1.72192	0.653696	0.866126	1
Peff_UA202013_000237_1	Peff_UA202013-Chr1	join(1276874..1277251,1277496..1277719)	577.373	-1.22146	-2.33183	0.434513	0.523743	1	2926.64	1.38718	2.61566	0.259393	0.865038	1
Peff_UA202013_000238_1	Peff_UA202013-Chr1	1279029..1279478	0	#N/A	#N/A	#N/A	#N/A	#N/A	6.09409	7.77741	219.399	0.609889	0.865038	1
Peff_UA202013_000239_1	Peff_UA202013-Chr1	1279504..1281192	0	#N/A	#N/A	#N/A	#N/A	#N/A	15.9729	0.55409	1.46824	0.765181	0.886142	1
Peff_UA202013_000240_1	Peff_UA202013-Chr1	1281416..1282609	0	#N/A	#N/A	#N/A	#N/A	#N/A	25.5179	11.2645	2460.07	0.460753	0.865038	1
Peff_UA202013_000241_1	Peff_UA202013-Chr1	complement(1282998..1284290)	0	#N/A	#N/A	#N/A	#N/A	#N/A	25.1272	0.774227	1.71027	0.663675	0.866895	1
Peff_UA202013_000242_1	Peff_UA202013-Chr1	join(1284860..1286307,1286674..1286774,1286785..1286844,1286917..1286974,1287082..1287121,1287218..1287318)	21.1148	-6.58302	-95.8709	0.0221494	0.0814679	1	45.3155	12.6899	6607.33	0.407138	0.865038	1
Peff_UA202013_000243_1	Peff_UA202013-Chr1	complement(1287554..1288546)	0	#N/A	#N/A	#N/A	#N/A	#N/A	81.4969	0.190326	1.14102	0.920031	0.958449	1
Peff_UA202013_000244_1	Peff_UA202013-Chr1	join(1289069..1290438,1290577..1291468)	0	#N/A	#N/A	#N/A	#N/A	#N/A	26.2072	-3.00573	-8.03182	0.0891302	0.865038	1
Peff_UA202013_000245_1	Peff_UA202013-Chr1	complement(1292055..1293158)	37.7827	1.45846	2.74815	0.545292	0.63438	1	42.2302	11.8769	3760.99	0.437777	0.865038	1
Peff_UA202013_000246_1	Peff_UA202013-Chr1	complement(1294264..1294575)	105.058	-6.39395	-84.0953	0.0326889	0.0861978	1	225.705	1.47411	2.77812	0.457789	0.865038	1
Peff_UA202013_000247_1	Peff_UA202013-Chr1	complement(1295529..1295744)	0	#N/A	#N/A	#N/A	#N/A	#N/A	0	#N/A	#N/A	#N/A	#N/A	#N/A
Peff_UA202013_000248_1	Peff_UA202013-Chr1	1296192..1296377	0	#N/A	#N/A	#N/A	#N/A	#N/A	0	#N/A	#N/A	#N/A	#N/A	#N/A
Peff_UA202013_000249_1	Peff_UA202013-Chr1	1340222..1342606	0	#N/A	#N/A	#N/A	#N/A	#N/A	0.252374	5.75322	53.9377	0.707302	0.869209	1
Peff_UA202013_000250_1	Peff_UA202013-Chr1	1385885..1388269	0	#N/A	#N/A	#N/A	#N/A	#N/A	2.10525	8.7007	416.075	0.56761	0.865038	1
Peff_UA202013_000251_1	Peff_UA202013-Chr1	join(1415813..1416569,1416678..1417201,1417370..1417528,1417623..1417799)	28.0305	-6.71325	-104.927	0.0223706	0.0814679	1	8.9745	10.1887	1167.12	0.50367	0.865038	1
Peff_UA202013_000252_1	Peff_UA202013-Chr1	complement(1418004..1418663)	103.44	-7.37168	-165.614	0.00870171	0.0725747	1	233.732	2.07934	4.22614	0.224316	0.865038	1
Peff_UA202013_000253_1	Peff_UA202013-Chr1	join(1419687..1420174,1420245..1420695)	99.2618	0.578458	1.49325	0.819831	0.865165	1	14.1002	0.229612	1.17252	0.881101	0.93832	1
Peff_UA202013_000254_1	Peff_UA202013-Chr1	join(1420865..1420914,1420992..1421166,1421250..1422518,1422583..1422658,1422670..1422889,1422952..1424103,1424176..1424533,1424591..1424845)	0	#N/A	#N/A	#N/A	#N/A	#N/A	1.47997	8.72211	422.297	0.56672	0.865038	1
Peff_UA202013_000255_1	Peff_UA202013-Chr1	join(1425338..1427018,1427303..1429485)	27.449	3.77856	13.7233	0.159936	0.21168	1	15.8104	-1.83171	-3.55959	0.294954	0.865038	1
Peff_UA202013_000256_1	Peff_UA202013-Chr1	join(1429831..1430035,1430108..1430735,1430822..1430912,1430995..1431072)	145.264	-1.28235	-2.43234	0.597091	0.682149	1	77.3861	-3.68115	-12.8274	0.0602473	0.865038	1
Peff_UA202013_000257_1	Peff_UA202013-Chr1	complement(1431606..1434872)	0	#N/A	#N/A	#N/A	#N/A	#N/A	2.53159	9.40646	678.619	0.53658	0.865038	1
Peff_UA202013_000258_1	Peff_UA202013-Chr1	complement(1435846..1439994)	7.51051	-6.19608	-73.3173	0.0336076	0.0861978	1	13.5738	-4.97902	-31.5381	1.69911e-05	0.023173	0.139038
Peff_UA202013_000259_1	Peff_UA202013-Chr1	1441184..1441378	0	#N/A	#N/A	#N/A	#N/A	#N/A	1.1024	4.38999	20.9661	0.774346	0.887955	1
Peff_UA202013_000260_1	Peff_UA202013-Chr1	join(1441384..1441527,1441601..1441663)	0	#N/A	#N/A	#N/A	#N/A	#N/A	0	#N/A	#N/A	#N/A	#N/A	#N/A
Peff_UA202013_000261_1	Peff_UA202013-Chr1	complement(1441762..1442691)	0	#N/A	#N/A	#N/A	#N/A	#N/A	6.84363	-0.47869	-1.39348	0.704534	0.869209	1
Peff_UA202013_000262_1	Peff_UA202013-Chr1	complement(1445417..1447693)	6.37871	-5.18687	-36.4254	0.0617906	0.11067	1	24.7611	1.75967	3.38621	0.396773	0.865038	1
Peff_UA202013_000263_1	Peff_UA202013-Chr1	complement(1448508..1448975)	52.5289	-5.99678	-63.8573	0.0386446	0.0887068	1	96.7963	0.010639	1.0074	0.996085	0.997548	1
Peff_UA202013_000264_1	Peff_UA202013-Chr1	complement(join(1449730..1449812,1449887..1454432))	4.13059	-5.65469	-50.377	0.0482626	0.0962489	1	17.7218	2.8428	7.17412	0.157633	0.865038	1
Peff_UA202013_000265_1	Peff_UA202013-Chr1	complement(join(1455080..1457764,1457842..1458078))	37.3601	-8.00594	-257.056	0.00764588	0.0725747	1	21.7732	1.90559	3.74662	0.300917	0.865038	1
Peff_UA202013_000266_1	Peff_UA202013-Chr1	join(1459232..1459531,1459598..1460263,1460343..1460400,1460485..1460522,1461252..1461344)	0	#N/A	#N/A	#N/A	#N/A	#N/A	12.2589	10.1469	1133.73	0.505313	0.865038	1
Peff_UA202013_000267_1	Peff_UA202013-Chr1	1461498..1461818	0	#N/A	#N/A	#N/A	#N/A	#N/A	0.321343	3.32168	9.99829	0.828185	0.911845	1
Peff_UA202013_000268_1	Peff_UA202013-Chr1	join(1461836..1461897,1461954..1462146)	0	#N/A	#N/A	#N/A	#N/A	#N/A	0	#N/A	#N/A	#N/A	#N/A	#N/A
Peff_UA202013_000269_1	Peff_UA202013-Chr1	complement(join(1462777..1463871,1463938..1464060))	0	#N/A	#N/A	#N/A	#N/A	#N/A	31.891	1.39451	2.62899	0.495376	0.865038	1
Peff_UA202013_000270_1	Peff_UA202013-Chr1	complement(1498885..1499139)	0	#N/A	#N/A	#N/A	#N/A	#N/A	0	#N/A	#N/A	#N/A	#N/A	#N/A
Peff_UA202013_000271_1	Peff_UA202013-Chr1	join(1589257..1589427,1589631..1589693,1589903..1591924)	169.83	1.47052	2.77121	0.307081	0.379749	1	6.6087	10.2898	1251.82	0.499765	0.865038	1
Peff_UA202013_000272_1	Peff_UA202013-Chr1	complement(1592419..1593198)	0	#N/A	#N/A	#N/A	#N/A	#N/A	3.11963	7.69536	207.268	0.613857	0.865038	1
Peff_UA202013_000273_1	Peff_UA202013-Chr1	1593307..1593639	0	#N/A	#N/A	#N/A	#N/A	#N/A	28.6587	0.315185	1.24417	0.805527	0.900373	1
Peff_UA202013_000274_1	Peff_UA202013-Chr1	join(1593827..1593837,1593914..1594106)	0	#N/A	#N/A	#N/A	#N/A	#N/A	0	#N/A	#N/A	#N/A	#N/A	#N/A
Peff_UA202013_000275_1	Peff_UA202013-Chr1	1594130..1594945	0	#N/A	#N/A	#N/A	#N/A	#N/A	12.1282	-1.10141	-2.14564	0.423237	0.865038	1
Peff_UA202013_000276_1	Peff_UA202013-Chr1	complement(join(1595158..1595902,1595978..1596972,1597055..1597315,1597409..1597638,1597735..1598062))	33.2832	-0.336805	-1.26296	0.891584	0.920565	1	12.4074	0.760754	1.69438	0.669721	0.867215	1
Peff_UA202013_000277_1	Peff_UA202013-Chr1	complement(join(1598584..1598601,1598685..1599127,1599210..1599840,1599924..1600052,1600135..1600419,1600507..1600881,1600968..1600997))	21.4404	-6.70525	-104.347	0.0242332	0.0814679	1	37.741	12.5196	5872.01	0.413476	0.865038	1
Peff_UA202013_000278_1	Peff_UA202013-Chr1	join(1601699..1603144,1603416..1603500,1605038..1606503,1606747..1608192)	63.4814	0.22212	1.16645	0.904025	0.929978	1	32.1508	0.526855	1.44078	0.73643	0.874833	1
Peff_UA202013_000279_1	Peff_UA202013-Chr1	join(1610923..1611061,1611181..1611280,1611358..1611411,1611490..1611671,1611749..1611822,1611886..1611939,1612008..1612297,1612377..1612480,1612564..1612652,1612737..1612800,1612886..1613199)	35.4498	-7.03742	-131.363	0.0168807	0.077508	1	45.256	0.0900642	1.06442	0.965768	0.982968	1
Peff_UA202013_000280_1	Peff_UA202013-Chr1	complement(1613602..1615035)	63.8771	5.89914	59.6787	0.10464	0.155126	1	127.435	7.04447	132.007	0.00106489	0.319025	1
Peff_UA202013_000281_1	Peff_UA202013-Chr1	join(1616539..1616583,1616655..1616711,1616783..1616914,1616998..1617189,1617265..1617825)	0	#N/A	#N/A	#N/A	#N/A	#N/A	61.0784	0.660377	1.5805	0.728201	0.872229	1
Peff_UA202013_000282_1	Peff_UA202013-Chr1	complement(join(1617970..1618122,1618197..1618730,1618805..1619250,1619331..1619385,1619459..1620004))	0	#N/A	#N/A	#N/A	#N/A	#N/A	23.402	11.6852	3293.1	0.444765	0.865038	1
Peff_UA202013_000283_1	Peff_UA202013-Chr1	1645292..1645744	0	#N/A	#N/A	#N/A	#N/A	#N/A	0.474545	4.38999	20.9661	0.774344	0.887955	1
Peff_UA202013_000284_1	Peff_UA202013-Chr1	1645840..1646289	0	#N/A	#N/A	#N/A	#N/A	#N/A	1.05096	5.424	42.9325	0.723604	0.870757	1
Peff_UA202013_000285_1	Peff_UA202013-Chr1	join(1648024..1648272,1648373..1648711,1648782..1648872,1648944..1649647)	0	#N/A	#N/A	#N/A	#N/A	#N/A	33.8042	-2.31523	-4.97685	0.199973	0.865038	1
Peff_UA202013_000286_1	Peff_UA202013-Chr1	join(1650148..1650752,1650838..1651411,1651503..1651673)	0	#N/A	#N/A	#N/A	#N/A	#N/A	27.2826	-0.282904	-1.21664	0.881471	0.938469	1
Peff_UA202013_000287_1	Peff_UA202013-Chr1	complement(1652284..1653698)	30.6639	4.83422	28.5264	0.158481	0.209926	1	500.918	1.97514	3.93167	0.124853	0.865038	1
Peff_UA202013_000288_1	Peff_UA202013-Chr1	complement(join(1653949..1656081,1656167..1656436,1656523..1656921))	51.7348	-0.825137	-1.7717	0.714453	0.7823	1	39.8565	1.02605	2.03644	0.540489	0.865038	1
Peff_UA202013_000289_1	Peff_UA202013-Chr1	join(1680500..1680796,1680872..1681377,1681456..1681759,1681831..1681879,1681954..1682122,1682207..1682264,1682333..1682560)	12.8045	-5.66874	-50.87	0.0440612	0.0915787	1	39.6612	-0.0176252	-1.01229	0.993424	0.996798	1
Peff_UA202013_000290_1	Peff_UA202013-Chr1	complement(join(1682664..1682822,1682897..1683112))	0	#N/A	#N/A	#N/A	#N/A	#N/A	60.7768	1.00042	2.00059	0.565091	0.865038	1
Peff_UA202013_000291_1	Peff_UA202013-Chr1	1683401..1685101	0	#N/A	#N/A	#N/A	#N/A	#N/A	37.4567	12.3307	5151.32	0.420437	0.865038	1
Peff_UA202013_000292_1	Peff_UA202013-Chr1	join(1685242..1685478,1685555..1686151)	0	#N/A	#N/A	#N/A	#N/A	#N/A	6.04027	8.64352	399.907	0.570397	0.865038	1
Peff_UA202013_000293_1	Peff_UA202013-Chr1	complement(join(1686264..1686482,1686635..1686719,1687011..1687450))	0	#N/A	#N/A	#N/A	#N/A	#N/A	81.6902	0.518644	1.43261	0.79554	0.89671	1
Peff_UA202013_000294_1	Peff_UA202013-Chr1	1688196..1689410	0	#N/A	#N/A	#N/A	#N/A	#N/A	39.3761	4.08983	17.028	0.0540267	0.865038	1
Peff_UA202013_000295_1	Peff_UA202013-Chr1	1689658..1692183	0	#N/A	#N/A	#N/A	#N/A	#N/A	6.42228	10.3519	1306.87	0.496778	0.865038	1
Peff_UA202013_000296_1	Peff_UA202013-Chr1	1904599..1905387	10.7712	-4.52797	-23.0703	0.082858	0.131469	1	29.9198	10.8781	1882.09	0.47615	0.865038	1
Peff_UA202013_000297_1	Peff_UA202013-Chr1	complement(1905424..1905858)	0	#N/A	#N/A	#N/A	#N/A	#N/A	15.5349	9.12306	557.591	0.549115	0.865038	1
Peff_UA202013_000298_1	Peff_UA202013-Chr1	complement(join(1906084..1906140,1906219..1906842,1906869..1906898,1906935..1907216))	95.4822	5.94849	61.7553	0.0998569	0.150952	1	62.5968	12.3047	5059.34	0.421342	0.865038	1
Peff_UA202013_000299_1	Peff_UA202013-Chr1	complement(1907525..1909462)	0	#N/A	#N/A	#N/A	#N/A	#N/A	26.0442	0.760853	1.69449	0.682426	0.867837	1
Peff_UA202013_000300_1	Peff_UA202013-Chr1	complement(join(1910059..1913340,1913414..1913506))	0	#N/A	#N/A	#N/A	#N/A	#N/A	30.4142	4.60659	24.3624	0.0216606	0.865038	1
Peff_UA202013_000301_1	Peff_UA202013-Chr1	complement(join(1913793..1914014,1914092..1914192,1914276..1917942))	0	#N/A	#N/A	#N/A	#N/A	#N/A	5.1843	10.7244	1691.91	0.481435	0.865038	1
Peff_UA202013_000302_1	Peff_UA202013-Chr1	join(1918123..1918198,1918245..1918405,1918434..1918661)	0	#N/A	#N/A	#N/A	#N/A	#N/A	5.0661	7.6222	197.02	0.616957	0.865038	1
Peff_UA202013_000303_1	Peff_UA202013-Chr1	complement(1918823..1921591)	0	#N/A	#N/A	#N/A	#N/A	#N/A	24.8227	2.37344	5.18176	0.243125	0.865038	1
Peff_UA202013_000304_1	Peff_UA202013-Chr1	complement(join(1921881..1923193,1923333..1923550,1923661..1923941))	0	#N/A	#N/A	#N/A	#N/A	#N/A	22.3993	11.6838	3289.88	0.444813	0.865038	1
Peff_UA202013_000305_1	Peff_UA202013-Chr1	complement(join(1924681..1925258,1925359..1925679,1926121..1926465,1926536..1926698,1926755..1926907,1926979..1927023,1927092..1927223,1927289..1927546))	21.2995	-6.62353	-98.6006	0.024569	0.0814679	1	66.3383	1.25324	2.38377	0.459741	0.865038	1
Peff_UA202013_000306_1	Peff_UA202013-Chr1	1927709..1928389	0	#N/A	#N/A	#N/A	#N/A	#N/A	118.166	-0.0787191	-1.05608	0.966951	0.98366	1
Peff_UA202013_000307_1	Peff_UA202013-Chr1	complement(1928844..1930460)	22.3361	-6.52211	-91.9077	0.0219461	0.0814679	1	42.1779	0.390707	1.31104	0.835524	0.916624	1
Peff_UA202013_000308_1	Peff_UA202013-Chr1	join(1931519..1932237,1932319..1934353)	38.2578	6.54328	93.2658	0.0677129	0.113615	1	5.28177	10.1881	1166.64	0.50371	0.865038	1
Peff_UA202013_000309_1	Peff_UA202013-Chr1	1934875..1935993	0	#N/A	#N/A	#N/A	#N/A	#N/A	3.61854	8.34632	325.455	0.583667	0.865038	1
Peff_UA202013_000310_1	Peff_UA202013-Chr1	complement(1936320..1937846)	0	#N/A	#N/A	#N/A	#N/A	#N/A	132.335	1.6067	3.04553	0.28125	0.865038	1
Peff_UA202013_000311_1	Peff_UA202013-Chr1	complement(1938390..1941107)	27.1974	5.59267	48.2571	0.11319	0.161955	1	12.6982	-0.787397	-1.72596	0.686658	0.867837	1
Peff_UA202013_000312_1	Peff_UA202013-Chr1	1941516..1942628	50.085	-7.08782	-136.034	0.0121172	0.0745571	1	25.235	1.07943	2.1132	0.560287	0.865038	1
Peff_UA202013_000313_1	Peff_UA202013-Chr1	join(1942831..1943203,1943274..1943818)	0	#N/A	#N/A	#N/A	#N/A	#N/A	68.7301	0.531721	1.44565	0.771471	0.887955	1
Peff_UA202013_000314_1	Peff_UA202013-Chr1	join(1944051..1945523,1945575..1946585)	0	#N/A	#N/A	#N/A	#N/A	#N/A	2.40883	8.91201	481.706	0.55837	0.865038	1
Peff_UA202013_000315_1	Peff_UA202013-Chr1	complement(1948417..1950102)	0	#N/A	#N/A	#N/A	#N/A	#N/A	15.991	0.555812	1.47	0.766287	0.886794	1
Peff_UA202013_000316_1	Peff_UA202013-Chr1	1951386..1955084	6.87147	-6.01285	-64.5726	0.038428	0.0887068	1	9.4384	11.4568	2810.95	0.453089	0.865038	1
Peff_UA202013_000317_1	Peff_UA202013-Chr1	1955192..1956241	0	#N/A	#N/A	#N/A	#N/A	#N/A	16.4	10.4397	1388.86	0.49337	0.865038	1
Peff_UA202013_000318_1	Peff_UA202013-Chr1	join(1956407..1956505,1956589..1956711)	0	#N/A	#N/A	#N/A	#N/A	#N/A	0	#N/A	#N/A	#N/A	#N/A	#N/A
Peff_UA202013_000319_1	Peff_UA202013-Chr1	1957491..1958561	1.08186	0.597268	1.51285	0.839019	0.878611	1	22.5324	0.0381348	1.02679	0.9839	0.992389	1
Peff_UA202013_000320_1	Peff_UA202013-Chr1	1958747..1960237	0	#N/A	#N/A	#N/A	#N/A	#N/A	13.4872	10.6856	1647	0.483052	0.865038	1
Peff_UA202013_000321_1	Peff_UA202013-Chr1	complement(1960379..1961380)	0	#N/A	#N/A	#N/A	#N/A	#N/A	5.06255	8.72062	421.859	0.566811	0.865038	1
Peff_UA202013_000322_1	Peff_UA202013-Chr1	1962324..1964015	0	#N/A	#N/A	#N/A	#N/A	#N/A	4.93899	9.42577	687.766	0.535722	0.865038	1
Peff_UA202013_000323_1	Peff_UA202013-Chr1	1965472..1965975	0	#N/A	#N/A	#N/A	#N/A	#N/A	14.2613	9.21882	595.857	0.544996	0.865038	1
Peff_UA202013_000324_1	Peff_UA202013-Chr1	complement(join(1966050..1966619,1966710..1967438))	0	#N/A	#N/A	#N/A	#N/A	#N/A	6.20809	9.36544	659.598	0.538424	0.865038	1
Peff_UA202013_000325_1	Peff_UA202013-Chr1	complement(1967873..1968619)	0	#N/A	#N/A	#N/A	#N/A	#N/A	99.5562	1.13357	2.19401	0.56615	0.865038	1
Peff_UA202013_000326_1	Peff_UA202013-Chr1	join(1992637..1992845,1992921..1993032,1993113..1993205,1993273..1993452,1993539..1993808)	62.296	-6.95322	-123.916	0.0180559	0.0790739	1	15.0847	10.0358	1049.73	0.50981	0.865038	1
Peff_UA202013_000327_1	Peff_UA202013-Chr1	complement(1993886..1994788)	0	#N/A	#N/A	#N/A	#N/A	#N/A	18.5523	-1.17934	-2.26474	0.347188	0.865038	1
Peff_UA202013_000328_1	Peff_UA202013-Chr1	complement(1994938..1997928)	0	#N/A	#N/A	#N/A	#N/A	#N/A	24.0637	0.754929	1.68755	0.714127	0.869697	1
Peff_UA202013_000329_1	Peff_UA202013-Chr1	join(1998085..1998286,1998396..1998481,1998557..1999142,1999348..1999968,2000038..2000417,2000505..2000969)	0	#N/A	#N/A	#N/A	#N/A	#N/A	14.0131	11.389	2681.89	0.455792	0.865038	1
Peff_UA202013_000330_1	Peff_UA202013-Chr1	complement(join(2001064..2001677,2001772..2002060))	0	#N/A	#N/A	#N/A	#N/A	#N/A	145.019	-0.765539	-1.70001	0.593063	0.865038	1
Peff_UA202013_000331_1	Peff_UA202013-Chr1	2002251..2002946	5.21707	-3.22501	-9.35031	0.192694	0.247103	1	204.047	5.10216	34.3481	0.011191	0.865038	1
Peff_UA202013_000332_1	Peff_UA202013-Chr1	2035335..2035544	0	#N/A	#N/A	#N/A	#N/A	#N/A	0	#N/A	#N/A	#N/A	#N/A	#N/A
Peff_UA202013_000333_1	Peff_UA202013-Chr1	2036589..2036840	0	#N/A	#N/A	#N/A	#N/A	#N/A	0	#N/A	#N/A	#N/A	#N/A	#N/A
Peff_UA202013_000334_1	Peff_UA202013-Chr1	join(2041823..2042063,2042138..2043042,2043063..2043386)	0	#N/A	#N/A	#N/A	#N/A	#N/A	15.1537	-5.11829	-34.7342	0.00364855	0.748488	1
Peff_UA202013_000335_1	Peff_UA202013-Chr1	complement(2045598..2046293)	20.8683	-5.18687	-36.4254	0.0618719	0.110754	1	88.0444	12.2617	4910.66	0.423196	0.865038	1
Peff_UA202013_000336_1	Peff_UA202013-Chr1	2046578..2047891	0	#N/A	#N/A	#N/A	#N/A	#N/A	7.36725	9.62492	789.568	0.527053	0.865038	1
Peff_UA202013_000337_1	Peff_UA202013-Chr1	complement(2048003..2050657)	0	#N/A	#N/A	#N/A	#N/A	#N/A	36.5228	0.284797	1.21824	0.844987	0.922027	1
Peff_UA202013_000338_1	Peff_UA202013-Chr1	2050809..2051699	132.704	6.70876	104.602	0.0622614	0.110865	1	9.8732	-0.933532	-1.90995	0.4883	0.865038	1
Peff_UA202013_000339_1	Peff_UA202013-Chr1	complement(join(2051823..2052053,2052130..2052696,2052773..2052848,2052916..2053007))	0	#N/A	#N/A	#N/A	#N/A	#N/A	30.4994	11.2153	2377.66	0.462903	0.865038	1
Peff_UA202013_000340_1	Peff_UA202013-Chr1	2053228..2055402	0	#N/A	#N/A	#N/A	#N/A	#N/A	15.3244	11.3869	2677.91	0.455882	0.865038	1
Peff_UA202013_000341_1	Peff_UA202013-Chr1	join(2055564..2056066,2056269..2056395,2056714..2056790,2056832..2056940)	31.149	-6.01285	-64.5726	0.0384989	0.0887068	1	5.79479	8.60105	388.307	0.572208	0.865038	1
Peff_UA202013_000342_1	Peff_UA202013-Chr1	complement(2057127..2058335)	836.44	-0.224201	-1.16813	0.81335	0.859789	1	940.984	-1.89515	-3.71961	0.113488	0.865038	1
Peff_UA202013_000343_1	Peff_UA202013-Chr1	complement(join(2059522..2059662,2059734..2059794,2059872..2059976,2060037..2060158))	0	#N/A	#N/A	#N/A	#N/A	#N/A	68.0259	-1.37808	-2.59922	0.251775	0.865038	1
Peff_UA202013_000344_1	Peff_UA202013-Chr1	complement(join(2060670..2060923,2061018..2061143,2061262..2061419,2061489..2061843,2061948..2062176))	124.608	6.50502	90.8249	0.0747228	0.123515	1	55.9427	-0.776205	-1.71262	0.719217	0.870144	1
Peff_UA202013_000345_1	Peff_UA202013-Chr1	join(2062270..2062348,2062424..2062642,2062725..2062780,2062869..2063093,2063161..2063295,2063349..2063447)	0	#N/A	#N/A	#N/A	#N/A	#N/A	72.8589	0.965002	1.95207	0.637914	0.865038	1
Peff_UA202013_000346_1	Peff_UA202013-Chr1	complement(2063474..2065885)	26.3187	-7.23271	-150.406	0.0101265	0.0725747	1	38.065	12.8763	7518.78	0.400251	0.865038	1
Peff_UA202013_000347_1	Peff_UA202013-Chr1	complement(join(2067874..2068661,2068814..2069222))	55.4364	-7.38623	-167.293	0.00847549	0.0725747	1	61.0864	2.30262	4.93354	0.261718	0.865038	1
Peff_UA202013_000348_1	Peff_UA202013-Chr1	join(2070957..2071493,2071606..2071652,2071747..2071869,2071947..2072484)	0	#N/A	#N/A	#N/A	#N/A	#N/A	44.2581	0.411244	1.32983	0.827828	0.911845	1
Peff_UA202013_000349_1	Peff_UA202013-Chr1	complement(2073369..2075780)	3.01085	-4.11303	-17.304	0.105104	0.155126	1	5.27742	-0.0863134	-1.06165	0.956499	0.978134	1
Peff_UA202013_000350_1	Peff_UA202013-Chr1	complement(2077043..2077501)	0	#N/A	#N/A	#N/A	#N/A	#N/A	0.78674	5.04117	32.9264	0.741949	0.877619	1
Peff_UA202013_000351_1	Peff_UA202013-Chr1	complement(2079458..2079916)	0	#N/A	#N/A	#N/A	#N/A	#N/A	1.08644	5.47217	44.3903	0.72077	0.870691	1
Peff_UA202013_000352_1	Peff_UA202013-Chr1	join(2081727..2081780,2081915..2082439,2082498..2082614)	0	#N/A	#N/A	#N/A	#N/A	#N/A	0.185318	3.77866	13.7243	0.80497	0.900211	1
Peff_UA202013_000353_1	Peff_UA202013-Chr1	complement(2081873..2082601)	0	#N/A	#N/A	#N/A	#N/A	#N/A	0	#N/A	#N/A	#N/A	#N/A	#N/A
Peff_UA202013_000354_1	Peff_UA202013-Chr1	complement(2084750..2085208)	0	#N/A	#N/A	#N/A	#N/A	#N/A	0	#N/A	#N/A	#N/A	#N/A	#N/A
Peff_UA202013_000355_1	Peff_UA202013-Chr1	join(2087020..2087073,2087208..2087837)	0	#N/A	#N/A	#N/A	#N/A	#N/A	0	#N/A	#N/A	#N/A	#N/A	#N/A
Peff_UA202013_000356_1	Peff_UA202013-Chr1	complement(2087166..2087579)	0	#N/A	#N/A	#N/A	#N/A	#N/A	0	#N/A	#N/A	#N/A	#N/A	#N/A
Peff_UA202013_000357_1	Peff_UA202013-Chr1	complement(2089582..2089773)	0	#N/A	#N/A	#N/A	#N/A	#N/A	0	#N/A	#N/A	#N/A	#N/A	#N/A
Peff_UA202013_000358_1	Peff_UA202013-Chr1	complement(2089804..2090040)	0	#N/A	#N/A	#N/A	#N/A	#N/A	0	#N/A	#N/A	#N/A	#N/A	#N/A
Peff_UA202013_000359_1	Peff_UA202013-Chr1	complement(2091989..2092447)	0	#N/A	#N/A	#N/A	#N/A	#N/A	0	#N/A	#N/A	#N/A	#N/A	#N/A
Peff_UA202013_000360_1	Peff_UA202013-Chr1	complement(2094593..2095321)	0	#N/A	#N/A	#N/A	#N/A	#N/A	0	#N/A	#N/A	#N/A	#N/A	#N/A
Peff_UA202013_000361_1	Peff_UA202013-Chr1	complement(2097470..2097928)	0	#N/A	#N/A	#N/A	#N/A	#N/A	0	#N/A	#N/A	#N/A	#N/A	#N/A
Peff_UA202013_000362_1	Peff_UA202013-Chr1	complement(2099886..2100344)	0	#N/A	#N/A	#N/A	#N/A	#N/A	0	#N/A	#N/A	#N/A	#N/A	#N/A
Peff_UA202013_000363_1	Peff_UA202013-Chr1	complement(2102302..2102493)	0	#N/A	#N/A	#N/A	#N/A	#N/A	0	#N/A	#N/A	#N/A	#N/A	#N/A
Peff_UA202013_000364_1	Peff_UA202013-Chr1	complement(2102524..2102715)	0	#N/A	#N/A	#N/A	#N/A	#N/A	0	#N/A	#N/A	#N/A	#N/A	#N/A
Peff_UA202013_000365_1	Peff_UA202013-Chr1	complement(2104720..2104911)	0	#N/A	#N/A	#N/A	#N/A	#N/A	0	#N/A	#N/A	#N/A	#N/A	#N/A
Peff_UA202013_000366_1	Peff_UA202013-Chr1	complement(2104942..2105133)	0	#N/A	#N/A	#N/A	#N/A	#N/A	0	#N/A	#N/A	#N/A	#N/A	#N/A
Peff_UA202013_000367_1	Peff_UA202013-Chr1	complement(2107136..2107327)	0	#N/A	#N/A	#N/A	#N/A	#N/A	0	#N/A	#N/A	#N/A	#N/A	#N/A
Peff_UA202013_000368_1	Peff_UA202013-Chr1	complement(2107358..2107594)	0	#N/A	#N/A	#N/A	#N/A	#N/A	0	#N/A	#N/A	#N/A	#N/A	#N/A
Peff_UA202013_000369_1	Peff_UA202013-Chr1	complement(2109551..2110279)	0	#N/A	#N/A	#N/A	#N/A	#N/A	0	#N/A	#N/A	#N/A	#N/A	#N/A
Peff_UA202013_000370_1	Peff_UA202013-Chr1	complement(2112428..2112886)	0	#N/A	#N/A	#N/A	#N/A	#N/A	0	#N/A	#N/A	#N/A	#N/A	#N/A
Peff_UA202013_000371_1	Peff_UA202013-Chr1	complement(2114844..2115302)	0	#N/A	#N/A	#N/A	#N/A	#N/A	0	#N/A	#N/A	#N/A	#N/A	#N/A
Peff_UA202013_000372_1	Peff_UA202013-Chr1	complement(2117251..2117709)	0	#N/A	#N/A	#N/A	#N/A	#N/A	0	#N/A	#N/A	#N/A	#N/A	#N/A
Peff_UA202013_000373_1	Peff_UA202013-Chr1	complement(join(2119670..2119705,2119755..2120084))	0	#N/A	#N/A	#N/A	#N/A	#N/A	0	#N/A	#N/A	#N/A	#N/A	#N/A
Peff_UA202013_000374_1	Peff_UA202013-Chr1	complement(2129990..2130403)	0	#N/A	#N/A	#N/A	#N/A	#N/A	0	#N/A	#N/A	#N/A	#N/A	#N/A
Peff_UA202013_000375_1	Peff_UA202013-Chr1	complement(2132407..2132865)	0	#N/A	#N/A	#N/A	#N/A	#N/A	0	#N/A	#N/A	#N/A	#N/A	#N/A
Peff_UA202013_000376_1	Peff_UA202013-Chr1	complement(2134826..2135554)	0	#N/A	#N/A	#N/A	#N/A	#N/A	0	#N/A	#N/A	#N/A	#N/A	#N/A
Peff_UA202013_000377_1	Peff_UA202013-Chr1	complement(join(2137700..2138014,2140128..2140307))	0	#N/A	#N/A	#N/A	#N/A	#N/A	0	#N/A	#N/A	#N/A	#N/A	#N/A
Peff_UA202013_000378_1	Peff_UA202013-Chr1	complement(join(2140338..2140430,2142544..2142990))	0	#N/A	#N/A	#N/A	#N/A	#N/A	0	#N/A	#N/A	#N/A	#N/A	#N/A
Peff_UA202013_000379_1	Peff_UA202013-Chr1	complement(2144947..2145138)	0	#N/A	#N/A	#N/A	#N/A	#N/A	0	#N/A	#N/A	#N/A	#N/A	#N/A
Peff_UA202013_000380_1	Peff_UA202013-Chr1	complement(2145169..2145405)	0	#N/A	#N/A	#N/A	#N/A	#N/A	0	#N/A	#N/A	#N/A	#N/A	#N/A
Peff_UA202013_000381_1	Peff_UA202013-Chr1	complement(2147354..2147812)	0	#N/A	#N/A	#N/A	#N/A	#N/A	0	#N/A	#N/A	#N/A	#N/A	#N/A
Peff_UA202013_000382_1	Peff_UA202013-Chr1	complement(2149761..2150219)	0	#N/A	#N/A	#N/A	#N/A	#N/A	0	#N/A	#N/A	#N/A	#N/A	#N/A
Peff_UA202013_000383_1	Peff_UA202013-Chr1	complement(2152365..2153093)	0	#N/A	#N/A	#N/A	#N/A	#N/A	3.89186	7.87926	235.447	0.60506	0.865038	1
Peff_UA202013_000384_1	Peff_UA202013-Chr1	complement(2155233..2155961)	0	#N/A	#N/A	#N/A	#N/A	#N/A	1.98095	6.82855	113.658	0.655245	0.866387	1
Peff_UA202013_000385_1	Peff_UA202013-Chr1	complement(2158110..2158568)	0	#N/A	#N/A	#N/A	#N/A	#N/A	0.187337	3.32157	9.99749	0.828117	0.911845	1
Peff_UA202013_000386_1	Peff_UA202013-Chr1	complement(2160527..2161255)	0	#N/A	#N/A	#N/A	#N/A	#N/A	0	#N/A	#N/A	#N/A	#N/A	#N/A
Peff_UA202013_000387_1	Peff_UA202013-Chr1	complement(2163418..2163876)	0	#N/A	#N/A	#N/A	#N/A	#N/A	0	#N/A	#N/A	#N/A	#N/A	#N/A
Peff_UA202013_000388_1	Peff_UA202013-Chr1	complement(2165847..2166305)	0	#N/A	#N/A	#N/A	#N/A	#N/A	0.0936683	2.62666	6.17593	0.863713	0.928929	1
Peff_UA202013_000389_1	Peff_UA202013-Chr1	complement(2168263..2168721)	0	#N/A	#N/A	#N/A	#N/A	#N/A	0	#N/A	#N/A	#N/A	#N/A	#N/A
Peff_UA202013_000390_1	Peff_UA202013-Chr1	complement(2170680..2171138)	0	#N/A	#N/A	#N/A	#N/A	#N/A	0	#N/A	#N/A	#N/A	#N/A	#N/A
Peff_UA202013_000391_1	Peff_UA202013-Chr1	complement(2181005..2181418)	0	#N/A	#N/A	#N/A	#N/A	#N/A	0	#N/A	#N/A	#N/A	#N/A	#N/A
Peff_UA202013_000392_1	Peff_UA202013-Chr1	join(2183274..2183327,2183462..2183935,2183958..2183972)	0	#N/A	#N/A	#N/A	#N/A	#N/A	0	#N/A	#N/A	#N/A	#N/A	#N/A
Peff_UA202013_000393_1	Peff_UA202013-Chr1	complement(2183420..2183878)	0	#N/A	#N/A	#N/A	#N/A	#N/A	0	#N/A	#N/A	#N/A	#N/A	#N/A
Peff_UA202013_000394_1	Peff_UA202013-Chr1	join(2185690..2185743,2185878..2186402,2186461..2186577)	0	#N/A	#N/A	#N/A	#N/A	#N/A	0.370636	4.6216	24.6172	0.762908	0.884437	1
Peff_UA202013_000395_1	Peff_UA202013-Chr1	complement(2185836..2186564)	0	#N/A	#N/A	#N/A	#N/A	#N/A	0	#N/A	#N/A	#N/A	#N/A	#N/A
Peff_UA202013_000396_1	Peff_UA202013-Chr1	join(2188563..2188616,2188751..2189380)	0	#N/A	#N/A	#N/A	#N/A	#N/A	0	#N/A	#N/A	#N/A	#N/A	#N/A
Peff_UA202013_000397_1	Peff_UA202013-Chr1	complement(2188709..2189122)	0	#N/A	#N/A	#N/A	#N/A	#N/A	0	#N/A	#N/A	#N/A	#N/A	#N/A
Peff_UA202013_000398_1	Peff_UA202013-Chr1	complement(2191125..2191316)	0	#N/A	#N/A	#N/A	#N/A	#N/A	0	#N/A	#N/A	#N/A	#N/A	#N/A
Peff_UA202013_000399_1	Peff_UA202013-Chr1	complement(2191347..2191538)	0	#N/A	#N/A	#N/A	#N/A	#N/A	0	#N/A	#N/A	#N/A	#N/A	#N/A
Peff_UA202013_000400_1	Peff_UA202013-Chr1	complement(2193542..2194000)	0	#N/A	#N/A	#N/A	#N/A	#N/A	0	#N/A	#N/A	#N/A	#N/A	#N/A
Peff_UA202013_000401_1	Peff_UA202013-Chr1	complement(2195959..2196417)	0	#N/A	#N/A	#N/A	#N/A	#N/A	0	#N/A	#N/A	#N/A	#N/A	#N/A
Peff_UA202013_000402_1	Peff_UA202013-Chr1	complement(2198378..2198836)	0	#N/A	#N/A	#N/A	#N/A	#N/A	0	#N/A	#N/A	#N/A	#N/A	#N/A
Peff_UA202013_000403_1	Peff_UA202013-Chr1	complement(2200795..2201253)	0	#N/A	#N/A	#N/A	#N/A	#N/A	0	#N/A	#N/A	#N/A	#N/A	#N/A
Peff_UA202013_000404_1	Peff_UA202013-Chr1	complement(join(2203213..2203248,2203298..2203672))	0	#N/A	#N/A	#N/A	#N/A	#N/A	0	#N/A	#N/A	#N/A	#N/A	#N/A
Peff_UA202013_000405_1	Peff_UA202013-Chr1	complement(2213533..2213946)	0	#N/A	#N/A	#N/A	#N/A	#N/A	0	#N/A	#N/A	#N/A	#N/A	#N/A
Peff_UA202013_000406_1	Peff_UA202013-Chr1	complement(2215949..2216407)	0	#N/A	#N/A	#N/A	#N/A	#N/A	0	#N/A	#N/A	#N/A	#N/A	#N/A
Peff_UA202013_000407_1	Peff_UA202013-Chr1	complement(2218366..2218824)	0	#N/A	#N/A	#N/A	#N/A	#N/A	0	#N/A	#N/A	#N/A	#N/A	#N/A
Peff_UA202013_000408_1	Peff_UA202013-Chr1	complement(2220777..2221235)	0	#N/A	#N/A	#N/A	#N/A	#N/A	0	#N/A	#N/A	#N/A	#N/A	#N/A
Peff_UA202013_000409_1	Peff_UA202013-Chr1	complement(2223196..2223654)	0	#N/A	#N/A	#N/A	#N/A	#N/A	0	#N/A	#N/A	#N/A	#N/A	#N/A
Peff_UA202013_000410_1	Peff_UA202013-Chr1	complement(2225616..2226074)	0	#N/A	#N/A	#N/A	#N/A	#N/A	0	#N/A	#N/A	#N/A	#N/A	#N/A
Peff_UA202013_000411_1	Peff_UA202013-Chr1	complement(join(2228035..2228070,2228120..2228494))	0	#N/A	#N/A	#N/A	#N/A	#N/A	0	#N/A	#N/A	#N/A	#N/A	#N/A
Peff_UA202013_000412_1	Peff_UA202013-Chr1	complement(2238355..2238768)	0	#N/A	#N/A	#N/A	#N/A	#N/A	0	#N/A	#N/A	#N/A	#N/A	#N/A
Peff_UA202013_000413_1	Peff_UA202013-Chr1	complement(2240761..2241219)	0	#N/A	#N/A	#N/A	#N/A	#N/A	0	#N/A	#N/A	#N/A	#N/A	#N/A
Peff_UA202013_000414_1	Peff_UA202013-Chr1	complement(2243172..2243630)	0	#N/A	#N/A	#N/A	#N/A	#N/A	0	#N/A	#N/A	#N/A	#N/A	#N/A
Peff_UA202013_000415_1	Peff_UA202013-Chr1	complement(2245588..2246316)	0	#N/A	#N/A	#N/A	#N/A	#N/A	0	#N/A	#N/A	#N/A	#N/A	#N/A
Peff_UA202013_000416_1	Peff_UA202013-Chr1	complement(2248465..2249193)	0	#N/A	#N/A	#N/A	#N/A	#N/A	0	#N/A	#N/A	#N/A	#N/A	#N/A
Peff_UA202013_000417_1	Peff_UA202013-Chr1	complement(2251338..2251751)	0	#N/A	#N/A	#N/A	#N/A	#N/A	0	#N/A	#N/A	#N/A	#N/A	#N/A
Peff_UA202013_000418_1	Peff_UA202013-Chr1	complement(2253754..2253945)	0	#N/A	#N/A	#N/A	#N/A	#N/A	0	#N/A	#N/A	#N/A	#N/A	#N/A
Peff_UA202013_000419_1	Peff_UA202013-Chr1	complement(2253976..2254167)	0	#N/A	#N/A	#N/A	#N/A	#N/A	0	#N/A	#N/A	#N/A	#N/A	#N/A
Peff_UA202013_000420_1	Peff_UA202013-Chr1	complement(2256170..2256361)	0	#N/A	#N/A	#N/A	#N/A	#N/A	0	#N/A	#N/A	#N/A	#N/A	#N/A
Peff_UA202013_000421_1	Peff_UA202013-Chr1	complement(2256392..2256583)	0	#N/A	#N/A	#N/A	#N/A	#N/A	0	#N/A	#N/A	#N/A	#N/A	#N/A
Peff_UA202013_000422_1	Peff_UA202013-Chr1	complement(2258586..2258777)	0	#N/A	#N/A	#N/A	#N/A	#N/A	0	#N/A	#N/A	#N/A	#N/A	#N/A
Peff_UA202013_000423_1	Peff_UA202013-Chr1	complement(2258808..2259314)	0	#N/A	#N/A	#N/A	#N/A	#N/A	0	#N/A	#N/A	#N/A	#N/A	#N/A
Peff_UA202013_000424_1	Peff_UA202013-Chr1	complement(2261476..2261934)	0	#N/A	#N/A	#N/A	#N/A	#N/A	0	#N/A	#N/A	#N/A	#N/A	#N/A
Peff_UA202013_000425_1	Peff_UA202013-Chr1	complement(2263904..2264362)	0	#N/A	#N/A	#N/A	#N/A	#N/A	0	#N/A	#N/A	#N/A	#N/A	#N/A
Peff_UA202013_000426_1	Peff_UA202013-Chr1	complement(2266319..2266510)	0	#N/A	#N/A	#N/A	#N/A	#N/A	0	#N/A	#N/A	#N/A	#N/A	#N/A
Peff_UA202013_000427_1	Peff_UA202013-Chr1	complement(2266541..2266732)	0	#N/A	#N/A	#N/A	#N/A	#N/A	0	#N/A	#N/A	#N/A	#N/A	#N/A
Peff_UA202013_000428_1	Peff_UA202013-Chr1	complement(2268736..2269194)	0	#N/A	#N/A	#N/A	#N/A	#N/A	0	#N/A	#N/A	#N/A	#N/A	#N/A
Peff_UA202013_000429_1	Peff_UA202013-Chr1	complement(2271154..2271612)	0	#N/A	#N/A	#N/A	#N/A	#N/A	0	#N/A	#N/A	#N/A	#N/A	#N/A
Peff_UA202013_000430_1	Peff_UA202013-Chr1	complement(2273573..2274031)	0	#N/A	#N/A	#N/A	#N/A	#N/A	0	#N/A	#N/A	#N/A	#N/A	#N/A
Peff_UA202013_000431_1	Peff_UA202013-Chr1	complement(2275990..2276448)	0	#N/A	#N/A	#N/A	#N/A	#N/A	0	#N/A	#N/A	#N/A	#N/A	#N/A
Peff_UA202013_000432_1	Peff_UA202013-Chr1	complement(join(2278409..2278444,2278494..2278868))	0	#N/A	#N/A	#N/A	#N/A	#N/A	0	#N/A	#N/A	#N/A	#N/A	#N/A
Peff_UA202013_000433_1	Peff_UA202013-Chr1	complement(2288729..2289142)	0	#N/A	#N/A	#N/A	#N/A	#N/A	0	#N/A	#N/A	#N/A	#N/A	#N/A
Peff_UA202013_000434_1	Peff_UA202013-Chr1	complement(2291135..2291593)	0	#N/A	#N/A	#N/A	#N/A	#N/A	0	#N/A	#N/A	#N/A	#N/A	#N/A
Peff_UA202013_000435_1	Peff_UA202013-Chr1	complement(2293551..2294009)	0	#N/A	#N/A	#N/A	#N/A	#N/A	0	#N/A	#N/A	#N/A	#N/A	#N/A
Peff_UA202013_000436_1	Peff_UA202013-Chr1	complement(2295962..2296420)	0	#N/A	#N/A	#N/A	#N/A	#N/A	0	#N/A	#N/A	#N/A	#N/A	#N/A
Peff_UA202013_000437_1	Peff_UA202013-Chr1	complement(2298378..2298836)	0	#N/A	#N/A	#N/A	#N/A	#N/A	0	#N/A	#N/A	#N/A	#N/A	#N/A
Peff_UA202013_000438_1	Peff_UA202013-Chr1	complement(2300796..2301254)	0	#N/A	#N/A	#N/A	#N/A	#N/A	0	#N/A	#N/A	#N/A	#N/A	#N/A
Peff_UA202013_000439_1	Peff_UA202013-Chr1	complement(join(2303215..2303250,2303300..2303674))	0	#N/A	#N/A	#N/A	#N/A	#N/A	0	#N/A	#N/A	#N/A	#N/A	#N/A
Peff_UA202013_000440_1	Peff_UA202013-Chr1	complement(2313535..2313948)	0	#N/A	#N/A	#N/A	#N/A	#N/A	0	#N/A	#N/A	#N/A	#N/A	#N/A
Peff_UA202013_000441_1	Peff_UA202013-Chr1	complement(2315936..2316394)	0	#N/A	#N/A	#N/A	#N/A	#N/A	0	#N/A	#N/A	#N/A	#N/A	#N/A
Peff_UA202013_000442_1	Peff_UA202013-Chr1	complement(2318354..2318812)	0	#N/A	#N/A	#N/A	#N/A	#N/A	0	#N/A	#N/A	#N/A	#N/A	#N/A
Peff_UA202013_000443_1	Peff_UA202013-Chr1	complement(2320765..2321223)	0	#N/A	#N/A	#N/A	#N/A	#N/A	0	#N/A	#N/A	#N/A	#N/A	#N/A
Peff_UA202013_000444_1	Peff_UA202013-Chr1	complement(2331109..2331300)	0	#N/A	#N/A	#N/A	#N/A	#N/A	0	#N/A	#N/A	#N/A	#N/A	#N/A
Peff_UA202013_000445_1	Peff_UA202013-Chr1	complement(2333302..2333493)	0	#N/A	#N/A	#N/A	#N/A	#N/A	0	#N/A	#N/A	#N/A	#N/A	#N/A
Peff_UA202013_000446_1	Peff_UA202013-Chr1	complement(2333524..2333760)	0	#N/A	#N/A	#N/A	#N/A	#N/A	0	#N/A	#N/A	#N/A	#N/A	#N/A
Peff_UA202013_000447_1	Peff_UA202013-Chr1	complement(join(2335718..2335917,2336004..2336175))	0	#N/A	#N/A	#N/A	#N/A	#N/A	0	#N/A	#N/A	#N/A	#N/A	#N/A
Peff_UA202013_000448_1	Peff_UA202013-Chr1	complement(2338124..2338582)	0	#N/A	#N/A	#N/A	#N/A	#N/A	0	#N/A	#N/A	#N/A	#N/A	#N/A
Peff_UA202013_000449_1	Peff_UA202013-Chr1	complement(2340728..2341456)	0	#N/A	#N/A	#N/A	#N/A	#N/A	2.67713	7.34741	162.851	0.629805	0.865038	1
Peff_UA202013_000450_1	Peff_UA202013-Chr1	complement(2343606..2343797)	0	#N/A	#N/A	#N/A	#N/A	#N/A	0	#N/A	#N/A	#N/A	#N/A	#N/A
Peff_UA202013_000451_1	Peff_UA202013-Chr1	complement(2343828..2344334)	0	#N/A	#N/A	#N/A	#N/A	#N/A	0	#N/A	#N/A	#N/A	#N/A	#N/A
Peff_UA202013_000452_1	Peff_UA202013-Chr1	complement(2346483..2346941)	0	#N/A	#N/A	#N/A	#N/A	#N/A	0	#N/A	#N/A	#N/A	#N/A	#N/A
Peff_UA202013_000453_1	Peff_UA202013-Chr1	complement(2349082..2349273)	0	#N/A	#N/A	#N/A	#N/A	#N/A	0	#N/A	#N/A	#N/A	#N/A	#N/A
Peff_UA202013_000454_1	Peff_UA202013-Chr1	complement(join(2370691..2371671,2371737..2371868,2371933..2372044,2372121..2372182,2372253..2372613,2372751..2372797))	0	#N/A	#N/A	#N/A	#N/A	#N/A	16.0835	0.0417566	1.02937	0.981423	0.991514	1
Peff_UA202013_000455_1	Peff_UA202013-Chr1	2373851..2374261	296	-8.17917	-289.852	0.00669041	0.0725747	1	452.764	1.09859	2.14145	0.479937	0.865038	1
Peff_UA202013_000456_1	Peff_UA202013-Chr1	join(2374959..2375207,2375328..2375387,2375458..2375527,2375599..2375723)	114.787	5.2431	37.873	0.128929	0.176185	1	120.5	2.29874	4.92026	0.226176	0.865038	1
Peff_UA202013_000457_1	Peff_UA202013-Chr1	complement(join(2375786..2376519,2376602..2377154,2377548..2377641,2377712..2377842,2377924..2379602,2379688..2380369,2380478..2380584,2380662..2380748,2380825..2380935,2381006..2381123))	0.845224	-3.22501	-9.35031	0.192694	0.247103	1	11.8412	0.920437	1.89269	0.661525	0.866895	1
Peff_UA202013_000458_1	Peff_UA202013-Chr1	complement(2382434..2383969)	28.4531	-6.79571	-111.1	0.0215524	0.0814679	1	22.0757	11.4364	2771.34	0.453843	0.865038	1
Peff_UA202013_000459_1	Peff_UA202013-Chr1	2385283..2385744	36.79	-5.38597	-41.8157	0.0578872	0.104197	1	5.89902	7.80744	224.013	0.608386	0.865038	1
Peff_UA202013_000460_1	Peff_UA202013-Chr1	complement(join(2386757..2386859,2386944..2390185))	13.0263	-6.79571	-111.099	0.0227892	0.0814679	1	7.83377	11.0446	2112.29	0.469335	0.865038	1
Peff_UA202013_000461_1	Peff_UA202013-Chr1	complement(join(2390432..2390527,2390616..2390834,2390901..2391048,2391125..2391180))	0	#N/A	#N/A	#N/A	#N/A	#N/A	4.00905	7.4571	175.716	0.624795	0.865038	1
Peff_UA202013_000462_1	Peff_UA202013-Chr1	2391418..2392407	0	#N/A	#N/A	#N/A	#N/A	#N/A	4.2466	8.43572	346.263	0.579568	0.865038	1
Peff_UA202013_000463_1	Peff_UA202013-Chr1	complement(2392441..2393625)	0	#N/A	#N/A	#N/A	#N/A	#N/A	8.48059	9.64225	799.111	0.526466	0.865038	1
Peff_UA202013_000464_1	Peff_UA202013-Chr1	join(2393767..2394203,2394278..2394698)	0	#N/A	#N/A	#N/A	#N/A	#N/A	11.4428	9.63244	793.692	0.5267	0.865038	1
Peff_UA202013_000465_1	Peff_UA202013-Chr1	2395107..2395907	0	#N/A	#N/A	#N/A	#N/A	#N/A	3.19844	7.70563	208.75	0.613142	0.865038	1
Peff_UA202013_000466_1	Peff_UA202013-Chr1	2396044..2397753	0	#N/A	#N/A	#N/A	#N/A	#N/A	7.72254	10.0765	1079.75	0.508179	0.865038	1
Peff_UA202013_000467_1	Peff_UA202013-Chr1	complement(2397809..2399464)	0	#N/A	#N/A	#N/A	#N/A	#N/A	11.8319	0.589506	1.50473	0.74783	0.880756	1
Peff_UA202013_000468_1	Peff_UA202013-Chr1	join(2400625..2400717,2400832..2401179,2401253..2401740,2401817..2401973,2402055..2402576,2402619..2403068)	0	#N/A	#N/A	#N/A	#N/A	#N/A	11.4341	0.912205	1.88192	0.571557	0.865038	1
Peff_UA202013_000469_1	Peff_UA202013-Chr1	join(2403289..2404140,2404215..2404280,2404361..2404612)	0	#N/A	#N/A	#N/A	#N/A	#N/A	3.73278	8.46766	354.014	0.578125	0.865038	1
Peff_UA202013_000470_1	Peff_UA202013-Chr1	complement(join(2406632..2407917,2407989..2408048,2408125..2408220,2408287..2410357))	70.0935	0.119302	1.08621	0.940519	0.957361	1	21.7221	1.45893	2.74905	0.422994	0.865038	1
Peff_UA202013_000471_1	Peff_UA202013-Chr1	complement(join(2411785..2411901,2411970..2412776))	31.4379	-6.20751	-73.9005	0.0333558	0.0861978	1	71.1325	3.58562	12.0055	0.0799615	0.865038	1
Peff_UA202013_000472_1	Peff_UA202013-Chr1	complement(2412874..2414517)	0	#N/A	#N/A	#N/A	#N/A	#N/A	71.1473	13.2138	9500.31	0.3881	0.865038	1
Peff_UA202013_000473_1	Peff_UA202013-Chr1	complement(join(2416241..2416892,2417027..2417268))	0	#N/A	#N/A	#N/A	#N/A	#N/A	160.432	2.44148	5.43198	0.183347	0.865038	1
Peff_UA202013_000474_1	Peff_UA202013-Chr1	complement(join(2426679..2426831,2427028..2427083,2427117..2427264))	0	#N/A	#N/A	#N/A	#N/A	#N/A	0	#N/A	#N/A	#N/A	#N/A	#N/A
Peff_UA202013_000475_1	Peff_UA202013-Chr1	complement(join(2427373..2427499,2427521..2427588))	0	#N/A	#N/A	#N/A	#N/A	#N/A	0	#N/A	#N/A	#N/A	#N/A	#N/A
Peff_UA202013_000476_1	Peff_UA202013-Chr1	join(2431218..2431415,2431432..2431671,2431687..2431845)	0	#N/A	#N/A	#N/A	#N/A	#N/A	0	#N/A	#N/A	#N/A	#N/A	#N/A
Peff_UA202013_000477_1	Peff_UA202013-Chr1	complement(2448018..2449361)	0	#N/A	#N/A	#N/A	#N/A	#N/A	0	#N/A	#N/A	#N/A	#N/A	#N/A
Peff_UA202013_000478_1	Peff_UA202013-Chr1	2450473..2451771	0	#N/A	#N/A	#N/A	#N/A	#N/A	1.25771	7.15023	142.048	0.639906	0.865038	1
Peff_UA202013_000479_1	Peff_UA202013-Chr1	complement(join(2487376..2487878,2487961..2488204,2488290..2488606,2488623..2489623,2489697..2490072,2490092..2490134))	0	#N/A	#N/A	#N/A	#N/A	#N/A	16.3435	1.84271	3.58682	0.364248	0.865038	1
Peff_UA202013_000480_1	Peff_UA202013-Chr1	join(2491727..2491958,2492031..2493220)	0	#N/A	#N/A	#N/A	#N/A	#N/A	24.0995	2.31981	4.99268	0.235531	0.865038	1
Peff_UA202013_000481_1	Peff_UA202013-Chr1	join(2493375..2493697,2493762..2494059,2494150..2494203,2494305..2496524,2496597..2498957)	6.72647	4.54431	23.3332	0.179034	0.235323	1	6.48238	-0.161224	-1.11824	0.933604	0.965338	1
Peff_UA202013_000482_1	Peff_UA202013-Chr1	complement(join(2499131..2499163,2499234..2499342,2499426..2499522,2499587..2500082))	0	#N/A	#N/A	#N/A	#N/A	#N/A	18.3878	3.29892	9.84181	0.0516863	0.865038	1
Peff_UA202013_000483_1	Peff_UA202013-Chr1	join(2515155..2515626,2515704..2516794)	27.8778	-6.79571	-111.099	0.022805	0.0814679	1	26.2122	-0.871487	-1.82955	0.652168	0.865744	1
Peff_UA202013_000484_1	Peff_UA202013-Chr1	complement(join(2550580..2550855,2550880..2551061,2551267..2551379,2551449..2551462))	0	#N/A	#N/A	#N/A	#N/A	#N/A	0	#N/A	#N/A	#N/A	#N/A	#N/A
Peff_UA202013_000485_1	Peff_UA202013-Chr1	complement(join(2553125..2553343,2553367..2553471))	0	#N/A	#N/A	#N/A	#N/A	#N/A	0	#N/A	#N/A	#N/A	#N/A	#N/A
Peff_UA202013_000486_1	Peff_UA202013-Chr1	complement(join(2553581..2553760,2554593..2554688))	0	#N/A	#N/A	#N/A	#N/A	#N/A	0	#N/A	#N/A	#N/A	#N/A	#N/A
Peff_UA202013_000487_1	Peff_UA202013-Chr1	join(2558265..2558380,2558418..2558496)	0	#N/A	#N/A	#N/A	#N/A	#N/A	0	#N/A	#N/A	#N/A	#N/A	#N/A
Peff_UA202013_000488_1	Peff_UA202013-Chr1	join(2558541..2558641,2558655..2558799)	0	#N/A	#N/A	#N/A	#N/A	#N/A	0	#N/A	#N/A	#N/A	#N/A	#N/A
Peff_UA202013_000489_1	Peff_UA202013-Chr1	complement(2559719..2565457)	0	#N/A	#N/A	#N/A	#N/A	#N/A	1.91303	9.814	900.135	0.519018	0.865038	1
Peff_UA202013_000490_1	Peff_UA202013-Chr1	complement(2565751..2566359)	49.3375	-6.27328	-77.3474	0.0346264	0.0861978	1	16.0786	9.61683	785.152	0.527482	0.865038	1
Peff_UA202013_000491_1	Peff_UA202013-Chr1	join(2568451..2568496,2568591..2568663,2568733..2569051,2569143..2569406,2569481..2569525,2569598..2570554,2570628..2570834)	0	#N/A	#N/A	#N/A	#N/A	#N/A	37.3622	3.68839	12.8918	0.0722945	0.865038	1
Peff_UA202013_000492_1	Peff_UA202013-Chr1	complement(2571271..2571909)	123.23	5.68292	51.3722	0.108803	0.157675	1	66.1724	-1.67412	-3.19125	0.301951	0.865038	1
Peff_UA202013_000493_1	Peff_UA202013-Chr1	2607756..2608277	0	#N/A	#N/A	#N/A	#N/A	#N/A	1.15309	5.75322	53.9377	0.707293	0.869209	1
Peff_UA202013_000494_1	Peff_UA202013-Chr1	complement(join(2609044..2609256,2609328..2609600,2609676..2610992))	0	#N/A	#N/A	#N/A	#N/A	#N/A	12.0777	-0.017232	-1.01202	0.992929	0.996705	1
Peff_UA202013_000495_1	Peff_UA202013-Chr1	join(2611119..2611505,2611569..2611635,2611726..2612198)	0	#N/A	#N/A	#N/A	#N/A	#N/A	30.5127	2.05097	4.14384	0.262417	0.865038	1
Peff_UA202013_000496_1	Peff_UA202013-Chr1	join(2612516..2613522,2613605..2613710,2613792..2613950,2614028..2614291,2614302..2614634,2614716..2614880)	10.8234	4.32283	20.0125	0.204599	0.259758	1	11.7341	-1.06385	-2.09051	0.550001	0.865038	1
Peff_UA202013_000497_1	Peff_UA202013-Chr1	complement(join(2615057..2615127,2615196..2616063,2616137..2616598,2616676..2616972,2617048..2617242,2617312..2621556,2621640..2621975))	11.2427	-7.52163	-183.754	0.00778683	0.0725747	1	7.46038	3.53781	11.6141	0.0852584	0.865038	1
Peff_UA202013_000498_1	Peff_UA202013-Chr1	2622497..2625493	0	#N/A	#N/A	#N/A	#N/A	#N/A	15.4159	-0.13996	-1.10187	0.949129	0.973762	1
Peff_UA202013_000499_1	Peff_UA202013-Chr1	2625999..2627006	0	#N/A	#N/A	#N/A	#N/A	#N/A	22.7389	10.8734	1875.93	0.476177	0.865038	1
Peff_UA202013_000500_1	Peff_UA202013-Chr1	complement(2627278..2629056)	57.3254	-3.21252	-9.26969	0.202359	0.257621	1	14.6922	11.0812	2166.59	0.467841	0.865038	1
Peff_UA202013_000501_1	Peff_UA202013-Chr1	2630345..2631913	0	#N/A	#N/A	#N/A	#N/A	#N/A	64.6545	-0.795869	-1.73612	0.641004	0.865038	1
Peff_UA202013_000502_1	Peff_UA202013-Chr1	complement(2632117..2632638)	0	#N/A	#N/A	#N/A	#N/A	#N/A	1.97608	6.35427	81.8136	0.678119	0.867238	1
Peff_UA202013_000503_1	Peff_UA202013-Chr1	join(2645213..2645333,2645402..2645460,2645543..2645709,2645775..2646138,2646227..2647465)	39.5573	5.65346	50.3339	0.109685	0.15858	1	8.98512	0.616136	1.53276	0.69305	0.868856	1
Peff_UA202013_000504_1	Peff_UA202013-Chr1	2647969..2650521	20.8805	-7.0254	-130.273	0.01465	0.075515	1	22.65	2.2324	4.69914	0.226552	0.865038	1
Peff_UA202013_000505_1	Peff_UA202013-Chr1	2650884..2652719	0	#N/A	#N/A	#N/A	#N/A	#N/A	16.6185	1.03138	2.04397	0.602886	0.865038	1
Peff_UA202013_000506_1	Peff_UA202013-Chr1	complement(join(2652825..2652981,2653060..2653223,2653309..2654178))	0	#N/A	#N/A	#N/A	#N/A	#N/A	43.7711	12.0248	4167.02	0.432163	0.865038	1
Peff_UA202013_000507_1	Peff_UA202013-Chr1	complement(join(2654400..2654472,2654548..2655345,2655428..2655737,2655816..2656143))	0	#N/A	#N/A	#N/A	#N/A	#N/A	11.2809	0.20553	1.15311	0.90184	0.948554	1
Peff_UA202013_000508_1	Peff_UA202013-Chr1	join(2656318..2656388,2656463..2656557,2656630..2656679,2656800..2656943,2657121..2657393,2657586..2657636,2657710..2657796,2657863..2658090)	0	#N/A	#N/A	#N/A	#N/A	#N/A	15.9274	-0.64275	-1.5613	0.690096	0.868406	1
Peff_UA202013_000509_1	Peff_UA202013-Chr1	join(2658602..2658903,2658980..2659188,2659266..2659541,2659612..2659916,2659988..2660422,2660487..2660606,2660681..2661001)	11.0704	-5.78724	-55.2247	0.0438878	0.0915787	1	19.8551	11.6352	3180.82	0.446665	0.865038	1
Peff_UA202013_000510_1	Peff_UA202013-Chr1	complement(join(2661149..2661232,2661308..2661472,2661549..2661659,2661740..2662228))	0	#N/A	#N/A	#N/A	#N/A	#N/A	47.8477	4.88656	29.5801	0.0262402	0.865038	1
Peff_UA202013_000511_1	Peff_UA202013-Chr1	complement(2662361..2663761)	40.231	-7.15101	-142.124	0.0135851	0.0753347	1	24.9507	2.33636	5.05025	0.237052	0.865038	1
Peff_UA202013_000512_1	Peff_UA202013-Chr1	complement(join(2663954..2665674,2665750..2665894,2665972..2666064))	11.1212	-5.78724	-55.2247	0.0439678	0.0915787	1	121.253	14.2346	19277	0.351464	0.865038	1
Peff_UA202013_000513_1	Peff_UA202013-Chr1	2667238..2668341	0	#N/A	#N/A	#N/A	#N/A	#N/A	10.7003	9.92946	975.137	0.514336	0.865038	1
Peff_UA202013_000514_1	Peff_UA202013-Chr1	complement(join(2668629..2668964,2669059..2669108,2669216..2669401,2669445..2669571))	0	#N/A	#N/A	#N/A	#N/A	#N/A	23.0123	10.3585	1312.85	0.496484	0.865038	1
Peff_UA202013_000515_1	Peff_UA202013-Chr1	complement(2669642..2670013)	0	#N/A	#N/A	#N/A	#N/A	#N/A	0	#N/A	#N/A	#N/A	#N/A	#N/A
Peff_UA202013_000516_1	Peff_UA202013-Chr1	2673739..2675697	0	#N/A	#N/A	#N/A	#N/A	#N/A	2.62459	8.74965	430.435	0.565626	0.865038	1
Peff_UA202013_000517_1	Peff_UA202013-Chr1	complement(join(2679038..2679880,2679954..2680048,2680124..2680188,2680281..2680381,2680461..2680556,2680609..2680716))	16.6563	-5.78724	-55.2247	0.0440477	0.0915787	1	15.9846	2.30988	4.95841	0.162814	0.865038	1
Peff_UA202013_000518_1	Peff_UA202013-Chr1	complement(2682440..2685769)	0	#N/A	#N/A	#N/A	#N/A	#N/A	8.14044	11.1139	2216.23	0.466291	0.865038	1
Peff_UA202013_000519_1	Peff_UA202013-Chr1	join(2687308..2687994,2688060..2688734)	0	#N/A	#N/A	#N/A	#N/A	#N/A	130.15	0.395167	1.31509	0.788004	0.89252	1
Peff_UA202013_000520_1	Peff_UA202013-Chr1	complement(2688818..2690221)	0	#N/A	#N/A	#N/A	#N/A	#N/A	28.235	11.6514	3216.72	0.445985	0.865038	1
Peff_UA202013_000521_1	Peff_UA202013-Chr1	complement(2719094..2723212)	214.061	-1.61139	-3.05546	0.182384	0.239047	1	28.266	-0.190651	-1.14128	0.910367	0.953894	1
Peff_UA202013_000522_1	Peff_UA202013-Chr1	join(2727347..2727595,2727682..2728911)	0	#N/A	#N/A	#N/A	#N/A	#N/A	23.9142	11.4864	2869.06	0.452037	0.865038	1
Peff_UA202013_000523_1	Peff_UA202013-Chr1	2729198..2731141	0	#N/A	#N/A	#N/A	#N/A	#N/A	29.0546	1.35738	2.5622	0.516514	0.865038	1
Peff_UA202013_000524_1	Peff_UA202013-Chr1	complement(join(2732019..2732114,2732195..2732674,2732754..2732858,2732944..2733018,2733104..2733163,2733231..2733314,2733393..2733650))	34.4921	-6.66975	-101.811	0.0257303	0.0814679	1	38.7838	0.118257	1.08542	0.950138	0.974186	1
Peff_UA202013_000525_1	Peff_UA202013-Chr1	complement(2734922..2735833)	0	#N/A	#N/A	#N/A	#N/A	#N/A	10.468	-0.173203	-1.12756	0.895907	0.945108	1
Peff_UA202013_000526_1	Peff_UA202013-Chr1	complement(2736139..2741943)	6.8806	-6.66975	-101.811	0.0257391	0.0814679	1	6.7044	11.6154	3137.53	0.447512	0.865038	1
Peff_UA202013_000527_1	Peff_UA202013-Chr1	complement(join(2742412..2744475,2744538..2745924,2745980..2746158,2746235..2746328,2746407..2747098))	4.32983	-5.65469	-50.377	0.0482949	0.0962489	1	10.3376	1.61242	3.05764	0.439547	0.865038	1
Peff_UA202013_000528_1	Peff_UA202013-Chr1	2747220..2748935	0	#N/A	#N/A	#N/A	#N/A	#N/A	13.8023	10.8958	1905.35	0.475268	0.865038	1
Peff_UA202013_000529_1	Peff_UA202013-Chr1	complement(join(2749011..2750287,2750371..2750626))	0	#N/A	#N/A	#N/A	#N/A	#N/A	21.529	1.76602	3.40115	0.36394	0.865038	1
Peff_UA202013_000530_1	Peff_UA202013-Chr1	2752735..2753043	0	#N/A	#N/A	#N/A	#N/A	#N/A	2.22621	5.93727	61.277	0.6984	0.869209	1
Peff_UA202013_000531_1	Peff_UA202013-Chr1	complement(join(2753162..2753695,2753769..2754366,2754557..2755590))	0	#N/A	#N/A	#N/A	#N/A	#N/A	11.5265	10.9808	2020.95	0.471881	0.865038	1
Peff_UA202013_000532_1	Peff_UA202013-Chr1	join(2755887..2756120,2756218..2756433)	96.8289	-6.79571	-111.099	0.0228208	0.0814679	1	48.3734	10.7793	1757.53	0.479449	0.865038	1
Peff_UA202013_000533_1	Peff_UA202013-Chr1	complement(2756592..2757506)	0	#N/A	#N/A	#N/A	#N/A	#N/A	142.394	-3.32585	-10.0272	0.0841541	0.865038	1
Peff_UA202013_000534_1	Peff_UA202013-Chr1	complement(join(2758667..2759410,2759484..2759510))	57.107	5.30477	39.5272	0.13092	0.178527	1	52.5334	-2.13812	-4.40189	0.198794	0.865038	1
Peff_UA202013_000535_1	Peff_UA202013-Chr1	join(2759645..2759806,2759881..2761122)	0	#N/A	#N/A	#N/A	#N/A	#N/A	11.8424	10.3865	1338.63	0.495388	0.865038	1
Peff_UA202013_000536_1	Peff_UA202013-Chr1	complement(join(2761570..2761713,2761739..2761786))	0	#N/A	#N/A	#N/A	#N/A	#N/A	0	#N/A	#N/A	#N/A	#N/A	#N/A
Peff_UA202013_000537_1	Peff_UA202013-Chr1	join(2762254..2762425,2762510..2762717,2762793..2762976,2763033..2763300,2763364..2763575,2763634..2763759)	0	#N/A	#N/A	#N/A	#N/A	#N/A	0.698189	6.17569	72.2882	0.686777	0.867837	1
Peff_UA202013_000538_1	Peff_UA202013-Chr1	complement(join(2763832..2764353,2764392..2765774))	0	#N/A	#N/A	#N/A	#N/A	#N/A	28.6103	-0.201946	-1.15025	0.902579	0.948723	1
Peff_UA202013_000539_1	Peff_UA202013-Chr1	2766122..2767867	0	#N/A	#N/A	#N/A	#N/A	#N/A	16.1747	11.1455	2265.34	0.465312	0.865038	1
Peff_UA202013_000540_1	Peff_UA202013-Chr1	join(2776544..2776667,2776721..2776812,2776824..2776973)	0	#N/A	#N/A	#N/A	#N/A	#N/A	0	#N/A	#N/A	#N/A	#N/A	#N/A
Peff_UA202013_000541_1	Peff_UA202013-Chr1	join(2778803..2778926,2778969..2779069)	0	#N/A	#N/A	#N/A	#N/A	#N/A	0	#N/A	#N/A	#N/A	#N/A	#N/A
Peff_UA202013_000542_1	Peff_UA202013-Chr1	join(2779485..2779631,2779643..2779759,2779783..2779902)	0	#N/A	#N/A	#N/A	#N/A	#N/A	0	#N/A	#N/A	#N/A	#N/A	#N/A
Peff_UA202013_000543_1	Peff_UA202013-Chr1	join(2798789..2798935,2798947..2799096)	0	#N/A	#N/A	#N/A	#N/A	#N/A	0	#N/A	#N/A	#N/A	#N/A	#N/A
Peff_UA202013_000544_1	Peff_UA202013-Chr1	2799236..2799511	0	#N/A	#N/A	#N/A	#N/A	#N/A	0	#N/A	#N/A	#N/A	#N/A	#N/A
Peff_UA202013_000545_1	Peff_UA202013-Chr1	join(2810674..2810820,2810832..2810981)	0	#N/A	#N/A	#N/A	#N/A	#N/A	0	#N/A	#N/A	#N/A	#N/A	#N/A
Peff_UA202013_000546_1	Peff_UA202013-Chr1	2811420..2811695	0	#N/A	#N/A	#N/A	#N/A	#N/A	0	#N/A	#N/A	#N/A	#N/A	#N/A
Peff_UA202013_000547_1	Peff_UA202013-Chr1	join(2813230..2813376,2813388..2813513)	0	#N/A	#N/A	#N/A	#N/A	#N/A	0	#N/A	#N/A	#N/A	#N/A	#N/A
Peff_UA202013_000548_1	Peff_UA202013-Chr1	2825060..2825290	0	#N/A	#N/A	#N/A	#N/A	#N/A	0	#N/A	#N/A	#N/A	#N/A	#N/A
Peff_UA202013_000549_1	Peff_UA202013-Chr1	join(2826451..2826574,2826628..2826728)	0	#N/A	#N/A	#N/A	#N/A	#N/A	0	#N/A	#N/A	#N/A	#N/A	#N/A
Peff_UA202013_000550_1	Peff_UA202013-Chr1	join(2858325..2858471,2858483..2858632)	0	#N/A	#N/A	#N/A	#N/A	#N/A	0	#N/A	#N/A	#N/A	#N/A	#N/A
Peff_UA202013_000551_1	Peff_UA202013-Chr1	join(2861203..2861349,2861361..2861478,2861532..2861632)	0	#N/A	#N/A	#N/A	#N/A	#N/A	0	#N/A	#N/A	#N/A	#N/A	#N/A
Peff_UA202013_000552_1	Peff_UA202013-Chr1	complement(2869707..2870387)	0	#N/A	#N/A	#N/A	#N/A	#N/A	2.81542	7.3358	161.546	0.630378	0.865038	1
Peff_UA202013_000553_1	Peff_UA202013-Chr1	complement(2898727..2898963)	0	#N/A	#N/A	#N/A	#N/A	#N/A	0	#N/A	#N/A	#N/A	#N/A	#N/A
Peff_UA202013_000554_1	Peff_UA202013-Chr1	join(2900195..2900230,2900344..2901045)	0	#N/A	#N/A	#N/A	#N/A	#N/A	41.3095	11.2826	2491.13	0.460055	0.865038	1
Peff_UA202013_000555_1	Peff_UA202013-Chr1	join(2901522..2903160,2903287..2903804)	28.3109	2.44568	5.44783	0.313952	0.387802	1	23.9098	0.105823	1.07611	0.954517	0.976962	1
Peff_UA202013_000556_1	Peff_UA202013-Chr1	complement(join(2904166..2904500,2904982..2905135,2905229..2905438,2905536..2905736))	0	#N/A	#N/A	#N/A	#N/A	#N/A	9.34242	9.42288	686.388	0.535843	0.865038	1
Peff_UA202013_000557_1	Peff_UA202013-Chr1	complement(join(2905930..2905953,2906028..2909528))	13.3912	-1.18348	-2.27124	0.617623	0.701156	1	22.2084	2.21936	4.65687	0.286408	0.865038	1
Peff_UA202013_000558_1	Peff_UA202013-Chr1	2909766..2911826	0	#N/A	#N/A	#N/A	#N/A	#N/A	30.6844	1.31832	2.49376	0.534152	0.865038	1
Peff_UA202013_000559_1	Peff_UA202013-Chr1	2912206..2912619	0	#N/A	#N/A	#N/A	#N/A	#N/A	6.29214	7.73178	212.568	0.61195	0.865038	1
Peff_UA202013_000560_1	Peff_UA202013-Chr1	complement(2913914..2916457)	0	#N/A	#N/A	#N/A	#N/A	#N/A	9.33398	10.9133	1928.56	0.474549	0.865038	1
Peff_UA202013_000561_1	Peff_UA202013-Chr1	join(2917955..2918028,2918115..2918150,2918224..2918283,2918374..2918679,2918757..2918901)	0	#N/A	#N/A	#N/A	#N/A	#N/A	135.272	1.49995	2.82833	0.420255	0.865038	1
Peff_UA202013_000562_1	Peff_UA202013-Chr1	complement(2919116..2921365)	0	#N/A	#N/A	#N/A	#N/A	#N/A	1.60095	8.17991	289.999	0.591307	0.865038	1
Peff_UA202013_000563_1	Peff_UA202013-Chr1	complement(2922050..2922970)	0	#N/A	#N/A	#N/A	#N/A	#N/A	77.6473	0.291264	1.22371	0.879453	0.937834	1
Peff_UA202013_000564_1	Peff_UA202013-Chr1	2924249..2926570	28.2326	-7.3676	-165.146	0.0129726	0.0751343	1	18.1317	1.2516	2.38105	0.512756	0.865038	1
Peff_UA202013_000565_1	Peff_UA202013-Chr1	2926897..2928288	18.2598	-6.01285	-64.5726	0.0385207	0.0887068	1	129.629	1.91594	3.77358	0.299445	0.865038	1
Peff_UA202013_000566_1	Peff_UA202013-Chr1	join(2929565..2929883,2929970..2930535)	0	#N/A	#N/A	#N/A	#N/A	#N/A	31.7371	1.54415	2.91632	0.393199	0.865038	1
Peff_UA202013_000567_1	Peff_UA202013-Chr1	join(2931212..2932996,2946148..2946198)	231.324	-9.99258	-1018.75	0.000360963	0.0405247	1	570.936	2.17073	4.50251	0.144101	0.865038	1
Peff_UA202013_000568_1	Peff_UA202013-Chr1	complement(join(2967610..2967945,2970230..2970274))	227.452	2.55975	5.89606	0.278613	0.345865	1	103.844	0.602056	1.51788	0.74607	0.879189	1
Peff_UA202013_000569_1	Peff_UA202013-Chr1	complement(join(2994044..2995240,2996891..2996914))	2168.03	3.60046	12.1296	0.000362721	0.0405247	1	909.781	0.757403	1.69045	0.544039	0.865038	1
Peff_UA202013_000570_1	Peff_UA202013-Chr1	complement(join(3024474..3024809,3027094..3027138))	293.074	6.3097	79.325	0.0763278	0.124648	1	100.819	0.638531	1.55674	0.725202	0.870757	1
Peff_UA202013_000571_1	Peff_UA202013-Chr1	complement(join(3050926..3052242,3082077..3082154))	0	#N/A	#N/A	#N/A	#N/A	#N/A	7.19834	2.87188	7.32018	0.074023	0.865038	1
Peff_UA202013_000572_1	Peff_UA202013-Chr1	join(3053792..3053815,3082507..3082695,3092549..3093607)	322.424	0.915303	1.88597	0.485718	0.576879	1	276.488	0.0907802	1.06495	0.943909	0.971121	1
Peff_UA202013_000573_1	Peff_UA202013-Chr1	complement(join(3098376..3098681,3098762..3098882,3098957..3099828))	0	#N/A	#N/A	#N/A	#N/A	#N/A	26.8898	2.32034	4.99449	0.239506	0.865038	1
Peff_UA202013_000574_1	Peff_UA202013-Chr1	join(3100365..3100436,3100449..3100979)	226.435	-0.71005	-1.63586	0.744789	0.808414	1	3969.96	1.30908	2.47784	0.307436	0.865038	1
Peff_UA202013_000575_1	Peff_UA202013-Chr1	complement(join(3101025..3101494,3101575..3101737))	0	#N/A	#N/A	#N/A	#N/A	#N/A	16.5159	9.74662	859.062	0.521908	0.865038	1
Peff_UA202013_000576_1	Peff_UA202013-Chr1	complement(join(3102435..3102719,3102802..3103118,3103158..3103698))	0	#N/A	#N/A	#N/A	#N/A	#N/A	2.33153	7.73122	212.485	0.612062	0.865038	1
Peff_UA202013_000577_1	Peff_UA202013-Chr1	join(3103801..3105833,3105907..3106282,3106513..3106616,3106668..3106733,3106812..3106887,3106957..3107634,3107715..3107784,3107867..3108260,3109648..3109813,3109895..3110238,3110330..3110435,3110509..3110658,3110727..3110867,3110929..3111015,3111091..3111387)	20.2477	1.7612	3.38981	0.48258	0.573999	1	7.95703	2.07755	4.22088	0.308813	0.865038	1
Peff_UA202013_000578_1	Peff_UA202013-Chr1	complement(3108587..3108907)	0	#N/A	#N/A	#N/A	#N/A	#N/A	2.57127	6.15258	71.1397	0.68725	0.867837	1
Peff_UA202013_000579_1	Peff_UA202013-Chr1	join(3111644..3112135,3112205..3112345,3112416..3112605,3112668..3112946,3113026..3113721,3113853..3113962)	7.42356	-5.15153	-35.544	0.0648117	0.1111	1	5.01057	9.60395	778.173	0.527962	0.865038	1
Peff_UA202013_000580_1	Peff_UA202013-Chr1	3114737..3115834	13.228	-5.18687	-36.4254	0.0619532	0.110777	1	8.69477	-0.0596342	-1.0422	0.96465	0.982663	1
Peff_UA202013_000581_1	Peff_UA202013-Chr1	complement(join(3115860..3115898,3116192..3116251,3116331..3116762))	113.304	-7.20778	-147.828	0.0103139	0.0725747	1	50.8217	0.95535	1.93905	0.541521	0.865038	1
Peff_UA202013_000582_1	Peff_UA202013-Chr1	complement(3117105..3119042)	398.996	2.25951	4.78829	0.0266515	0.0814679	1	56.3372	0.405044	1.32413	0.784249	0.89252	1
Peff_UA202013_000583_1	Peff_UA202013-Chr1	complement(join(3120209..3121639,3121709..3121837))	36.3183	-0.967552	-1.95552	0.703051	0.773987	1	77.8267	0.596392	1.51193	0.670276	0.867215	1
Peff_UA202013_000584_1	Peff_UA202013-Chr1	join(3123950..3123955,3124042..3125082)	0	#N/A	#N/A	#N/A	#N/A	#N/A	9.26183	9.59539	773.569	0.528439	0.865038	1
Peff_UA202013_000585_1	Peff_UA202013-Chr1	3125463..3126398	0	#N/A	#N/A	#N/A	#N/A	#N/A	76.7464	-4.1135	-17.3096	0.0366341	0.865038	1
Peff_UA202013_000586_1	Peff_UA202013-Chr1	join(3127262..3127370,3127441..3127597,3127683..3128466,3128544..3128660,3128732..3128782)	0	#N/A	#N/A	#N/A	#N/A	#N/A	35.858	1.94799	3.85837	0.348264	0.865038	1
Peff_UA202013_000587_1	Peff_UA202013-Chr1	complement(3278649..3280124)	11.1037	-5.44762	-43.6413	0.0551673	0.102431	1	25.419	1.17188	2.25305	0.573635	0.865038	1
Peff_UA202013_000588_1	Peff_UA202013-Chr1	join(3280940..3281044,3281117..3281803,3281877..3282599)	24.3969	-0.150064	-1.10962	0.946533	0.96167	1	28.2635	-0.489317	-1.40378	0.797565	0.897726	1
Peff_UA202013_000589_1	Peff_UA202013-Chr1	complement(3283737..3288572)	10.3025	-0.240322	-1.18126	0.920877	0.942401	1	28.375	0.965637	1.95293	0.490436	0.865038	1
Peff_UA202013_000590_1	Peff_UA202013-Chr1	3289717..3291819	0	#N/A	#N/A	#N/A	#N/A	#N/A	17.2473	11.5134	2923.29	0.451405	0.865038	1
Peff_UA202013_000591_1	Peff_UA202013-Chr1	3294725..3295531	0	#N/A	#N/A	#N/A	#N/A	#N/A	101.547	0.246266	1.18613	0.890828	0.942042	1
Peff_UA202013_000592_1	Peff_UA202013-Chr1	join(3296824..3297054,3297126..3297197,3297238..3297360)	0	#N/A	#N/A	#N/A	#N/A	#N/A	46.2351	10.6374	1592.83	0.4851	0.865038	1
Peff_UA202013_000593_1	Peff_UA202013-Chr1	complement(join(3297648..3298819,3298895..3300007,3300090..3300521,3300594..3300933,3301188..3301397,3301464..3301646,3301835..3301891,3301974..3302054,3302234..3302248))	24.464	-7.79706	-222.407	0.0073339	0.0725747	1	24.661	0.685306	1.60804	0.718538	0.870144	1
Peff_UA202013_000594_1	Peff_UA202013-Chr1	join(3304080..3304924,3305054..3305617,3305689..3306403)	95.3266	-0.491968	-1.40636	0.802858	0.852593	1	173.71	-1.26258	-2.39924	0.362965	0.865038	1
Peff_UA202013_000595_1	Peff_UA202013-Chr1	join(3306870..3307012,3307098..3307178,3307250..3307397,3307479..3307611,3307653..3307738,3307837..3308226,3308286..3308588,3308664..3308789,3308870..3308914,3308984..3309082,3309160..3309504)	5.73631	-4.75111	-26.9294	0.0771992	0.125944	1	28.5075	2.03285	4.09211	0.318369	0.865038	1
Peff_UA202013_000596_1	Peff_UA202013-Chr1	complement(join(3309717..3309896,3309969..3310496,3310582..3311193,3311268..3311444))	26.6813	-6.66975	-101.811	0.0257479	0.0814679	1	39.3398	0.832038	1.7802	0.677828	0.867215	1
Peff_UA202013_000597_1	Peff_UA202013-Chr1	join(3311619..3312325,3312399..3312520,3312592..3313043)	0	#N/A	#N/A	#N/A	#N/A	#N/A	8.59669	2.94571	7.70454	0.0757156	0.865038	1
Peff_UA202013_000598_1	Peff_UA202013-Chr1	join(3313082..3313158,3313243..3313564)	0	#N/A	#N/A	#N/A	#N/A	#N/A	23.1858	9.58087	765.827	0.529024	0.865038	1
Peff_UA202013_000599_1	Peff_UA202013-Chr1	complement(join(3313648..3313769,3313913..3314015))	0	#N/A	#N/A	#N/A	#N/A	#N/A	0	#N/A	#N/A	#N/A	#N/A	#N/A
Peff_UA202013_000600_1	Peff_UA202013-Chr1	complement(join(3314053..3314322,3314564..3314632,3314716..3314790))	603.474	1.26633	2.40549	0.535776	0.626005	1	2450.5	1.27805	2.42511	0.314582	0.865038	1
Peff_UA202013_000601_1	Peff_UA202013-Chr1	complement(3315239..3317776)	25.8308	0.749387	1.68108	0.767066	0.825027	1	43.8223	13.1314	8973.11	0.390934	0.865038	1
Peff_UA202013_000602_1	Peff_UA202013-Chr1	join(3318801..3318923,3318980..3319145,3319239..3319723)	0	#N/A	#N/A	#N/A	#N/A	#N/A	58.5688	-1.38137	-2.60516	0.456681	0.865038	1
Peff_UA202013_000603_1	Peff_UA202013-Chr1	complement(join(3319814..3322215,3322329..3322541,3322604..3322625))	0	#N/A	#N/A	#N/A	#N/A	#N/A	14.7519	11.6039	3112.6	0.448062	0.865038	1
Peff_UA202013_000604_1	Peff_UA202013-Chr1	join(3322770..3322859,3322930..3323853)	0	#N/A	#N/A	#N/A	#N/A	#N/A	26.676	-0.971804	-1.96129	0.613992	0.865038	1
Peff_UA202013_000605_1	Peff_UA202013-Chr1	join(3324003..3324197,3324264..3325850)	0	#N/A	#N/A	#N/A	#N/A	#N/A	14.2277	11.0163	2071.21	0.470394	0.865038	1
Peff_UA202013_000606_1	Peff_UA202013-Chr1	3330500..3333220	0	#N/A	#N/A	#N/A	#N/A	#N/A	3.47232	9.57208	761.174	0.529335	0.865038	1
Peff_UA202013_000607_1	Peff_UA202013-Chr1	3333545..3335521	103.061	1.03275	2.04591	0.600981	0.686109	1	31.6696	-0.20665	-1.15401	0.896773	0.945535	1
Peff_UA202013_000608_1	Peff_UA202013-Chr1	complement(join(3335713..3335971,3336042..3336487,3336579..3336796))	0	#N/A	#N/A	#N/A	#N/A	#N/A	22.5039	10.7239	1691.26	0.481439	0.865038	1
Peff_UA202013_000609_1	Peff_UA202013-Chr1	join(3336993..3337697,3337769..3337834)	168.315	6.85187	115.51	0.0571745	0.104015	1	61.4982	2.78655	6.89979	0.178602	0.865038	1
Peff_UA202013_000610_1	Peff_UA202013-Chr1	complement(3338501..3338899)	0	#N/A	#N/A	#N/A	#N/A	#N/A	46.6221	-2.36655	-5.15705	0.0901404	0.865038	1
Peff_UA202013_000611_1	Peff_UA202013-Chr1	join(3339327..3339410,3339486..3339569,3339638..3339724,3339801..3339896,3339970..3340116,3340214..3340339,3340363..3340440)	25.8624	-5.51877	-45.8475	0.0515521	0.0991071	1	44.6513	11.3051	2530.24	0.459177	0.865038	1
Peff_UA202013_000612_1	Peff_UA202013-Chr1	complement(join(3340829..3340959,3341030..3341114,3341185..3341289))	79.1825	-6.01285	-64.5726	0.0385403	0.0887068	1	89.5864	3.37279	10.3589	0.0756202	0.865038	1
Peff_UA202013_000613_1	Peff_UA202013-Chr1	complement(join(3341718..3341904,3341977..3342063,3342141..3342352,3342430..3343518,3344164..3344261,3344276..3345068,3345149..3345205,3345266..3345652))	130.581	-9.86093	-929.9	0.000609366	0.054075	1	47.7808	1.0185	2.02582	0.541357	0.865038	1
Peff_UA202013_000614_1	Peff_UA202013-Chr1	join(3345848..3347941,3348023..3348156,3348224..3348401)	55.165	-8.32638	-320.989	0.00567726	0.0725747	1	41.2127	1.12021	2.17379	0.510393	0.865038	1
Peff_UA202013_000615_1	Peff_UA202013-Chr1	complement(3348692..3350190)	354.965	0.770156	1.70545	0.495532	0.586385	1	4782.51	1.67957	3.20333	0.222689	0.865038	1
Peff_UA202013_000616_1	Peff_UA202013-Chr1	complement(3350740..3352581)	72.546	-8.37319	-331.574	0.00573583	0.0725747	1	79.9101	1.32465	2.50473	0.433424	0.865038	1
Peff_UA202013_000617_1	Peff_UA202013-Chr1	join(3353490..3353864,3353945..3353998,3354016..3354183,3354267..3354348,3354434..3354801)	92.0925	5.97254	62.7935	0.0986167	0.149868	1	47.7095	2.841	7.16519	0.16925	0.865038	1
Peff_UA202013_000618_1	Peff_UA202013-Chr1	join(3355026..3355891,3355980..3356052)	58.0045	-7.11828	-138.936	0.0167515	0.0775004	1	81.9991	12.6091	6247.45	0.410051	0.865038	1
Peff_UA202013_000619_1	Peff_UA202013-Chr1	complement(join(3356665..3358908,3358981..3359130))	0	#N/A	#N/A	#N/A	#N/A	#N/A	1.12048	7.8058	223.758	0.608478	0.865038	1
Peff_UA202013_000620_1	Peff_UA202013-Chr1	complement(3359424..3360854)	0	#N/A	#N/A	#N/A	#N/A	#N/A	6.56623	9.55068	749.967	0.530332	0.865038	1
Peff_UA202013_000621_1	Peff_UA202013-Chr1	3361836..3362093	0	#N/A	#N/A	#N/A	#N/A	#N/A	0	#N/A	#N/A	#N/A	#N/A	#N/A
Peff_UA202013_000622_1	Peff_UA202013-Chr1	join(3362676..3363144,3363230..3363668,3363741..3364344,3364527..3365992,3367760..3368957,3369883..3370479)	5.72282	-6.14162	-70.6013	0.0345953	0.0861978	1	23.9918	13.1699	9215.65	0.389534	0.865038	1
Peff_UA202013_000623_1	Peff_UA202013-Chr1	complement(3370759..3371946)	0	#N/A	#N/A	#N/A	#N/A	#N/A	17.0005	2.85381	7.22906	0.076674	0.865038	1
Peff_UA202013_000624_1	Peff_UA202013-Chr1	complement(join(3372242..3372584,3372654..3372779,3372851..3372918))	0	#N/A	#N/A	#N/A	#N/A	#N/A	36.1509	0.773503	1.70941	0.66322	0.866895	1
Peff_UA202013_000625_1	Peff_UA202013-Chr1	complement(join(3373042..3373505,3373600..3373690,3373771..3373852,3373917..3374566))	0	#N/A	#N/A	#N/A	#N/A	#N/A	24.3853	-0.556788	-1.47099	0.730042	0.872229	1
Peff_UA202013_000626_1	Peff_UA202013-Chr1	3375490..3377196	0	#N/A	#N/A	#N/A	#N/A	#N/A	7.61526	10.0558	1064.39	0.508873	0.865038	1
Peff_UA202013_000627_1	Peff_UA202013-Chr1	complement(join(3377526..3377767,3377846..3377981))	0	#N/A	#N/A	#N/A	#N/A	#N/A	22.6766	1.66856	3.17896	0.173776	0.865038	1
Peff_UA202013_000628_1	Peff_UA202013-Chr1	complement(join(3378183..3378347,3378416..3378551,3378626..3378813,3378902..3379021,3379107..3379220))	70.3114	-7.0186	-129.661	0.0186734	0.0790739	1	34.4849	10.9942	2039.84	0.471378	0.865038	1
Peff_UA202013_000629_1	Peff_UA202013-Chr1	complement(join(3379248..3379415,3379476..3379540,3379614..3379683,3379770..3379808))	0	#N/A	#N/A	#N/A	#N/A	#N/A	9.17604	8.0378	262.797	0.597901	0.865038	1
Peff_UA202013_000630_1	Peff_UA202013-Chr1	join(3380874..3381026,3381110..3381320,3381398..3382110)	223.78	-2.0829	-4.23658	0.33838	0.415915	1	124.019	0.220941	1.16549	0.892454	0.942719	1
Peff_UA202013_000631_1	Peff_UA202013-Chr1	join(3382879..3383286,3383372..3383549,3383632..3385514)	17.6613	-6.77467	-109.491	0.0179429	0.0790739	1	7.56638	0.319716	1.24808	0.861242	0.928929	1
Peff_UA202013_000632_1	Peff_UA202013-Chr1	complement(3385637..3387643)	0	#N/A	#N/A	#N/A	#N/A	#N/A	31.9943	1.00525	2.00729	0.633828	0.865038	1
Peff_UA202013_000633_1	Peff_UA202013-Chr1	complement(3388184..3388888)	30.9028	-5.78724	-55.2247	0.0441275	0.0915787	1	29.0963	10.6952	1657.92	0.482727	0.865038	1
Peff_UA202013_000634_1	Peff_UA202013-Chr1	complement(join(3389065..3389898,3389973..3390022,3390094..3390436))	0	#N/A	#N/A	#N/A	#N/A	#N/A	21.251	11.0371	2101.38	0.469599	0.865038	1
Peff_UA202013_000635_1	Peff_UA202013-Chr1	complement(3391139..3391594)	0	#N/A	#N/A	#N/A	#N/A	#N/A	22.3425	9.71467	840.247	0.523343	0.865038	1
Peff_UA202013_000636_1	Peff_UA202013-Chr1	complement(join(3392932..3393299,3393388..3393454,3393533..3395080,3395177..3395320,3395384..3396604))	0	#N/A	#N/A	#N/A	#N/A	#N/A	3.18148	9.73863	854.319	0.522283	0.865038	1
Peff_UA202013_000637_1	Peff_UA202013-Chr1	join(3396712..3397194,3397222..3397360,3397444..3397581,3397650..3397816)	0	#N/A	#N/A	#N/A	#N/A	#N/A	19.8189	10.534	1482.72	0.489462	0.865038	1
Peff_UA202013_000638_1	Peff_UA202013-Chr1	3398443..3399780	16.3318	-5.83582	-57.1158	0.0424063	0.0915787	1	30.9963	3.32921	10.0506	0.0889858	0.865038	1
Peff_UA202013_000639_1	Peff_UA202013-Chr1	complement(join(3399897..3402836,3402928..3403041,3403126..3403902))	0	#N/A	#N/A	#N/A	#N/A	#N/A	6.58889	1.15031	2.21962	0.544179	0.865038	1
Peff_UA202013_000640_1	Peff_UA202013-Chr1	complement(join(3404543..3407628,3407714..3407966))	10.3359	-6.43484	-86.5129	0.0247586	0.0814679	1	17.4495	12.2095	4736.11	0.425256	0.865038	1
Peff_UA202013_000641_1	Peff_UA202013-Chr1	complement(join(3408237..3408719,3408742..3409701))	65.8427	6.40444	84.7087	0.0733049	0.122112	1	10.8745	-0.645344	-1.56411	0.61659	0.865038	1
Peff_UA202013_000642_1	Peff_UA202013-Chr1	join(3409896..3409967,3410037..3410660,3410740..3410937)	0	#N/A	#N/A	#N/A	#N/A	#N/A	42.2546	11.5724	3045.36	0.449208	0.865038	1
Peff_UA202013_000643_1	Peff_UA202013-Chr1	complement(join(3411588..3413319,3413636..3415239))	16.4935	5.61316	48.9473	0.119083	0.16609	1	3.22634	-0.24552	-1.18552	0.824086	0.911845	1
Peff_UA202013_000644_1	Peff_UA202013-Chr1	3416954..3417682	0	#N/A	#N/A	#N/A	#N/A	#N/A	51.3202	-1.24992	-2.37828	0.509086	0.865038	1
Peff_UA202013_000645_1	Peff_UA202013-Chr1	join(3417904..3418194,3418243..3418312,3418370..3418565,3418633..3419278)	0	#N/A	#N/A	#N/A	#N/A	#N/A	28.2428	11.4241	2747.83	0.454321	0.865038	1
Peff_UA202013_000646_1	Peff_UA202013-Chr1	complement(3419578..3420582)	0	#N/A	#N/A	#N/A	#N/A	#N/A	93.6874	3.76774	13.6208	0.0445082	0.865038	1
Peff_UA202013_000647_1	Peff_UA202013-Chr1	join(3420889..3421348,3421416..3422656)	0	#N/A	#N/A	#N/A	#N/A	#N/A	27.2834	3.4994	11.309	0.0902648	0.865038	1
Peff_UA202013_000648_1	Peff_UA202013-Chr1	complement(3422987..3423961)	40.9661	-6.66975	-101.811	0.0257567	0.0814679	1	39.1666	-0.96259	-1.9488	0.649587	0.86547	1
Peff_UA202013_000649_1	Peff_UA202013-Chr1	complement(join(3424226..3424476,3424547..3424770,3424840..3425126,3425188..3425274,3425339..3425473))	0	#N/A	#N/A	#N/A	#N/A	#N/A	35.035	11.4416	2781.5	0.453673	0.865038	1
Peff_UA202013_000650_1	Peff_UA202013-Chr1	join(3425677..3425711,3425873..3426001,3426103..3426328)	0	#N/A	#N/A	#N/A	#N/A	#N/A	61.1978	-0.346708	-1.27166	0.858819	0.928929	1
Peff_UA202013_000651_1	Peff_UA202013-Chr1	complement(3426971..3428419)	0	#N/A	#N/A	#N/A	#N/A	#N/A	80.6669	1.24263	2.36629	0.527325	0.865038	1
Peff_UA202013_000652_1	Peff_UA202013-Chr1	complement(join(3441457..3441756,3441776..3442744))	0	#N/A	#N/A	#N/A	#N/A	#N/A	10.995	10.1238	1115.76	0.506226	0.865038	1
Peff_UA202013_000653_1	Peff_UA202013-Chr1	complement(3443000..3444382)	44.8637	0.33483	1.26123	0.895336	0.922968	1	1649.42	1.4288	2.69223	0.341236	0.865038	1
Peff_UA202013_000654_1	Peff_UA202013-Chr1	complement(join(3445384..3445540,3445618..3445775,3445846..3446203,3446282..3446314,3446449..3447008))	0	#N/A	#N/A	#N/A	#N/A	#N/A	45.4792	12.1972	4695.88	0.425739	0.865038	1
Peff_UA202013_000655_1	Peff_UA202013-Chr1	join(3461620..3461814,3461872..3461916)	0	#N/A	#N/A	#N/A	#N/A	#N/A	0	#N/A	#N/A	#N/A	#N/A	#N/A
Peff_UA202013_000656_1	Peff_UA202013-Chr1	complement(join(3486042..3486388,3486483..3486570,3486654..3486773))	52.3399	-6.20751	-73.9005	0.0333714	0.0861978	1	48.1151	11.0967	2189.97	0.466995	0.865038	1
Peff_UA202013_000657_1	Peff_UA202013-Chr1	3487523..3488611	0	#N/A	#N/A	#N/A	#N/A	#N/A	39.174	0.715616	1.64218	0.705112	0.869209	1
Peff_UA202013_000658_1	Peff_UA202013-Chr1	complement(3488793..3490103)	19.3879	-6.01285	-64.5726	0.0385599	0.0887068	1	59.5212	-0.0482689	-1.03402	0.976782	0.988942	1
Peff_UA202013_000659_1	Peff_UA202013-Chr1	3491490..3492536	41.617	-6.79571	-111.099	0.0228366	0.0814679	1	50.2389	12.0771	4320.95	0.430153	0.865038	1
Peff_UA202013_000660_1	Peff_UA202013-Chr1	join(3493882..3494388,3494523..3498314)	1.27076	-4.05358	-16.6054	0.103952	0.155126	1	8.56937	0.886815	1.84909	0.675962	0.867215	1
Peff_UA202013_000661_1	Peff_UA202013-Chr1	complement(3498660..3500936)	5.99803	-5.20588	-36.9083	0.0640154	0.111065	1	10.8478	0.91909	1.89092	0.628896	0.865038	1
Peff_UA202013_000662_1	Peff_UA202013-Chr1	join(3501327..3501764,3501832..3502008)	0	#N/A	#N/A	#N/A	#N/A	#N/A	15.4892	9.60374	778.06	0.527965	0.865038	1
Peff_UA202013_000663_1	Peff_UA202013-Chr1	complement(join(3502126..3502422,3502496..3504271))	0	#N/A	#N/A	#N/A	#N/A	#N/A	3.30949	9.12047	556.59	0.549203	0.865038	1
Peff_UA202013_000664_1	Peff_UA202013-Chr1	complement(3504740..3507121)	0	#N/A	#N/A	#N/A	#N/A	#N/A	172.624	5.61731	49.0882	0.000596518	0.221877	1
Peff_UA202013_000665_1	Peff_UA202013-Chr1	join(3508079..3509606,3509974..3510062,3510105..3510491,3510561..3510662,3510785..3510910)	0	#N/A	#N/A	#N/A	#N/A	#N/A	21.5854	11.9269	3893.54	0.435882	0.865038	1
Peff_UA202013_000666_1	Peff_UA202013-Chr1	3511722..3513170	183.216	0.434734	1.35166	0.766357	0.825027	1	55.7921	-1.04291	-2.06038	0.5412	0.865038	1
Peff_UA202013_000667_1	Peff_UA202013-Chr1	complement(3514075..3515793)	53.2867	0.395071	1.31501	0.869905	0.903527	1	17.2401	11.2476	2431.47	0.461619	0.865038	1
Peff_UA202013_000668_1	Peff_UA202013-Chr1	3516921..3517136	0	#N/A	#N/A	#N/A	#N/A	#N/A	0	#N/A	#N/A	#N/A	#N/A	#N/A
Peff_UA202013_000669_1	Peff_UA202013-Chr1	join(3517895..3517946,3517987..3518195)	0	#N/A	#N/A	#N/A	#N/A	#N/A	0	#N/A	#N/A	#N/A	#N/A	#N/A
Peff_UA202013_000670_1	Peff_UA202013-Chr1	join(3521321..3521381,3521393..3521685,3521712..3521861,3521915..3521924,3521987..3522246)	0	#N/A	#N/A	#N/A	#N/A	#N/A	6.95288	8.74534	429.15	0.565746	0.865038	1
Peff_UA202013_000671_1	Peff_UA202013-Chr1	complement(3522574..3523068)	0	#N/A	#N/A	#N/A	#N/A	#N/A	36.8019	10.5141	1462.33	0.490364	0.865038	1
Peff_UA202013_000672_1	Peff_UA202013-Chr1	3524749..3524946	0	#N/A	#N/A	#N/A	#N/A	#N/A	0	#N/A	#N/A	#N/A	#N/A	#N/A
Peff_UA202013_000673_1	Peff_UA202013-Chr1	join(3530334..3530513,3530579..3531009,3531085..3531124,3531188..3531892,3531980..3532459,3532539..3532910)	0	#N/A	#N/A	#N/A	#N/A	#N/A	17.3723	0.757124	1.69012	0.71678	0.870144	1
Peff_UA202013_000674_1	Peff_UA202013-Chr1	complement(3534028..3534222)	0	#N/A	#N/A	#N/A	#N/A	#N/A	0	#N/A	#N/A	#N/A	#N/A	#N/A
Peff_UA202013_000675_1	Peff_UA202013-Chr1	3535985..3538471	1.46002	-3.22501	-9.35031	0.192694	0.247103	1	6.66833	10.3962	1347.64	0.494937	0.865038	1
Peff_UA202013_000676_1	Peff_UA202013-Chr1	complement(3538560..3539801)	0	#N/A	#N/A	#N/A	#N/A	#N/A	2.78978	8.17742	289.5	0.591473	0.865038	1
Peff_UA202013_000677_1	Peff_UA202013-Chr1	3573982..3575043	0	#N/A	#N/A	#N/A	#N/A	#N/A	18.4817	1.25732	2.39052	0.403611	0.865038	1
Peff_UA202013_000678_1	Peff_UA202013-Chr1	join(3578126..3578294,3578361..3578398,3578413..3578529,3578596..3578730)	0	#N/A	#N/A	#N/A	#N/A	#N/A	0	#N/A	#N/A	#N/A	#N/A	#N/A
Peff_UA202013_000679_1	Peff_UA202013-Chr1	join(3582947..3583785,3583866..3590439)	20.0946	-8.4961	-361.06	0.00472442	0.0725747	1	13.2783	1.32763	2.5099	0.460592	0.865038	1
Peff_UA202013_000680_1	Peff_UA202013-Chr1	complement(join(3590592..3590740,3590786..3590924,3590991..3591056))	0	#N/A	#N/A	#N/A	#N/A	#N/A	2.1614	5.98884	63.5068	0.695253	0.868856	1
Peff_UA202013_000681_1	Peff_UA202013-Chr1	complement(join(3591104..3591255,3591412..3592056,3592134..3592214,3592285..3592414))	0	#N/A	#N/A	#N/A	#N/A	#N/A	9.26294	9.591	771.219	0.52857	0.865038	1
Peff_UA202013_000682_1	Peff_UA202013-Chr1	complement(3592526..3593326)	0	#N/A	#N/A	#N/A	#N/A	#N/A	6.59037	8.7694	436.369	0.56465	0.865038	1
Peff_UA202013_000683_1	Peff_UA202013-Chr1	3593498..3594565	0	#N/A	#N/A	#N/A	#N/A	#N/A	49.957	12.0741	4311.75	0.43023	0.865038	1
Peff_UA202013_000684_1	Peff_UA202013-Chr1	join(3626912..3627039,3627061..3627171,3627253..3627347,3627429..3629443)	24.4196	-7.17866	-144.875	0.014002	0.0754398	1	40.7904	12.9253	7778.72	0.398515	0.865038	1
Peff_UA202013_000685_1	Peff_UA202013-Chr1	complement(join(3629642..3630184,3630261..3630376,3630454..3630507,3630577..3630751))	54.802	5.44742	43.6351	0.121726	0.168761	1	19.0053	0.814347	1.7585	0.607636	0.865038	1
Peff_UA202013_000686_1	Peff_UA202013-Chr1	complement(3639542..3640714)	0	#N/A	#N/A	#N/A	#N/A	#N/A	42.4655	11.9748	4025	0.433996	0.865038	1
Peff_UA202013_000687_1	Peff_UA202013-Chr1	complement(join(3644016..3645387,3645473..3645547,3645624..3645689,3645783..3645845,3646105..3646184))	0	#N/A	#N/A	#N/A	#N/A	#N/A	37.2805	12.2858	4993.42	0.422169	0.865038	1
Peff_UA202013_000688_1	Peff_UA202013-Chr1	join(3647545..3647556,3647637..3647690,3647878..3648408)	0	#N/A	#N/A	#N/A	#N/A	#N/A	82.2895	2.11872	4.34309	0.313138	0.865038	1
Peff_UA202013_000689_1	Peff_UA202013-Chr1	join(3651466..3651536,3651597..3651824,3651885..3651990)	0	#N/A	#N/A	#N/A	#N/A	#N/A	12.3336	8.68372	411.206	0.568414	0.865038	1
Peff_UA202013_000690_1	Peff_UA202013-Chr1	complement(join(3652856..3653122,3653206..3656451,3656530..3656592,3656689..3656744,3656879..3657380))	0	#N/A	#N/A	#N/A	#N/A	#N/A	13.8439	-0.69204	-1.61557	0.715776	0.870134	1
Peff_UA202013_000691_1	Peff_UA202013-Chr1	complement(join(3657646..3661840,3661943..3663590,3663648..3666176,3666354..3669588))	11.1394	6.40321	84.6367	0.0749267	0.123543	1	6.75367	0.519081	1.43304	0.756966	0.883757	1
Peff_UA202013_000692_1	Peff_UA202013-Chr1	complement(3670698..3672914)	51.9775	-0.773892	-1.70988	0.740722	0.80616	1	69.2406	-1.22718	-2.34108	0.352299	0.865038	1
Peff_UA202013_000693_1	Peff_UA202013-Chr1	complement(join(3672922..3672958,3673207..3679256))	13.0136	-7.63617	-198.937	0.0109061	0.0725747	1	1.9464	1.49563	2.81988	0.262233	0.865038	1
Peff_UA202013_000694_1	Peff_UA202013-Chr1	complement(join(3680110..3681474,3681557..3681640,3681698..3681882,3681971..3682040))	0	#N/A	#N/A	#N/A	#N/A	#N/A	64.1018	-1.71689	-3.28727	0.315456	0.865038	1
Peff_UA202013_000695_1	Peff_UA202013-Chr1	join(3682215..3684868,3693471..3693747)	11.1832	-6.39395	-84.0953	0.0327001	0.0861978	1	15.9065	0.732741	1.66179	0.695225	0.868856	1
Peff_UA202013_000696_1	Peff_UA202013-Chr1	3694058..3694471	0	#N/A	#N/A	#N/A	#N/A	#N/A	0	#N/A	#N/A	#N/A	#N/A	#N/A
Peff_UA202013_000697_1	Peff_UA202013-Chr1	complement(3704163..3704759)	0	#N/A	#N/A	#N/A	#N/A	#N/A	46.3259	1.96754	3.91099	0.282574	0.865038	1
Peff_UA202013_000698_1	Peff_UA202013-Chr1	complement(join(3705857..3705930,3706069..3706756,3706828..3706905,3706931..3707107,3707195..3707258,3707342..3707484,3707568..3707756,3707837..3709665,3713855..3713987,3714058..3714186,3714258..3715479,3715571..3716253,3716632..3716838,3716929..3717024,3717126..3717304,3717390..3717495))	7.43765	-5.1666	-35.9172	0.0262555	0.0814679	1	29.9138	-0.0960896	-1.06887	0.946705	0.972128	1
Peff_UA202013_000699_1	Peff_UA202013-Chr1	3709930..3710772	0	#N/A	#N/A	#N/A	#N/A	#N/A	32.3399	11.124	2231.8	0.466025	0.865038	1
Peff_UA202013_000700_1	Peff_UA202013-Chr1	join(3710863..3711003,3711067..3712314)	0	#N/A	#N/A	#N/A	#N/A	#N/A	35.9484	5.16888	35.974	0.0238892	0.865038	1
Peff_UA202013_000701_1	Peff_UA202013-Chr1	join(3712581..3712719,3712792..3712909,3712999..3713095,3713178..3713267,3713344..3713429,3713498..3713711)	0	#N/A	#N/A	#N/A	#N/A	#N/A	74.9913	-0.320288	-1.24858	0.880043	0.937841	1
Peff_UA202013_000702_1	Peff_UA202013-Chr1	3717986..3723412	17.9774	-7.88484	-236.359	0.00626828	0.0725747	1	10.6886	1.63815	3.11265	0.37886	0.865038	1
Peff_UA202013_000703_1	Peff_UA202013-Chr1	3723695..3726757	7.1128	-5.78724	-55.2247	0.0442072	0.0915787	1	25.3534	-1.45959	-2.7503	0.452442	0.865038	1
Peff_UA202013_000704_1	Peff_UA202013-Chr1	complement(join(3726849..3727471,3727540..3727885))	0	#N/A	#N/A	#N/A	#N/A	#N/A	19.7046	-1.16239	-2.23829	0.469674	0.865038	1
Peff_UA202013_000705_1	Peff_UA202013-Chr1	3728888..3730381	0	#N/A	#N/A	#N/A	#N/A	#N/A	40.4409	3.81385	14.0632	0.0616508	0.865038	1
Peff_UA202013_000706_1	Peff_UA202013-Chr1	complement(join(3730634..3731119,3731188..3731316,3731715..3731882,3731952..3732078,3732144..3732313,3732386..3732457,3732531..3732633,3732708..3733170,3733253..3733382))	0	#N/A	#N/A	#N/A	#N/A	#N/A	32.1612	12.2442	4851.29	0.423929	0.865038	1
Peff_UA202013_000707_1	Peff_UA202013-Chr1	join(3733554..3733747,3733807..3734128)	0	#N/A	#N/A	#N/A	#N/A	#N/A	0.91637	5.34244	40.5728	0.727022	0.871186	1
Peff_UA202013_000708_1	Peff_UA202013-Chr1	3734136..3734654	0	#N/A	#N/A	#N/A	#N/A	#N/A	6.85768	8.16202	286.426	0.592148	0.865038	1
Peff_UA202013_000709_1	Peff_UA202013-Chr1	join(3734718..3734833,3734847..3735300)	0	#N/A	#N/A	#N/A	#N/A	#N/A	4.55518	7.75713	216.335	0.610774	0.865038	1
Peff_UA202013_000710_1	Peff_UA202013-Chr1	3735851..3736366	42.3489	-5.83582	-57.1158	0.0424316	0.0915787	1	2068.47	2.68593	6.43495	0.0486109	0.865038	1
Peff_UA202013_000711_1	Peff_UA202013-Chr1	complement(3736711..3739407)	0	#N/A	#N/A	#N/A	#N/A	#N/A	3.64666	0.0181497	1.01266	0.989275	0.995404	1
Peff_UA202013_000712_1	Peff_UA202013-Chr1	join(3739455..3739802,3739872..3745982)	2.81087	-5.51877	-45.8475	0.0516452	0.0991071	1	19.4276	1.03232	2.04532	0.485171	0.865038	1
Peff_UA202013_000713_1	Peff_UA202013-Chr1	3772656..3777575	3.69012	-5.51877	-45.8475	0.0517382	0.0991071	1	5.07102	-0.060164	-1.04258	0.97269	0.987533	1
Peff_UA202013_000714_1	Peff_UA202013-Chr1	complement(join(3777834..3778218,3778290..3778365,3778449..3778962,3779027..3779082,3779154..3779474,3779553..3779627,3779663..3779756,3779801..3779986))	62.0815	-7.94335	-246.142	0.00801343	0.0725747	1	134.026	2.92798	7.61043	0.0587012	0.865038	1
Peff_UA202013_000715_1	Peff_UA202013-Chr1	join(3780147..3780314,3780391..3782743,3782796..3782908,3782984..3783130,3783219..3783277,3783352..3783490)	13.1058	-6.62341	-98.5927	0.0236188	0.0814679	1	10.2336	0.880502	1.84102	0.662424	0.866895	1
Peff_UA202013_000716_1	Peff_UA202013-Chr1	join(3784155..3784695,3784781..3784860,3784926..3785348)	62.4091	-7.22159	-149.25	0.0154992	0.075515	1	70.4067	2.12896	4.37403	0.302694	0.865038	1
Peff_UA202013_000717_1	Peff_UA202013-Chr1	complement(3786146..3788587)	0	#N/A	#N/A	#N/A	#N/A	#N/A	19.0425	0.728125	1.65648	0.697235	0.869209	1
Peff_UA202013_000718_1	Peff_UA202013-Chr1	3789527..3791401	0	#N/A	#N/A	#N/A	#N/A	#N/A	7.72175	10.2174	1190.51	0.502365	0.865038	1
Peff_UA202013_000719_1	Peff_UA202013-Chr1	join(3791670..3791831,3791912..3792355)	0	#N/A	#N/A	#N/A	#N/A	#N/A	16.967	9.68991	825.948	0.524301	0.865038	1
Peff_UA202013_000720_1	Peff_UA202013-Chr1	complement(3792485..3792874)	0	#N/A	#N/A	#N/A	#N/A	#N/A	109.741	3.3698	10.3374	0.0988288	0.865038	1
Peff_UA202013_000721_1	Peff_UA202013-Chr1	3793075..3795336	0	#N/A	#N/A	#N/A	#N/A	#N/A	36.2276	-0.97664	-1.96788	0.644893	0.865038	1
Peff_UA202013_000722_1	Peff_UA202013-Chr1	3796810..3797232	279.642	-8.21478	-297.094	0.00733916	0.0725747	1	205.583	12.7867	7066.34	0.403635	0.865038	1
Peff_UA202013_000723_1	Peff_UA202013-Chr1	3797552..3799687	0	#N/A	#N/A	#N/A	#N/A	#N/A	16.4894	3.63621	12.4339	0.0645238	0.865038	1
Peff_UA202013_000724_1	Peff_UA202013-Chr1	complement(3799900..3800544)	131.136	6.23779	75.4678	0.0845327	0.133041	1	79.8053	1.68201	3.20874	0.377233	0.865038	1
Peff_UA202013_000725_1	Peff_UA202013-Chr1	complement(join(3801144..3801813,3801932..3802683))	17.288	-5.99678	-63.8573	0.0386647	0.0887068	1	31.6085	2.22731	4.68261	0.279731	0.865038	1
Peff_UA202013_000726_1	Peff_UA202013-Chr1	complement(join(3848785..3849891,3849969..3850445))	14.3072	-5.7654	-54.3949	0.0481487	0.0961786	1	15.0883	10.9096	1923.6	0.474718	0.865038	1
Peff_UA202013_000727_1	Peff_UA202013-Chr1	join(3850576..3850772,3850845..3851151,3851230..3851341,3851453..3851618,3851768..3851869,3851937..3852228,3852298..3852442,3852481..3852650)	0	#N/A	#N/A	#N/A	#N/A	#N/A	48.9541	1.26458	2.40257	0.545293	0.865038	1
Peff_UA202013_000728_1	Peff_UA202013-Chr1	join(3998818..3998908,3998994..3999053,3999138..3999490)	28.1035	-5.15153	-35.544	0.06488	0.1111	1	363.126	2.33019	5.02871	0.15802	0.865038	1
Peff_UA202013_000729_1	Peff_UA202013-Chr1	complement(join(3999704..4000117,4000187..4000291))	0	#N/A	#N/A	#N/A	#N/A	#N/A	35.8126	10.5455	1494.51	0.488981	0.865038	1
Peff_UA202013_000730_1	Peff_UA202013-Chr1	join(4000351..4000429,4000505..4000923,4001050..4001205,4001285..4001449,4001512..4001576,4002293..4002365)	0	#N/A	#N/A	#N/A	#N/A	#N/A	37.8926	11.5224	2941.67	0.451113	0.865038	1
Peff_UA202013_000731_1	Peff_UA202013-Chr1	4002821..4004392	274.868	-2.04497	-4.12664	0.202801	0.258081	1	624.558	0.334753	1.26116	0.775411	0.888309	1
Peff_UA202013_000732_1	Peff_UA202013-Chr1	complement(join(4005297..4006297,4006369..4006600))	189.33	0.221979	1.16633	0.894908	0.92282	1	105.928	4.56911	23.7377	0.0261356	0.865038	1
Peff_UA202013_000733_1	Peff_UA202013-Chr1	join(4008205..4008359,4008442..4008765,4008846..4009153,4009190..4009410,4009479..4009585)	16.2829	-3.84884	-14.4084	0.0867569	0.135271	1	46.4019	1.25087	2.37986	0.550799	0.865038	1
Peff_UA202013_000734_1	Peff_UA202013-Chr1	4011345..4013828	0	#N/A	#N/A	#N/A	#N/A	#N/A	6.08458	10.2676	1232.7	0.500295	0.865038	1
Peff_UA202013_000735_1	Peff_UA202013-Chr1	join(4267860..4269333,4269418..4271252)	0	#N/A	#N/A	#N/A	#N/A	#N/A	25.5705	1.64941	3.13706	0.363664	0.865038	1
Peff_UA202013_000736_1	Peff_UA202013-Chr1	complement(4273505..4274458)	74.1181	5.52921	46.1804	0.116879	0.164526	1	68.0573	-1.02065	-2.02883	0.527819	0.865038	1
Peff_UA202013_000737_1	Peff_UA202013-Chr1	4274771..4277146	0	#N/A	#N/A	#N/A	#N/A	#N/A	3.93692	9.58901	770.158	0.528626	0.865038	1
Peff_UA202013_000738_1	Peff_UA202013-Chr1	join(4277823..4278146,4278250..4278264)	0	#N/A	#N/A	#N/A	#N/A	#N/A	0.760952	4.6216	24.6172	0.762915	0.884437	1
Peff_UA202013_000739_1	Peff_UA202013-Chr1	complement(join(4278509..4279479,4279547..4279619))	0	#N/A	#N/A	#N/A	#N/A	#N/A	10.1455	9.75194	862.234	0.521655	0.865038	1
Peff_UA202013_000740_1	Peff_UA202013-Chr1	complement(join(4279940..4279983,4280071..4281160))	0	#N/A	#N/A	#N/A	#N/A	#N/A	15.4972	2.06897	4.19586	0.164431	0.865038	1
Peff_UA202013_000741_1	Peff_UA202013-Chr1	complement(4281468..4282337)	219.548	-1.93447	-3.82237	0.423113	0.511143	1	348.237	4.38231	20.8548	0.00541847	0.764798	1
Peff_UA202013_000742_1	Peff_UA202013-Chr1	complement(join(4282770..4284095,4284168..4284236,4284317..4284360,4284459..4284540))	92.7286	-3.21649	-9.2952	0.188543	0.246322	1	43.2629	2.13631	4.39637	0.300007	0.865038	1
Peff_UA202013_000743_1	Peff_UA202013-Chr1	join(4284712..4285533,4285622..4285885)	0	#N/A	#N/A	#N/A	#N/A	#N/A	135.214	1.92124	3.78748	0.246853	0.865038	1
Peff_UA202013_000744_1	Peff_UA202013-Chr1	4286199..4287866	37.0074	-7.29901	-157.478	0.0151756	0.075515	1	32.4087	0.936662	1.91409	0.616489	0.865038	1
Peff_UA202013_000745_1	Peff_UA202013-Chr1	join(4288010..4288641,4288740..4289862)	0	#N/A	#N/A	#N/A	#N/A	#N/A	9.69952	10.4364	1385.68	0.493468	0.865038	1
Peff_UA202013_000746_1	Peff_UA202013-Chr1	complement(4317756..4318637)	117.65	-0.909771	-1.87875	0.698928	0.771034	1	794.69	-0.0549081	-1.03879	0.966202	0.983074	1
Peff_UA202013_000747_1	Peff_UA202013-Chr1	complement(4321752..4323332)	0	#N/A	#N/A	#N/A	#N/A	#N/A	153.999	3.47692	11.1341	0.0445004	0.865038	1
Peff_UA202013_000748_1	Peff_UA202013-Chr1	complement(join(4325289..4325369,4325449..4326594))	24.4878	-6.27328	-77.3474	0.0346398	0.0861978	1	46.5313	0.391951	1.31217	0.835328	0.916531	1
Peff_UA202013_000749_1	Peff_UA202013-Chr1	complement(join(4339254..4340008,4340044..4340227,4340292..4340546))	0	#N/A	#N/A	#N/A	#N/A	#N/A	31.9625	11.5956	3094.71	0.448248	0.865038	1
Peff_UA202013_000750_1	Peff_UA202013-Chr1	4341200..4342885	12.9609	-5.83582	-57.1158	0.0424569	0.0915787	1	7.78651	0.208086	1.15515	0.891023	0.942042	1
Peff_UA202013_000751_1	Peff_UA202013-Chr1	complement(4342990..4345398)	0	#N/A	#N/A	#N/A	#N/A	#N/A	3.963	-0.8618	-1.8173	0.532603	0.865038	1
Peff_UA202013_000752_1	Peff_UA202013-Chr1	complement(4345845..4346051)	0	#N/A	#N/A	#N/A	#N/A	#N/A	0.996629	4.17159	18.0207	0.785309	0.89252	1
Peff_UA202013_000753_1	Peff_UA202013-Chr1	join(4346079..4346219,4346234..4346344)	0	#N/A	#N/A	#N/A	#N/A	#N/A	0	#N/A	#N/A	#N/A	#N/A	#N/A
Peff_UA202013_000754_1	Peff_UA202013-Chr1	complement(join(4346719..4346890,4346958..4347517,4347604..4347897,4347938..4348066))	0	#N/A	#N/A	#N/A	#N/A	#N/A	21.2145	10.9695	2005.14	0.472363	0.865038	1
Peff_UA202013_000755_1	Peff_UA202013-Chr1	complement(4348177..4350375)	0	#N/A	#N/A	#N/A	#N/A	#N/A	9.71911	10.7497	1721.79	0.480577	0.865038	1
Peff_UA202013_000756_1	Peff_UA202013-Chr1	4350749..4351366	0	#N/A	#N/A	#N/A	#N/A	#N/A	0	#N/A	#N/A	#N/A	#N/A	#N/A
Peff_UA202013_000757_1	Peff_UA202013-Chr1	complement(4352833..4353333)	0	#N/A	#N/A	#N/A	#N/A	#N/A	123.177	12.293	5018.32	0.421847	0.865038	1
Peff_UA202013_000758_1	Peff_UA202013-Chr1	join(4356051..4356470,4356541..4357302)	18.4873	-5.83582	-57.1158	0.0424822	0.0915787	1	11.5142	0.511845	1.42587	0.734178	0.873478	1
Peff_UA202013_000759_1	Peff_UA202013-Chr1	complement(join(4359999..4360352,4360656..4361702,4361777..4361881,4361968..4362501))	120.17	-9.25571	-611.289	0.00195956	0.0725747	1	280.348	0.758404	1.69162	0.535327	0.865038	1
Peff_UA202013_000760_1	Peff_UA202013-Chr1	complement(join(4362884..4363108,4363196..4365259))	14.7433	4.47862	22.2945	0.186963	0.244751	1	21.5889	-0.771573	-1.70713	0.684238	0.867837	1
Peff_UA202013_000761_1	Peff_UA202013-Chr1	join(4378860..4378958,4379051..4379137)	0	#N/A	#N/A	#N/A	#N/A	#N/A	104.32	2.21673	4.64837	0.13176	0.865038	1
Peff_UA202013_000762_1	Peff_UA202013-Chr1	complement(join(4379377..4379409,4379484..4379783))	0	#N/A	#N/A	#N/A	#N/A	#N/A	34.4944	9.89554	952.474	0.515824	0.865038	1
Peff_UA202013_000763_1	Peff_UA202013-Chr1	complement(join(4379914..4380788,4380872..4380920,4381264..4381313))	379.185	-0.888722	-1.85154	0.563366	0.650965	1	3580	1.5727	2.97461	0.22295	0.865038	1
Peff_UA202013_000764_1	Peff_UA202013-Chr1	complement(4383046..4384569)	0	#N/A	#N/A	#N/A	#N/A	#N/A	21.1877	11.3374	2587.6	0.45787	0.865038	1
Peff_UA202013_000765_1	Peff_UA202013-Chr1	complement(join(4395050..4396239,4396319..4396355))	6.92623	-4.52797	-23.0703	0.083079	0.131691	1	9.71793	9.90005	955.458	0.515583	0.865038	1
Peff_UA202013_000766_1	Peff_UA202013-Chr1	4396554..4397522	0	#N/A	#N/A	#N/A	#N/A	#N/A	17.7345	-0.130004	-1.0943	0.943211	0.970855	1
Peff_UA202013_000767_1	Peff_UA202013-Chr1	complement(4397869..4398684)	0	#N/A	#N/A	#N/A	#N/A	#N/A	7.82799	9.00776	514.762	0.554204	0.865038	1
Peff_UA202013_000768_1	Peff_UA202013-Chr1	complement(4399561..4402422)	4.77202	-5.20588	-36.9083	0.0640787	0.111065	1	15.6777	0.235636	1.17743	0.900482	0.947583	1
Peff_UA202013_000769_1	Peff_UA202013-Chr1	complement(4402981..4404183)	9.05507	-4.75111	-26.9294	0.0773231	0.126083	1	8.56877	9.71931	842.956	0.523097	0.865038	1
Peff_UA202013_000770_1	Peff_UA202013-Chr1	complement(4405002..4406516)	26.178	-6.52788	-92.2759	0.0258345	0.0814679	1	68.4715	-5.44063	-43.4302	0.00109162	0.319025	1
Peff_UA202013_000771_1	Peff_UA202013-Chr1	join(4406968..4407094,4407171..4407493)	0	#N/A	#N/A	#N/A	#N/A	#N/A	68.835	11.2916	2506.68	0.459803	0.865038	1
Peff_UA202013_000772_1	Peff_UA202013-Chr1	complement(join(4407522..4412272,4412357..4412402))	18.0066	-7.76655	-217.753	0.00766863	0.0725747	1	7.91449	3.21	9.25351	0.0957165	0.865038	1
Peff_UA202013_000773_1	Peff_UA202013-Chr1	4412519..4413400	0	#N/A	#N/A	#N/A	#N/A	#N/A	116.394	1.16003	2.23463	0.492011	0.865038	1
Peff_UA202013_000774_1	Peff_UA202013-Chr1	4415082..4415465	0	#N/A	#N/A	#N/A	#N/A	#N/A	12.5157	8.63632	397.915	0.57058	0.865038	1
Peff_UA202013_000775_1	Peff_UA202013-Chr1	join(4417800..4418284,4418348..4418450,4418529..4419407)	0	#N/A	#N/A	#N/A	#N/A	#N/A	69.1374	-0.705149	-1.63031	0.656794	0.866722	1
Peff_UA202013_000776_1	Peff_UA202013-Chr1	complement(4420192..4420575)	0	#N/A	#N/A	#N/A	#N/A	#N/A	29.9581	-0.169523	-1.12469	0.914798	0.955674	1
Peff_UA202013_000777_1	Peff_UA202013-Chr1	4423013..4423927	21.6719	-5.58798	-48.1004	0.051778	0.0991071	1	62.9525	12.1892	4669.84	0.42608	0.865038	1
Peff_UA202013_000778_1	Peff_UA202013-Chr1	complement(4424050..4427067)	0	#N/A	#N/A	#N/A	#N/A	#N/A	11.3522	11.4526	2802.73	0.453248	0.865038	1
Peff_UA202013_000779_1	Peff_UA202013-Chr1	complement(join(4427616..4429190,4429273..4429383,4429500..4430075))	14.8548	4.92048	30.2839	0.150871	0.200913	1	13.6028	11.2846	2494.64	0.459973	0.865038	1
Peff_UA202013_000780_1	Peff_UA202013-Chr1	complement(join(4431778..4432083,4432144..4432191))	0	#N/A	#N/A	#N/A	#N/A	#N/A	2.67169	6.35139	81.6506	0.677627	0.867215	1
Peff_UA202013_000781_1	Peff_UA202013-Chr1	4433438..4435072	0	#N/A	#N/A	#N/A	#N/A	#N/A	9.6548	0.114806	1.08283	0.944408	0.971329	1
Peff_UA202013_000782_1	Peff_UA202013-Chr1	4435243..4441440	41.8216	-9.32931	-643.283	0.00192348	0.0725747	1	18.5678	1.44062	2.71437	0.348472	0.865038	1
Peff_UA202013_000783_1	Peff_UA202013-Chr1	4443883..4448139	41.5247	-8.74206	-428.176	0.00379178	0.0725747	1	13.8702	12.2207	4773.17	0.424686	0.865038	1
Peff_UA202013_000784_1	Peff_UA202013-Chr1	4448462..4448995	0	#N/A	#N/A	#N/A	#N/A	#N/A	3.15543	7.08895	136.141	0.642036	0.865038	1
Peff_UA202013_000785_1	Peff_UA202013-Chr1	4449719..4450741	0	#N/A	#N/A	#N/A	#N/A	#N/A	61.1798	0.284714	1.21817	0.877634	0.936822	1
Peff_UA202013_000786_1	Peff_UA202013-Chr1	complement(join(4451341..4451901,4452196..4452295))	168.668	-8.0541	-265.783	0.0075906	0.0725747	1	86.7687	0.470537	1.38563	0.807267	0.901333	1
Peff_UA202013_000787_1	Peff_UA202013-Chr1	join(4454231..4454297,4454625..4455355)	0	#N/A	#N/A	#N/A	#N/A	#N/A	24.6285	10.6467	1603.16	0.484719	0.865038	1
Peff_UA202013_000788_1	Peff_UA202013-Chr1	complement(join(4456361..4456618,4456708..4458219))	0	#N/A	#N/A	#N/A	#N/A	#N/A	42.8745	0.702791	1.62765	0.67377	0.867215	1
Peff_UA202013_000789_1	Peff_UA202013-Chr1	complement(join(4458520..4459271,4459323..4459392))	0	#N/A	#N/A	#N/A	#N/A	#N/A	15.6989	10.0355	1049.52	0.509818	0.865038	1
Peff_UA202013_000790_1	Peff_UA202013-Chr1	4459503..4474481	7.50991	0.5575	1.47172	0.828338	0.872218	1	1.71039	11.0233	2081.35	0.47016	0.865038	1
Peff_UA202013_000791_1	Peff_UA202013-Chr1	join(4474494..4475275,4475360..4475446,4475520..4476429)	26.534	-6.91148	-120.382	0.0196752	0.0800553	1	102.011	-0.0324081	-1.02272	0.982601	0.991806	1
Peff_UA202013_000792_1	Peff_UA202013-Chr1	complement(join(4476555..4477137,4477210..4477300,4477375..4477545,4477638..4477794,4477874..4478641,4478718..4479035))	0	#N/A	#N/A	#N/A	#N/A	#N/A	2.87817	8.95193	495.222	0.556644	0.865038	1
Peff_UA202013_000793_1	Peff_UA202013-Chr1	complement(4480758..4482434)	757.358	-0.513384	-1.42739	0.539567	0.629528	1	1232.75	-1.49372	-2.81614	0.21494	0.865038	1
Peff_UA202013_000794_1	Peff_UA202013-Chr1	complement(4483977..4487036)	48.7414	-8.51384	-365.528	0.00492337	0.0725747	1	113.751	1.95933	3.8888	0.176974	0.865038	1
Peff_UA202013_000795_1	Peff_UA202013-Chr1	complement(4491032..4491664)	17.2607	-4.91534	-30.1763	0.0739908	0.123002	1	67.9902	11.7685	3488.65	0.441667	0.865038	1
Peff_UA202013_000796_1	Peff_UA202013-Chr1	4522481..4523203	0	#N/A	#N/A	#N/A	#N/A	#N/A	41.7795	-1.23821	-2.35905	0.456676	0.865038	1
Peff_UA202013_000797_1	Peff_UA202013-Chr1	complement(4523289..4524959)	76.6027	-8.31579	-318.64	0.00570683	0.0725747	1	68.6402	-0.406189	-1.32518	0.815016	0.905566	1
Peff_UA202013_000798_1	Peff_UA202013-Chr1	complement(join(4525196..4526396,4526746..4527983))	23.753	-0.360302	-1.28369	0.887434	0.918035	1	104.295	0.79548	1.73566	0.583629	0.865038	1
Peff_UA202013_000799_1	Peff_UA202013-Chr1	join(4529125..4532305,4532822..4534758)	27.31	-6.74926	-107.58	0.00647002	0.0725747	1	20.2079	2.24102	4.7273	0.276803	0.865038	1
Peff_UA202013_000800_1	Peff_UA202013-Chr1	complement(4535895..4536947)	0	#N/A	#N/A	#N/A	#N/A	#N/A	4.82494	8.6637	405.54	0.569405	0.865038	1
Peff_UA202013_000801_1	Peff_UA202013-Chr1	4538898..4540295	100.48	0.971311	1.96062	0.671749	0.748263	1	56.6871	-1.11184	-2.16121	0.550882	0.865038	1
Peff_UA202013_000802_1	Peff_UA202013-Chr1	complement(4541999..4542220)	0	#N/A	#N/A	#N/A	#N/A	#N/A	19.0539	8.45142	350.051	0.578852	0.865038	1
Peff_UA202013_000803_1	Peff_UA202013-Chr1	4543835..4544488	0	#N/A	#N/A	#N/A	#N/A	#N/A	71.1848	1.64755	3.133	0.428889	0.865038	1
Peff_UA202013_000804_1	Peff_UA202013-Chr1	4544701..4544910	0	#N/A	#N/A	#N/A	#N/A	#N/A	0	#N/A	#N/A	#N/A	#N/A	#N/A
Peff_UA202013_000805_1	Peff_UA202013-Chr1	complement(4550527..4556778)	26.2304	-8.64099	-399.207	0.00507163	0.0725747	1	58.1605	-0.254247	-1.19271	0.842805	0.920596	1
Peff_UA202013_000806_1	Peff_UA202013-Chr1	complement(join(4557892..4558058,4558171..4558303,4558385..4558414,4558520..4558528))	0	#N/A	#N/A	#N/A	#N/A	#N/A	78.3933	0.203245	1.15128	0.921429	0.959184	1
Peff_UA202013_000807_1	Peff_UA202013-Chr1	4560079..4561158	0	#N/A	#N/A	#N/A	#N/A	#N/A	5.87498	9.03248	523.658	0.553104	0.865038	1
Peff_UA202013_000808_1	Peff_UA202013-Chr1	join(4577917..4578045,4578117..4578231,4578250..4578356,4578436..4578537,4578606..4578746,4578824..4579057)	75.146	-7.16849	-143.857	0.0133877	0.0753347	1	120.375	0.629117	1.54662	0.671888	0.867215	1
Peff_UA202013_000809_1	Peff_UA202013-Chr1	complement(join(4579525..4579564,4579648..4579922,4580005..4580356,4580403..4580461,4580528..4580692,4580712..4581287,4581363..4581572,4581655..4581781,4581880..4582311,4582436..4582560))	0	#N/A	#N/A	#N/A	#N/A	#N/A	38.2815	12.8378	7320.96	0.401717	0.865038	1
Peff_UA202013_000810_1	Peff_UA202013-Chr1	complement(4582581..4583468)	0	#N/A	#N/A	#N/A	#N/A	#N/A	14.7161	10.0562	1064.69	0.508872	0.865038	1
Peff_UA202013_000811_1	Peff_UA202013-Chr1	4584469..4585377	59.212	-6.95322	-123.916	0.0181448	0.0790739	1	35.4101	0.952612	1.93537	0.632189	0.865038	1
Peff_UA202013_000812_1	Peff_UA202013-Chr1	4603662..4607885	1.93999	-4.55079	-23.4381	0.0868642	0.135308	1	10.3454	4.96889	31.3174	0.0256797	0.865038	1
Peff_UA202013_000813_1	Peff_UA202013-Chr1	4608600..4611047	16.4115	1.28062	2.42943	0.568472	0.655439	1	16.8429	0.753882	1.68632	0.681771	0.867837	1
Peff_UA202013_000814_1	Peff_UA202013-Chr1	complement(join(4631773..4632209,4632320..4632740))	506.775	-0.72355	-1.65124	0.530586	0.621511	1	1474.69	1.80627	3.49738	0.172175	0.865038	1
Peff_UA202013_000815_1	Peff_UA202013-Chr1	4651583..4655806	1.93999	-4.55079	-23.4381	0.0870509	0.135403	1	0.753382	-6.6536	-100.677	0.011781	0.865038	1
Peff_UA202013_000816_1	Peff_UA202013-Chr1	4656521..4658968	22.3196	0.588959	1.50416	0.80403	0.853277	1	17.022	0.609668	1.52591	0.741684	0.877619	1
Peff_UA202013_000817_1	Peff_UA202013-Chr1	complement(join(4679698..4680134,4680245..4680665))	655.285	-1.08614	-2.12305	0.311869	0.385522	1	1473.31	1.96346	3.89996	0.13396	0.865038	1
Peff_UA202013_000818_1	Peff_UA202013-Chr1	join(4703750..4703849,4703944..4704263)	0	#N/A	#N/A	#N/A	#N/A	#N/A	141.034	1.49118	2.81119	0.424174	0.865038	1
Peff_UA202013_000819_1	Peff_UA202013-Chr1	join(4705076..4705566,4705646..4705811)	0	#N/A	#N/A	#N/A	#N/A	#N/A	299.11	2.86453	7.283	0.113388	0.865038	1
Peff_UA202013_000820_1	Peff_UA202013-Chr1	complement(4706028..4709543)	0	#N/A	#N/A	#N/A	#N/A	#N/A	26.5422	1.88171	3.6851	0.359888	0.865038	1
Peff_UA202013_000821_1	Peff_UA202013-Chr1	complement(4710605..4711567)	0	#N/A	#N/A	#N/A	#N/A	#N/A	2.24084	7.47695	178.151	0.623774	0.865038	1
Peff_UA202013_000822_1	Peff_UA202013-Chr1	join(4712710..4713153,4713223..4713402)	0	#N/A	#N/A	#N/A	#N/A	#N/A	2.39735	6.96169	124.646	0.648069	0.865038	1
Peff_UA202013_000823_1	Peff_UA202013-Chr1	join(4713486..4713497,4713585..4713698,4713714..4713860)	0	#N/A	#N/A	#N/A	#N/A	#N/A	0	#N/A	#N/A	#N/A	#N/A	#N/A
Peff_UA202013_000824_1	Peff_UA202013-Chr1	join(4714414..4714580,4714648..4714984)	0	#N/A	#N/A	#N/A	#N/A	#N/A	2.49037	6.66868	101.736	0.662167	0.866895	1
Peff_UA202013_000825_1	Peff_UA202013-Chr1	4715039..4715320	0	#N/A	#N/A	#N/A	#N/A	#N/A	5.39547	6.91377	120.574	0.650692	0.865649	1
Peff_UA202013_000826_1	Peff_UA202013-Chr1	complement(4716034..4717242)	0	#N/A	#N/A	#N/A	#N/A	#N/A	108.048	13.3842	10691.5	0.382159	0.865038	1
Peff_UA202013_000827_1	Peff_UA202013-Chr1	4720912..4721445	0	#N/A	#N/A	#N/A	#N/A	#N/A	90.6242	2.8084	7.00506	0.180901	0.865038	1
Peff_UA202013_000828_1	Peff_UA202013-Chr1	complement(4721816..4722109)	0	#N/A	#N/A	#N/A	#N/A	#N/A	2.19356	5.84818	57.6072	0.702723	0.869209	1
Peff_UA202013_000829_1	Peff_UA202013-Chr1	complement(join(4777673..4779159,4779617..4779704,4779748..4781139,4781156..4781260,4781654..4783292))	52.0299	-9.23586	-602.937	0.00258413	0.0725747	1	30.6327	3.44066	10.8578	0.0719024	0.865038	1
Peff_UA202013_000830_1	Peff_UA202013-Chr1	join(4806781..4808421,4808813..4810325,4810369..4810452,4810903..4811538)	96.8646	-9.85068	-923.316	0.000617524	0.054075	1	11.2979	2.98803	7.93389	0.140086	0.865038	1
Peff_UA202013_000831_1	Peff_UA202013-Chr1	4811558..4812406	0	#N/A	#N/A	#N/A	#N/A	#N/A	43.3789	11.5207	2938.23	0.451255	0.865038	1
Peff_UA202013_000832_1	Peff_UA202013-Chr1	complement(join(4848911..4849205,4849278..4849303))	566.109	-0.77503	-1.71123	0.67182	0.748263	1	2167.16	2.48768	5.60875	0.0724858	0.865038	1
Peff_UA202013_000833_1	Peff_UA202013-Chr1	4849733..4851811	38.4241	-7.671	-203.799	0.0106121	0.0725747	1	30.2559	-0.251528	-1.19047	0.892379	0.942719	1
Peff_UA202013_000834_1	Peff_UA202013-Chr1	complement(join(4852245..4854605,4854655..4855248))	6.14396	-5.51877	-45.8475	0.051831	0.0991071	1	5.65289	10.3969	1348.28	0.494907	0.865038	1
Peff_UA202013_000835_1	Peff_UA202013-Chr1	4915744..4919415	14.8329	-0.609012	-1.52521	0.807274	0.855041	1	16.4943	0.168912	1.12421	0.928876	0.963335	1
Peff_UA202013_000836_1	Peff_UA202013-Chr1	4919854..4920417	0	#N/A	#N/A	#N/A	#N/A	#N/A	42.3149	10.911	1925.51	0.474631	0.865038	1
Peff_UA202013_000837_1	Peff_UA202013-Chr1	complement(join(4921585..4922340,4922411..4922511,4922636..4923159,4923197..4923345,4923426..4923461))	0	#N/A	#N/A	#N/A	#N/A	#N/A	18.4299	11.1996	2351.83	0.463321	0.865038	1
Peff_UA202013_000838_1	Peff_UA202013-Chr1	4923588..4924253	0	#N/A	#N/A	#N/A	#N/A	#N/A	54.9396	1.9214	3.7879	0.334613	0.865038	1
Peff_UA202013_000839_1	Peff_UA202013-Chr1	complement(join(4924523..4924607,4924697..4925348,4925434..4925572,4925643..4926005,4926050..4926417,4926506..4926655,4926769..4926772))	12.8692	-5.7654	-54.3949	0.0481039	0.0961484	1	90.5055	0.477001	1.39185	0.726408	0.870945	1
Peff_UA202013_000840_1	Peff_UA202013-Chr1	4926997..4928757	0	#N/A	#N/A	#N/A	#N/A	#N/A	41.5838	-1.00935	-2.013	0.63242	0.865038	1
Peff_UA202013_000841_1	Peff_UA202013-Chr1	complement(4929119..4929568)	0	#N/A	#N/A	#N/A	#N/A	#N/A	6.9923	7.9923	254.637	0.599887	0.865038	1
Peff_UA202013_000842_1	Peff_UA202013-Chr1	4932529..4936656	0	#N/A	#N/A	#N/A	#N/A	#N/A	10.4587	-0.387264	-1.30791	0.811502	0.903841	1
Peff_UA202013_000843_1	Peff_UA202013-Chr1	complement(join(4936817..4936868,4936946..4937186,4937283..4939152,4939229..4941025,4941163..4941213,4941295..4941726))	0	#N/A	#N/A	#N/A	#N/A	#N/A	12.9896	0.787655	1.72627	0.682397	0.867837	1
Peff_UA202013_000844_1	Peff_UA202013-Chr1	complement(join(4942392..4942736,4942822..4942857,4942943..4943123,4943199..4943260,4943326..4943430))	176.423	0.595864	1.51138	0.796777	0.848816	1	257.863	-2.25647	-4.77821	0.0913955	0.865038	1
Peff_UA202013_000845_1	Peff_UA202013-Chr1	complement(join(4943463..4943887,4943956..4944013,4944083..4944700))	0	#N/A	#N/A	#N/A	#N/A	#N/A	67.855	-2.58651	-6.00646	0.178591	0.865038	1
Peff_UA202013_000846_1	Peff_UA202013-Chr1	complement(4949132..4950520)	62.858	-7.7818	-220.067	0.00772816	0.0725747	1	84.7106	1.38291	2.60794	0.430752	0.865038	1
Peff_UA202013_000847_1	Peff_UA202013-Chr1	complement(join(4950687..4950824,4950922..4951071,4951109..4952446,4952521..4952562))	83.459	-8.37309	-331.552	0.00723925	0.0725747	1	39.8983	1.29754	2.4581	0.535535	0.865038	1
Peff_UA202013_000848_1	Peff_UA202013-Chr1	complement(4952839..4954650)	0	#N/A	#N/A	#N/A	#N/A	#N/A	25.1658	1.79396	3.46766	0.394157	0.865038	1
Peff_UA202013_000849_1	Peff_UA202013-Chr1	complement(join(4955260..4955604,4955681..4955760,4955841..4956066,4956139..4956777))	0	#N/A	#N/A	#N/A	#N/A	#N/A	123.772	2.03051	4.0855	0.286414	0.865038	1
Peff_UA202013_000850_1	Peff_UA202013-Chr1	4956924..4957817	0	#N/A	#N/A	#N/A	#N/A	#N/A	2.95268	7.81557	225.28	0.608286	0.865038	1
Peff_UA202013_000851_1	Peff_UA202013-Chr1	complement(4958548..4959765)	50.9412	-0.27175	-1.20727	0.914511	0.937045	1	34.8272	4.9487	30.8821	0.0240601	0.865038	1
Peff_UA202013_000852_1	Peff_UA202013-Chr1	complement(join(4959772..4959888,4960594..4961761,4961962..4964861))	7.44591	-6.19608	-73.3173	0.0334291	0.0861978	1	8.62816	11.5233	2943.49	0.451048	0.865038	1
Peff_UA202013_000853_1	Peff_UA202013-Chr1	complement(join(4965117..4966291,4966370..4966778))	22.3196	4.54431	23.3332	0.179165	0.235399	1	11.8978	-0.397639	-1.31735	0.833419	0.91505	1
Peff_UA202013_000854_1	Peff_UA202013-Chr1	complement(4967350..4969407)	11.012	-5.7654	-54.3949	0.0480591	0.0961182	1	20.2189	0.406959	1.32589	0.830475	0.913242	1
Peff_UA202013_000855_1	Peff_UA202013-Chr1	4970538..4970828	0	#N/A	#N/A	#N/A	#N/A	#N/A	0	#N/A	#N/A	#N/A	#N/A	#N/A
Peff_UA202013_000856_1	Peff_UA202013-Chr1	complement(join(4994759..4996420,4996528..4996620,4996700..4996906))	4.33154	-4.52797	-23.0703	0.0832985	0.131716	1	13.772	1.02728	2.03817	0.579644	0.865038	1
Peff_UA202013_000857_1	Peff_UA202013-Chr1	join(4997130..4997276,4997408..4997534,4997637..4997883,4997987..4998125,4998211..4998418,4998508..4998575,4998642..4998956,4999021..4999150,4999326..4999944,5000020..5000083,5000176..5000286,5000351..5000437)	21.2901	-6.79773	-111.256	0.022342	0.0814679	1	19.5816	-0.305177	-1.23557	0.871395	0.933084	1
Peff_UA202013_000858_1	Peff_UA202013-Chr1	complement(4999425..4999610)	0	#N/A	#N/A	#N/A	#N/A	#N/A	0	#N/A	#N/A	#N/A	#N/A	#N/A
Peff_UA202013_000859_1	Peff_UA202013-Chr1	complement(join(5001387..5002541,5002633..5002857,5002939..5003220,5003303..5003455))	15.1252	-6.06702	-67.043	0.0321383	0.0861978	1	63.4755	1.3446	2.5396	0.421221	0.865038	1
Peff_UA202013_000860_1	Peff_UA202013-Chr1	complement(join(5003975..5004624,5004703..5004901,5005175..5005216))	0	#N/A	#N/A	#N/A	#N/A	#N/A	8.88664	9.32359	640.737	0.540283	0.865038	1
Peff_UA202013_000861_1	Peff_UA202013-Chr1	complement(join(5005784..5008669,5008813..5009022))	0	#N/A	#N/A	#N/A	#N/A	#N/A	4.72346	10.209	1183.61	0.502706	0.865038	1
Peff_UA202013_000862_1	Peff_UA202013-Chr1	complement(join(5021904..5021987,5032826..5033608))	0	#N/A	#N/A	#N/A	#N/A	#N/A	0.347124	4.82145	28.2748	0.753082	0.880789	1
Peff_UA202013_000863_1	Peff_UA202013-Chr1	complement(5033736..5034260)	0	#N/A	#N/A	#N/A	#N/A	#N/A	0.327572	4.11501	17.3278	0.788107	0.89252	1
Peff_UA202013_000864_1	Peff_UA202013-Chr1	complement(join(5042519..5042669,5042740..5042798))	0	#N/A	#N/A	#N/A	#N/A	#N/A	0	#N/A	#N/A	#N/A	#N/A	#N/A
Peff_UA202013_000865_1	Peff_UA202013-Chr1	complement(join(5043124..5043236,5043274..5043400))	0	#N/A	#N/A	#N/A	#N/A	#N/A	0	#N/A	#N/A	#N/A	#N/A	#N/A
Peff_UA202013_000866_1	Peff_UA202013-Chr1	complement(join(5043440..5043634,5043661..5043723))	0	#N/A	#N/A	#N/A	#N/A	#N/A	0	#N/A	#N/A	#N/A	#N/A	#N/A
Peff_UA202013_000867_1	Peff_UA202013-Chr1	join(5057293..5057504,5057611..5057716)	0	#N/A	#N/A	#N/A	#N/A	#N/A	0	#N/A	#N/A	#N/A	#N/A	#N/A
Peff_UA202013_000868_1	Peff_UA202013-Chr1	complement(5060578..5062305)	0	#N/A	#N/A	#N/A	#N/A	#N/A	3.64202	9.02125	519.599	0.553614	0.865038	1
Peff_UA202013_000869_1	Peff_UA202013-Chr1	complement(5062987..5063241)	0	#N/A	#N/A	#N/A	#N/A	#N/A	0	#N/A	#N/A	#N/A	#N/A	#N/A
Peff_UA202013_000870_1	Peff_UA202013-Chr1	complement(join(5083586..5083911,5083938..5084382,5084459..5084662,5084738..5084926))	63.2763	-7.39454	-168.259	0.0121578	0.0745571	1	44.5525	12.044	4222.92	0.431452	0.865038	1
Peff_UA202013_000871_1	Peff_UA202013-Chr1	join(5087150..5088203,5088735..5088857,5089016..5089328,5090459..5091500)	24.5049	5.78481	55.1319	0.110345	0.159261	1	30.0781	2.75644	6.75728	0.180129	0.865038	1
Peff_UA202013_000872_1	Peff_UA202013-Chr1	complement(join(5088638..5088879,5088953..5089147,5089184..5089604))	0	#N/A	#N/A	#N/A	#N/A	#N/A	11.5346	-1.77206	-3.41541	0.256119	0.865038	1
Peff_UA202013_000873_1	Peff_UA202013-Chr1	complement(join(5092102..5093469,5093538..5093640,5093707..5093868,5093964..5094421,5094496..5094516))	0	#N/A	#N/A	#N/A	#N/A	#N/A	13.2829	2.03304	4.09267	0.267992	0.865038	1
Peff_UA202013_000874_1	Peff_UA202013-Chr1	complement(join(5094862..5095274,5095352..5095471,5095650..5095692))	70.8647	-6.61881	-98.2791	0.0201384	0.080907	1	536.356	0.985528	1.98004	0.483042	0.865038	1
Peff_UA202013_000875_1	Peff_UA202013-Chr1	join(5095939..5096442,5096561..5096740,5096828..5096884)	0	#N/A	#N/A	#N/A	#N/A	#N/A	38.6824	2.0708	4.20118	0.25261	0.865038	1
Peff_UA202013_000876_1	Peff_UA202013-Chr1	join(5097022..5097151,5097225..5097424)	0	#N/A	#N/A	#N/A	#N/A	#N/A	5.99307	7.42142	171.424	0.627297	0.865038	1
Peff_UA202013_000877_1	Peff_UA202013-Chr1	join(5101800..5101936,5102013..5102811,5102898..5102985,5103024..5103217)	142.494	0.802128	1.74367	0.743494	0.808042	1	119.938	-0.648734	-1.56779	0.637716	0.865038	1
Peff_UA202013_000878_1	Peff_UA202013-Chr1	5103681..5105054	0	#N/A	#N/A	#N/A	#N/A	#N/A	24.546	1.3431	2.53697	0.498957	0.865038	1
Peff_UA202013_000879_1	Peff_UA202013-Chr1	complement(join(5105326..5105502,5105723..5109050,5109153..5109172))	11.251	-6.52788	-92.2759	0.0258884	0.0814679	1	8.69221	0.870916	1.82882	0.665574	0.866895	1
Peff_UA202013_000880_1	Peff_UA202013-Chr1	join(5109588..5110034,5110131..5110312,5110377..5110650)	0	#N/A	#N/A	#N/A	#N/A	#N/A	26.8583	2.5648	5.91673	0.134124	0.865038	1
Peff_UA202013_000881_1	Peff_UA202013-Chr1	join(5111042..5111275,5111382..5113589)	0	#N/A	#N/A	#N/A	#N/A	#N/A	17.2584	11.7548	3455.84	0.442185	0.865038	1
Peff_UA202013_000882_1	Peff_UA202013-Chr1	complement(join(5113707..5114624,5114695..5115876))	0	#N/A	#N/A	#N/A	#N/A	#N/A	3.97937	9.42256	686.236	0.535882	0.865038	1
Peff_UA202013_000883_1	Peff_UA202013-Chr1	complement(join(5116294..5116877,5116957..5117020))	136.398	-0.728528	-1.65695	0.766909	0.825027	1	504.823	0.962358	1.94849	0.541961	0.865038	1
Peff_UA202013_000884_1	Peff_UA202013-Chr1	5125921..5130474	0	#N/A	#N/A	#N/A	#N/A	#N/A	4.09109	10.5787	1529.39	0.487785	0.865038	1
Peff_UA202013_000885_1	Peff_UA202013-Chr1	complement(join(5130677..5130741,5130831..5130901,5130980..5131092))	0	#N/A	#N/A	#N/A	#N/A	#N/A	80.3445	10.6644	1622.99	0.483972	0.865038	1
Peff_UA202013_000886_1	Peff_UA202013-Chr1	complement(join(5131446..5132013,5132096..5132220,5132296..5132520))	6.17174	-4.05352	-16.6047	0.099088	0.150323	1	487.507	1.34676	2.54341	0.368535	0.865038	1
Peff_UA202013_000887_1	Peff_UA202013-Chr1	join(5141464..5141528,5141600..5141687,5141756..5141929)	0	#N/A	#N/A	#N/A	#N/A	#N/A	6.17875	7.40707	169.727	0.627036	0.865038	1
Peff_UA202013_000888_1	Peff_UA202013-Chr1	5142181..5144277	122.537	-1.78625	-3.44918	0.394413	0.478972	1	99.7421	0.0325575	1.02282	0.981907	0.991723	1
Peff_UA202013_000889_1	Peff_UA202013-Chr1	join(5193473..5193778,5193875..5193989,5194053..5194183,5194267..5195028)	0	#N/A	#N/A	#N/A	#N/A	#N/A	25.7261	0.235769	1.17753	0.896302	0.945366	1
Peff_UA202013_000890_1	Peff_UA202013-Chr1	complement(5195144..5197600)	49.0764	6.73692	106.663	0.0601961	0.108173	1	23.5934	0.846003	1.79751	0.65239	0.865744	1
Peff_UA202013_000891_1	Peff_UA202013-Chr1	complement(5198813..5200891)	50.5517	-1.18332	-2.27099	0.626052	0.70973	1	31.1744	-0.418541	-1.33658	0.823779	0.911807	1
Peff_UA202013_000892_1	Peff_UA202013-Chr1	join(5203120..5203184,5203256..5203343,5203412..5203585)	0	#N/A	#N/A	#N/A	#N/A	#N/A	22.2691	9.22493	598.384	0.544661	0.865038	1
Peff_UA202013_000893_1	Peff_UA202013-Chr1	5203837..5205933	101.667	-0.228073	-1.17127	0.899297	0.926462	1	102.428	-0.188006	-1.13919	0.890811	0.942042	1
Peff_UA202013_000894_1	Peff_UA202013-Chr1	complement(join(5268880..5269326,5269388..5269463,5269551..5269736,5271582..5274116,5274196..5274326))	8.09334	-6.14162	-70.6013	0.0346116	0.0861978	1	39.7142	0.175616	1.12945	0.908099	0.952733	1
Peff_UA202013_000895_1	Peff_UA202013-Chr1	join(5270053..5270083,5270232..5271262)	34.1726	5.02031	32.4537	0.144382	0.193385	1	16.7326	1.66595	3.17324	0.27843	0.865038	1
Peff_UA202013_000896_1	Peff_UA202013-Chr1	join(5274473..5274738,5274823..5274916,5275005..5275110,5275203..5275636,5275709..5275801)	0	#N/A	#N/A	#N/A	#N/A	#N/A	66.7219	-0.00389932	-1.00271	0.998505	0.999034	1
Peff_UA202013_000897_1	Peff_UA202013-Chr1	join(5276331..5276493,5276571..5278234)	0	#N/A	#N/A	#N/A	#N/A	#N/A	11.3218	-0.35451	-1.27855	0.852744	0.926853	1
Peff_UA202013_000898_1	Peff_UA202013-Chr1	complement(join(5278300..5278362,5278436..5278498,5278566..5278964,5279033..5279716,5279776..5279862,5279931..5280019,5280098..5280296))	35.1112	-0.116048	-1.08376	0.962653	0.971635	1	52.8703	12.7352	6818.43	0.405426	0.865038	1
Peff_UA202013_000899_1	Peff_UA202013-Chr1	join(5280432..5280893,5280969..5281643)	26.8542	4.3375	20.2171	0.206894	0.261953	1	87.276	1.84136	3.58348	0.337238	0.865038	1
Peff_UA202013_000900_1	Peff_UA202013-Chr1	complement(join(5282022..5282232,5282419..5282462))	0	#N/A	#N/A	#N/A	#N/A	#N/A	0.573117	3.78869	13.82	0.804351	0.900211	1
Peff_UA202013_000901_1	Peff_UA202013-Chr1	complement(join(5283061..5284410,5284481..5284630))	89.2881	1.57767	2.98488	0.491725	0.582519	1	15.0221	10.8291	1819.19	0.477911	0.865038	1
Peff_UA202013_000902_1	Peff_UA202013-Chr1	complement(join(5285019..5288942,5289023..5289250))	40.9419	-1.73708	-3.33361	0.452749	0.543097	1	14.7531	2.8884	7.40448	0.121576	0.865038	1
Peff_UA202013_000903_1	Peff_UA202013-Chr1	join(5459421..5459469,5459927..5460001,5460459..5460533,5460991..5461065,5461204..5461244,5461523..5461549)	0	#N/A	#N/A	#N/A	#N/A	#N/A	0	#N/A	#N/A	#N/A	#N/A	#N/A
Peff_UA202013_000904_1	Peff_UA202013-Chr1	join(5567239..5567409,5567468..5567791,5567869..5567929,5568003..5570098)	14.4197	-6.60874	-97.5953	0.0256301	0.0814679	1	30.4214	3.88255	14.7491	0.0573362	0.865038	1
Peff_UA202013_000905_1	Peff_UA202013-Chr1	join(5570431..5571099,5571168..5571265,5571325..5571381,5571468..5571555,5571630..5572460,5572522..5573157,5573240..5573360,5573447..5573466)	51.2131	-1.70018	-3.24941	0.457728	0.548868	1	28.5934	1.29289	2.45018	0.488449	0.865038	1
Peff_UA202013_000906_1	Peff_UA202013-Chr1	complement(join(5573708..5574583,5574661..5574731,5574816..5575044))	0	#N/A	#N/A	#N/A	#N/A	#N/A	45.0995	12.0774	4321.65	0.430112	0.865038	1
Peff_UA202013_000907_1	Peff_UA202013-Chr1	5575281..5577272	0	#N/A	#N/A	#N/A	#N/A	#N/A	21.1825	1.67914	3.20238	0.427118	0.865038	1
Peff_UA202013_000908_1	Peff_UA202013-Chr1	complement(5577483..5577692)	0	#N/A	#N/A	#N/A	#N/A	#N/A	21.3698	8.49865	361.701	0.57671	0.865038	1
Peff_UA202013_000909_1	Peff_UA202013-Chr1	join(5577917..5577939,5578065..5579598)	0	#N/A	#N/A	#N/A	#N/A	#N/A	35.1674	1.02054	2.02868	0.626905	0.865038	1
Peff_UA202013_000910_1	Peff_UA202013-Chr1	complement(join(5579836..5580290,5580361..5580595,5580663..5580795,5580878..5581553,5581627..5581774))	0	#N/A	#N/A	#N/A	#N/A	#N/A	111.45	2.06535	4.18537	0.222964	0.865038	1
Peff_UA202013_000911_1	Peff_UA202013-Chr1	5583242..5583478	0	#N/A	#N/A	#N/A	#N/A	#N/A	0	#N/A	#N/A	#N/A	#N/A	#N/A
Peff_UA202013_000912_1	Peff_UA202013-Chr1	complement(join(5584071..5585164,5585235..5585568,5585638..5585781))	26.0639	-6.70525	-104.347	0.0244061	0.0814679	1	20.5402	-0.565433	-1.47983	0.75828	0.884205	1
Peff_UA202013_000913_1	Peff_UA202013-Chr1	5586858..5587730	0	#N/A	#N/A	#N/A	#N/A	#N/A	7.25809	9.0278	521.961	0.55331	0.865038	1
Peff_UA202013_000914_1	Peff_UA202013-Chr1	complement(join(5588328..5589299,5589380..5589484,5589558..5589644,5589656..5589712,5589781..5589873,5590125..5590286))	0	#N/A	#N/A	#N/A	#N/A	#N/A	54.4436	1.50798	2.84412	0.463302	0.865038	1
Peff_UA202013_000915_1	Peff_UA202013-Chr1	complement(join(5590915..5591052,5591075..5591137,5591197..5591418,5591590..5591646))	0	#N/A	#N/A	#N/A	#N/A	#N/A	0	#N/A	#N/A	#N/A	#N/A	#N/A
Peff_UA202013_000916_1	Peff_UA202013-Chr1	5591749..5592393	0	#N/A	#N/A	#N/A	#N/A	#N/A	3.30571	7.47679	178.13	0.623793	0.865038	1
Peff_UA202013_000917_1	Peff_UA202013-Chr1	complement(5592730..5593848)	31.7333	-6.50533	-90.8446	0.0281904	0.0820499	1	45.9759	2.90879	7.50986	0.165311	0.865038	1
Peff_UA202013_000918_1	Peff_UA202013-Chr1	join(5594133..5595312,5595385..5595602,5595676..5595816,5595972..5596232)	19.6413	4.54431	23.3332	0.179296	0.235475	1	12.1883	0.913267	1.88331	0.609585	0.865038	1
Peff_UA202013_000919_1	Peff_UA202013-Chr1	complement(join(5598408..5598614,5598696..5598785,5598856..5599005,5599091..5599237,5599252..5599356,5599442..5599501,5599618..5599902,5599994..5600122))	0	#N/A	#N/A	#N/A	#N/A	#N/A	11.2284	10.0568	1065.14	0.508888	0.865038	1
Peff_UA202013_000920_1	Peff_UA202013-Chr1	complement(5692828..5695593)	7.90022	-5.83582	-57.1158	0.0425075	0.0915787	1	8.88981	0.199066	1.14796	0.916083	0.956173	1
Peff_UA202013_000921_1	Peff_UA202013-Chr1	complement(5697094..5698809)	0	#N/A	#N/A	#N/A	#N/A	#N/A	10.7168	0.313816	1.24299	0.863257	0.928929	1
Peff_UA202013_000922_1	Peff_UA202013-Chr1	5699813..5700640	0	#N/A	#N/A	#N/A	#N/A	#N/A	21.368	1.33785	2.52774	0.382356	0.865038	1
Peff_UA202013_000923_1	Peff_UA202013-Chr1	join(5700795..5700895,5700999..5701171,5701255..5701652,5701737..5702231)	135.427	0.408167	1.327	0.849335	0.88627	1	135.193	2.19108	4.56647	0.183925	0.865038	1
Peff_UA202013_000924_1	Peff_UA202013-Chr1	complement(5703526..5703918)	0	#N/A	#N/A	#N/A	#N/A	#N/A	4.37552	7.18703	145.718	0.637384	0.865038	1
Peff_UA202013_000925_1	Peff_UA202013-Chr1	complement(5705968..5706690)	97.2403	-1.75044	-3.36462	0.467839	0.559129	1	58.5764	11.7551	3456.57	0.442177	0.865038	1
Peff_UA202013_000926_1	Peff_UA202013-Chr1	5707750..5708448	0	#N/A	#N/A	#N/A	#N/A	#N/A	14.0586	0.516564	1.43054	0.698878	0.869209	1
Peff_UA202013_000927_1	Peff_UA202013-Chr1	complement(5709310..5710002)	0	#N/A	#N/A	#N/A	#N/A	#N/A	1.61304	6.61451	97.9862	0.665487	0.866895	1
Peff_UA202013_000928_1	Peff_UA202013-Chr1	complement(5711338..5712108)	77.3895	-7.23037	-150.161	0.00831688	0.0725747	1	11.0512	9.47065	709.497	0.533851	0.865038	1
Peff_UA202013_000929_1	Peff_UA202013-Chr1	5712887..5714305	0	#N/A	#N/A	#N/A	#N/A	#N/A	12.1293	10.4392	1388.4	0.493389	0.865038	1
Peff_UA202013_000930_1	Peff_UA202013-Chr1	complement(join(5714460..5716063,5716145..5716262))	29.6115	-6.87756	-117.585	0.0200002	0.080907	1	200.37	14.7651	27844.1	0.33371	0.865038	1
Peff_UA202013_000931_1	Peff_UA202013-Chr1	join(5722299..5722638,5722712..5723298,5723489..5723761)	0	#N/A	#N/A	#N/A	#N/A	#N/A	44.7694	2.01702	4.04747	0.329872	0.865038	1
Peff_UA202013_000932_1	Peff_UA202013-Chr1	complement(join(5723863..5729089,5729467..5729576))	13.1612	0.636472	1.55452	0.799815	0.850476	1	5.62053	1.02631	2.03681	0.602688	0.865038	1
Peff_UA202013_000933_1	Peff_UA202013-Chr1	complement(join(5730716..5730880,5730892..5731074))	0	#N/A	#N/A	#N/A	#N/A	#N/A	0.123545	2.62666	6.17593	0.863717	0.928929	1
Peff_UA202013_000934_1	Peff_UA202013-Chr1	join(5731311..5735692,5735766..5736027)	0	#N/A	#N/A	#N/A	#N/A	#N/A	9.09532	11.7483	3440.19	0.442464	0.865038	1
Peff_UA202013_000935_1	Peff_UA202013-Chr1	5736909..5739134	0	#N/A	#N/A	#N/A	#N/A	#N/A	5.98646	10.0868	1087.51	0.507792	0.865038	1
Peff_UA202013_000936_1	Peff_UA202013-Chr1	5739998..5740585	0	#N/A	#N/A	#N/A	#N/A	#N/A	45.8544	-0.0276593	-1.01936	0.987385	0.994311	1
Peff_UA202013_000937_1	Peff_UA202013-Chr1	5742425..5743132	0	#N/A	#N/A	#N/A	#N/A	#N/A	68.6086	11.9497	3955.67	0.435158	0.865038	1
Peff_UA202013_000938_1	Peff_UA202013-Chr1	complement(join(5743960..5746082,5747957..5748035))	19.8474	-6.79571	-111.1	0.0215965	0.0814679	1	3.77941	9.41459	682.453	0.536232	0.865038	1
Peff_UA202013_000939_1	Peff_UA202013-Chr1	complement(5748072..5750090)	0	#N/A	#N/A	#N/A	#N/A	#N/A	24.3264	11.9489	3953.57	0.435171	0.865038	1
Peff_UA202013_000940_1	Peff_UA202013-Chr1	5752302..5753045	66.0847	-6.96125	-124.608	0.0192852	0.0793951	1	8.27387	8.98497	506.695	0.555236	0.865038	1
Peff_UA202013_000941_1	Peff_UA202013-Chr1	complement(join(5753069..5753320,5753375..5753671,5753743..5754135))	60.8933	-7.17866	-144.875	0.0138705	0.0753347	1	64.1862	-1.42398	-2.68325	0.518393	0.865038	1
Peff_UA202013_000942_1	Peff_UA202013-Chr1	complement(join(5754249..5754890,5757932..5758417,5764562..5765236,5766547..5767083))	62.8413	-1.02857	-2.04	0.655333	0.735207	1	11.9738	11.1546	2279.67	0.464921	0.865038	1
Peff_UA202013_000943_1	Peff_UA202013-Chr1	5756251..5756880	0	#N/A	#N/A	#N/A	#N/A	#N/A	3.13869	7.34758	162.87	0.629772	0.865038	1
Peff_UA202013_000944_1	Peff_UA202013-Chr1	5762720..5763265	0	#N/A	#N/A	#N/A	#N/A	#N/A	3.88938	7.47573	177.999	0.62385	0.865038	1
Peff_UA202013_000945_1	Peff_UA202013-Chr1	join(5763457..5763481,5763492..5763700)	0	#N/A	#N/A	#N/A	#N/A	#N/A	0	#N/A	#N/A	#N/A	#N/A	#N/A
Peff_UA202013_000946_1	Peff_UA202013-Chr1	5771665..5773617	0.59943	0.59727	1.51285	0.839019	0.878611	1	1.70747	-0.365853	-1.28864	0.805695	0.900437	1
Peff_UA202013_000947_1	Peff_UA202013-Chr1	5774072..5774878	0	#N/A	#N/A	#N/A	#N/A	#N/A	74.3146	-0.777638	-1.71432	0.708456	0.869607	1
Peff_UA202013_000948_1	Peff_UA202013-Chr1	complement(join(5775136..5775212,5775279..5775555,5775644..5775739,5775813..5775884,5775975..5776019,5776080..5776183,5776263..5776363,5776435..5776493))	0	#N/A	#N/A	#N/A	#N/A	#N/A	27.1467	1.22544	2.33826	0.483202	0.865038	1
Peff_UA202013_000949_1	Peff_UA202013-Chr1	join(5797621..5797742,5797754..5798201)	0	#N/A	#N/A	#N/A	#N/A	#N/A	6.31983	8.21238	296.601	0.589821	0.865038	1
Peff_UA202013_000950_1	Peff_UA202013-Chr1	complement(5798466..5800019)	35.1599	5.16173	35.7961	0.134908	0.182998	1	9.19894	-1.1026	-2.14741	0.50954	0.865038	1
Peff_UA202013_000951_1	Peff_UA202013-Chr1	5800666..5802219	35.0491	-7.11828	-138.936	0.0166261	0.0774083	1	14.86	1.26502	2.4033	0.473218	0.865038	1
Peff_UA202013_000952_1	Peff_UA202013-Chr1	complement(join(5804448..5806086,5812922..5814882))	0	#N/A	#N/A	#N/A	#N/A	#N/A	3.57979	10.0304	1045.82	0.510055	0.865038	1
Peff_UA202013_000953_1	Peff_UA202013-Chr1	join(5865221..5865255,5865601..5865671,5865749..5865896,5865976..5866048,5866114..5866296)	0	#N/A	#N/A	#N/A	#N/A	#N/A	7.51866	8.31415	318.279	0.585196	0.865038	1
Peff_UA202013_000954_1	Peff_UA202013-Chr1	complement(5866766..5868772)	52.9036	-1.05403	-2.07632	0.660296	0.739235	1	722.608	2.18311	4.54131	0.0736951	0.865038	1
Peff_UA202013_000955_1	Peff_UA202013-Chr1	join(5868883..5869002,5869624..5870955)	0	#N/A	#N/A	#N/A	#N/A	#N/A	13.9139	10.6661	1624.9	0.483974	0.865038	1
Peff_UA202013_000956_1	Peff_UA202013-Chr1	complement(5889803..5890108)	0	#N/A	#N/A	#N/A	#N/A	#N/A	0	#N/A	#N/A	#N/A	#N/A	#N/A
Peff_UA202013_000957_1	Peff_UA202013-Chr1	complement(5890136..5890576)	0	#N/A	#N/A	#N/A	#N/A	#N/A	0	#N/A	#N/A	#N/A	#N/A	#N/A
Peff_UA202013_000958_1	Peff_UA202013-Chr1	complement(5891377..5891733)	0	#N/A	#N/A	#N/A	#N/A	#N/A	0	#N/A	#N/A	#N/A	#N/A	#N/A
Peff_UA202013_000959_1	Peff_UA202013-Chr1	complement(5891952..5892311)	0	#N/A	#N/A	#N/A	#N/A	#N/A	0	#N/A	#N/A	#N/A	#N/A	#N/A
Peff_UA202013_000960_1	Peff_UA202013-Chr1	complement(5892530..5892889)	0	#N/A	#N/A	#N/A	#N/A	#N/A	0	#N/A	#N/A	#N/A	#N/A	#N/A
Peff_UA202013_000961_1	Peff_UA202013-Chr1	complement(5893108..5893467)	0	#N/A	#N/A	#N/A	#N/A	#N/A	0	#N/A	#N/A	#N/A	#N/A	#N/A
Peff_UA202013_000962_1	Peff_UA202013-Chr1	complement(5894263..5894622)	0	#N/A	#N/A	#N/A	#N/A	#N/A	0	#N/A	#N/A	#N/A	#N/A	#N/A
Peff_UA202013_000963_1	Peff_UA202013-Chr1	complement(5894846..5895202)	0	#N/A	#N/A	#N/A	#N/A	#N/A	0	#N/A	#N/A	#N/A	#N/A	#N/A
Peff_UA202013_000964_1	Peff_UA202013-Chr1	complement(5895998..5896357)	0	#N/A	#N/A	#N/A	#N/A	#N/A	0	#N/A	#N/A	#N/A	#N/A	#N/A
Peff_UA202013_000965_1	Peff_UA202013-Chr1	complement(5896581..5896937)	0	#N/A	#N/A	#N/A	#N/A	#N/A	0	#N/A	#N/A	#N/A	#N/A	#N/A
Peff_UA202013_000966_1	Peff_UA202013-Chr1	complement(5898310..5898777)	0	#N/A	#N/A	#N/A	#N/A	#N/A	0	#N/A	#N/A	#N/A	#N/A	#N/A
Peff_UA202013_000967_1	Peff_UA202013-Chr1	complement(5898893..5899249)	0	#N/A	#N/A	#N/A	#N/A	#N/A	0	#N/A	#N/A	#N/A	#N/A	#N/A
Peff_UA202013_000968_1	Peff_UA202013-Chr1	complement(5899468..5899827)	0	#N/A	#N/A	#N/A	#N/A	#N/A	0	#N/A	#N/A	#N/A	#N/A	#N/A
Peff_UA202013_000969_1	Peff_UA202013-Chr1	complement(5900051..5900407)	0	#N/A	#N/A	#N/A	#N/A	#N/A	0	#N/A	#N/A	#N/A	#N/A	#N/A
Peff_UA202013_000970_1	Peff_UA202013-Chr1	complement(5900626..5900985)	0	#N/A	#N/A	#N/A	#N/A	#N/A	0	#N/A	#N/A	#N/A	#N/A	#N/A
Peff_UA202013_000971_1	Peff_UA202013-Chr1	complement(5901209..5901565)	0	#N/A	#N/A	#N/A	#N/A	#N/A	0	#N/A	#N/A	#N/A	#N/A	#N/A
Peff_UA202013_000972_1	Peff_UA202013-Chr1	complement(5901784..5902143)	0	#N/A	#N/A	#N/A	#N/A	#N/A	0	#N/A	#N/A	#N/A	#N/A	#N/A
Peff_UA202013_000973_1	Peff_UA202013-Chr1	complement(5902362..5902721)	0	#N/A	#N/A	#N/A	#N/A	#N/A	0	#N/A	#N/A	#N/A	#N/A	#N/A
Peff_UA202013_000974_1	Peff_UA202013-Chr1	complement(5902945..5903409)	0	#N/A	#N/A	#N/A	#N/A	#N/A	0	#N/A	#N/A	#N/A	#N/A	#N/A
Peff_UA202013_000975_1	Peff_UA202013-Chr1	complement(5903520..5903879)	0	#N/A	#N/A	#N/A	#N/A	#N/A	0	#N/A	#N/A	#N/A	#N/A	#N/A
Peff_UA202013_000976_1	Peff_UA202013-Chr1	complement(5904098..5904457)	0	#N/A	#N/A	#N/A	#N/A	#N/A	0	#N/A	#N/A	#N/A	#N/A	#N/A
Peff_UA202013_000977_1	Peff_UA202013-Chr1	complement(5904676..5905035)	0	#N/A	#N/A	#N/A	#N/A	#N/A	0	#N/A	#N/A	#N/A	#N/A	#N/A
Peff_UA202013_000978_1	Peff_UA202013-Chr1	complement(5905259..5905723)	0	#N/A	#N/A	#N/A	#N/A	#N/A	0	#N/A	#N/A	#N/A	#N/A	#N/A
Peff_UA202013_000979_1	Peff_UA202013-Chr1	complement(5905834..5906193)	0	#N/A	#N/A	#N/A	#N/A	#N/A	0	#N/A	#N/A	#N/A	#N/A	#N/A
Peff_UA202013_000980_1	Peff_UA202013-Chr1	complement(5906412..5906771)	0	#N/A	#N/A	#N/A	#N/A	#N/A	0	#N/A	#N/A	#N/A	#N/A	#N/A
Peff_UA202013_000981_1	Peff_UA202013-Chr1	complement(5906990..5907349)	0	#N/A	#N/A	#N/A	#N/A	#N/A	0	#N/A	#N/A	#N/A	#N/A	#N/A
Peff_UA202013_000982_1	Peff_UA202013-Chr1	complement(5907568..5907927)	0	#N/A	#N/A	#N/A	#N/A	#N/A	0	#N/A	#N/A	#N/A	#N/A	#N/A
Peff_UA202013_000983_1	Peff_UA202013-Chr1	complement(5908146..5908505)	0	#N/A	#N/A	#N/A	#N/A	#N/A	0	#N/A	#N/A	#N/A	#N/A	#N/A
Peff_UA202013_000984_1	Peff_UA202013-Chr1	complement(5908729..5909085)	0	#N/A	#N/A	#N/A	#N/A	#N/A	0	#N/A	#N/A	#N/A	#N/A	#N/A
Peff_UA202013_000985_1	Peff_UA202013-Chr1	complement(5909304..5909771)	0	#N/A	#N/A	#N/A	#N/A	#N/A	0	#N/A	#N/A	#N/A	#N/A	#N/A
Peff_UA202013_000986_1	Peff_UA202013-Chr1	complement(5909887..5910243)	0	#N/A	#N/A	#N/A	#N/A	#N/A	0	#N/A	#N/A	#N/A	#N/A	#N/A
Peff_UA202013_000987_1	Peff_UA202013-Chr1	complement(5916971..5917255)	0	#N/A	#N/A	#N/A	#N/A	#N/A	0	#N/A	#N/A	#N/A	#N/A	#N/A
Peff_UA202013_000988_1	Peff_UA202013-Chr1	complement(5917944..5918303)	0	#N/A	#N/A	#N/A	#N/A	#N/A	0	#N/A	#N/A	#N/A	#N/A	#N/A
Peff_UA202013_000989_1	Peff_UA202013-Chr1	complement(5920166..5920606)	0	#N/A	#N/A	#N/A	#N/A	#N/A	0	#N/A	#N/A	#N/A	#N/A	#N/A
Peff_UA202013_000990_1	Peff_UA202013-Chr1	complement(5920825..5921184)	0	#N/A	#N/A	#N/A	#N/A	#N/A	0	#N/A	#N/A	#N/A	#N/A	#N/A
Peff_UA202013_000991_1	Peff_UA202013-Chr1	complement(5921408..5921764)	0	#N/A	#N/A	#N/A	#N/A	#N/A	0	#N/A	#N/A	#N/A	#N/A	#N/A
Peff_UA202013_000992_1	Peff_UA202013-Chr1	complement(5921900..5922340)	0	#N/A	#N/A	#N/A	#N/A	#N/A	0	#N/A	#N/A	#N/A	#N/A	#N/A
Peff_UA202013_000993_1	Peff_UA202013-Chr1	complement(5922564..5922920)	0	#N/A	#N/A	#N/A	#N/A	#N/A	0	#N/A	#N/A	#N/A	#N/A	#N/A
Peff_UA202013_000994_1	Peff_UA202013-Chr1	complement(5923139..5923498)	0	#N/A	#N/A	#N/A	#N/A	#N/A	0	#N/A	#N/A	#N/A	#N/A	#N/A
Peff_UA202013_000995_1	Peff_UA202013-Chr1	5941300..5943330	13.449	-6.14162	-70.6013	0.0346279	0.0861978	1	470.441	1.64435	3.12607	0.262186	0.865038	1
Peff_UA202013_000996_1	Peff_UA202013-Chr1	complement(join(5943770..5943952,5944018..5944090,5944170..5944317,5944395..5944465,5944547..5944646,5944725..5944824,5944929..5945071,5945097..5945202,5945219..5945797))	0	#N/A	#N/A	#N/A	#N/A	#N/A	28.2232	11.7565	3459.95	0.442111	0.865038	1
Peff_UA202013_000997_1	Peff_UA202013-Chr1	join(5947651..5948229,5948246..5948351,5948377..5948519,5948624..5948723,5948802..5948901,5948983..5949053,5949131..5949278,5949358..5949451)	0	#N/A	#N/A	#N/A	#N/A	#N/A	0.769463	6.50213	90.6434	0.670896	0.867215	1
Peff_UA202013_000998_1	Peff_UA202013-Chr1	5949501..5949680	0	#N/A	#N/A	#N/A	#N/A	#N/A	1.91083	4.99712	31.9362	0.744478	0.878356	1
Peff_UA202013_000999_1	Peff_UA202013-Chr1	join(5950194..5950279,5950401..5950479,5950547..5951098,5951166..5952260)	22.6118	-6.70525	-104.347	0.0245715	0.0814679	1	19.7277	1.8837	3.69021	0.33038	0.865038	1
Peff_UA202013_001000_1	Peff_UA202013-Chr1	complement(5953320..5954273)	75.249	-7.49989	-181.006	0.00925024	0.0725747	1	38.9783	-2.01384	-4.03855	0.0738103	0.865038	1
Peff_UA202013_001001_1	Peff_UA202013-Chr1	5954958..5955506	0	#N/A	#N/A	#N/A	#N/A	#N/A	46.3263	-1.1886	-2.27931	0.454462	0.865038	1
Peff_UA202013_001002_1	Peff_UA202013-Chr1	complement(5955615..5958872)	45.6778	-8.50575	-363.485	0.00597737	0.0725747	1	11.1883	0.728208	1.65658	0.730058	0.872229	1
Peff_UA202013_001003_1	Peff_UA202013-Chr1	join(5959196..5959418,5959496..5959673,5959738..5959816,5959890..5959964,5960037..5960126,5960210..5960287)	81.732	5.72458	52.8774	0.113244	0.161955	1	35.3885	4.22164	18.657	0.0344222	0.865038	1
Peff_UA202013_001004_1	Peff_UA202013-Chr1	complement(5985767..5986111)	0	#N/A	#N/A	#N/A	#N/A	#N/A	0	#N/A	#N/A	#N/A	#N/A	#N/A
Peff_UA202013_001005_1	Peff_UA202013-Chr1	complement(5986237..5986836)	0	#N/A	#N/A	#N/A	#N/A	#N/A	0	#N/A	#N/A	#N/A	#N/A	#N/A
Peff_UA202013_001006_1	Peff_UA202013-Chr1	complement(5987281..5987625)	0	#N/A	#N/A	#N/A	#N/A	#N/A	0	#N/A	#N/A	#N/A	#N/A	#N/A
Peff_UA202013_001007_1	Peff_UA202013-Chr1	complement(6002620..6004308)	0	#N/A	#N/A	#N/A	#N/A	#N/A	4.02629	9.11045	552.736	0.549595	0.865038	1
Peff_UA202013_001008_1	Peff_UA202013-Chr1	6004969..6006843	0	#N/A	#N/A	#N/A	#N/A	#N/A	3.64524	0.735665	1.66516	0.582147	0.865038	1
Peff_UA202013_001009_1	Peff_UA202013-Chr1	6007906..6012234	7.57173	-6.39395	-84.0953	0.0327114	0.0861978	1	30.6156	0.311147	1.24069	0.85154	0.926	1
Peff_UA202013_001010_1	Peff_UA202013-Chr1	complement(6012437..6013780)	0	#N/A	#N/A	#N/A	#N/A	#N/A	4.66344	9.01787	518.381	0.553786	0.865038	1
Peff_UA202013_001011_1	Peff_UA202013-Chr1	complement(join(6013940..6014138,6014221..6014337,6014415..6014767))	0	#N/A	#N/A	#N/A	#N/A	#N/A	39.8138	0.365064	1.28794	0.833752	0.915293	1
Peff_UA202013_001012_1	Peff_UA202013-Chr1	join(6037761..6038021,6038100..6039227,6039300..6039452)	46.8973	0.919408	1.89134	0.704503	0.774874	1	102.763	1.39102	2.62263	0.331221	0.865038	1
Peff_UA202013_001013_1	Peff_UA202013-Chr1	6039699..6041153	0	#N/A	#N/A	#N/A	#N/A	#N/A	13.1466	10.5863	1537.46	0.487401	0.865038	1
Peff_UA202013_001014_1	Peff_UA202013-Chr1	complement(6042337..6044391)	0	#N/A	#N/A	#N/A	#N/A	#N/A	0.27198	5.65159	50.2687	0.712375	0.869697	1
Peff_UA202013_001015_1	Peff_UA202013-Chr1	6046868..6050593	0	#N/A	#N/A	#N/A	#N/A	#N/A	4.919	0.265383	1.20196	0.882843	0.938953	1
Peff_UA202013_001016_1	Peff_UA202013-Chr1	complement(join(6050709..6050904,6050966..6051057))	0	#N/A	#N/A	#N/A	#N/A	#N/A	19.0908	-8.14723	-283.505	0.0036373	0.748488	1
Peff_UA202013_001017_1	Peff_UA202013-Chr1	complement(join(6053084..6053173,6053242..6053310,6053388..6053675,6053727..6053893,6053950..6053995))	22.0066	-5.18687	-36.4254	0.0620343	0.110812	1	153.071	2.14022	4.4083	0.259271	0.865038	1
Peff_UA202013_001018_1	Peff_UA202013-Chr1	join(6054432..6054557,6054643..6054813,6054900..6055010,6055089..6055148,6055221..6055307,6055394..6055468,6055519..6055655,6055731..6055839)	0	#N/A	#N/A	#N/A	#N/A	#N/A	88.9465	-2.63234	-6.2003	0.164349	0.865038	1
Peff_UA202013_001019_1	Peff_UA202013-Chr1	complement(6057395..6060121)	7.27166	-5.58798	-48.1004	0.051733	0.0991071	1	11.2647	1.66754	3.17673	0.33207	0.865038	1
Peff_UA202013_001020_1	Peff_UA202013-Chr1	6060726..6064379	0	#N/A	#N/A	#N/A	#N/A	#N/A	9.15977	1.01605	2.02237	0.618021	0.865038	1
Peff_UA202013_001021_1	Peff_UA202013-Chr1	complement(6065888..6067624)	0	#N/A	#N/A	#N/A	#N/A	#N/A	0	#N/A	#N/A	#N/A	#N/A	#N/A
Peff_UA202013_001022_1	Peff_UA202013-Chr1	complement(6067705..6068019)	0	#N/A	#N/A	#N/A	#N/A	#N/A	0	#N/A	#N/A	#N/A	#N/A	#N/A
Peff_UA202013_001023_1	Peff_UA202013-Chr1	complement(6069756..6071750)	0	#N/A	#N/A	#N/A	#N/A	#N/A	102.972	1.84648	3.59622	0.219984	0.865038	1
Peff_UA202013_001024_1	Peff_UA202013-Chr1	6072097..6072435	0	#N/A	#N/A	#N/A	#N/A	#N/A	0	#N/A	#N/A	#N/A	#N/A	#N/A
Peff_UA202013_001025_1	Peff_UA202013-Chr1	join(6072511..6072665,6072786..6076035)	4.15981	-5.15153	-35.544	0.0649482	0.1111	1	8.31186	3.35667	10.2437	0.0756795	0.865038	1
Peff_UA202013_001026_1	Peff_UA202013-Chr1	complement(join(6076443..6078115,6078202..6080672,6080754..6080897,6080964..6081148,6081236..6081313,6081401..6081547))	0	#N/A	#N/A	#N/A	#N/A	#N/A	11.5071	0.505968	1.42008	0.78545	0.89252	1
Peff_UA202013_001027_1	Peff_UA202013-Chr1	join(6081859..6082110,6082185..6082909,6082973..6083387,6083463..6083598,6083677..6085628)	0	#N/A	#N/A	#N/A	#N/A	#N/A	18.5377	-0.343571	-1.26889	0.870631	0.93294	1
Peff_UA202013_001028_1	Peff_UA202013-Chr1	complement(join(6085769..6085956,6086013..6086094,6086169..6086264,6086380..6086475,6086535..6086604,6086707..6087062,6087136..6087231,6087319..6087354))	0	#N/A	#N/A	#N/A	#N/A	#N/A	55.0988	1.26037	2.39557	0.546342	0.865038	1
Peff_UA202013_001029_1	Peff_UA202013-Chr1	6087609..6088997	0	#N/A	#N/A	#N/A	#N/A	#N/A	22.3745	1.04985	2.07031	0.600694	0.865038	1
Peff_UA202013_001030_1	Peff_UA202013-Chr1	complement(6089244..6091002)	215.952	-9.83634	-914.187	0.000578908	0.054075	1	52.1286	-0.815043	-1.75935	0.636723	0.865038	1
Peff_UA202013_001031_1	Peff_UA202013-Chr1	complement(join(6091719..6092063,6092143..6093447))	0	#N/A	#N/A	#N/A	#N/A	#N/A	12.3641	1.87249	3.66165	0.261851	0.865038	1
Peff_UA202013_001032_1	Peff_UA202013-Chr1	join(6093615..6093767,6093863..6094072,6094158..6094331,6094404..6094471,6094555..6094759,6094835..6095043,6095118..6095621,6095712..6095889)	25.6931	-6.79571	-111.1	0.0216407	0.0814679	1	18.226	0.76493	1.69929	0.70507	0.869209	1
Peff_UA202013_001033_1	Peff_UA202013-Chr1	complement(6095974..6098223)	0	#N/A	#N/A	#N/A	#N/A	#N/A	17.8597	11.6813	3284.15	0.4449	0.865038	1
Peff_UA202013_001034_1	Peff_UA202013-Chr1	complement(join(6098780..6098956,6098987..6099088))	0	#N/A	#N/A	#N/A	#N/A	#N/A	0	#N/A	#N/A	#N/A	#N/A	#N/A
Peff_UA202013_001035_1	Peff_UA202013-Chr1	complement(join(6099746..6099941,6099970..6100063,6100087..6100143,6100198..6100415,6100521..6100564))	0	#N/A	#N/A	#N/A	#N/A	#N/A	0	#N/A	#N/A	#N/A	#N/A	#N/A
Peff_UA202013_001036_1	Peff_UA202013-Chr1	join(6100620..6101000,6101092..6101240,6101326..6101401,6101480..6102154,6102187..6102255,6102325..6102507)	21.9471	-6.41179	-85.1413	0.0260641	0.0814679	1	15.6802	10.9253	1944.6	0.474235	0.865038	1
Peff_UA202013_001037_1	Peff_UA202013-Chr1	6104009..6106015	35.2162	5.98062	63.1461	0.0980227	0.149315	1	20.4332	0.360656	1.28401	0.867718	0.931602	1
Peff_UA202013_001038_1	Peff_UA202013-Chr1	complement(join(6106436..6106944,6107009..6107099,6107167..6107281,6107364..6107446,6107514..6107991,6108070..6108187,6108270..6108636))	0	#N/A	#N/A	#N/A	#N/A	#N/A	13.2305	2.50902	5.69235	0.147157	0.865038	1
Peff_UA202013_001039_1	Peff_UA202013-Chr1	complement(join(6109273..6109505,6109577..6109709))	0	#N/A	#N/A	#N/A	#N/A	#N/A	72.8445	11.0969	2190.28	0.467012	0.865038	1
Peff_UA202013_001040_1	Peff_UA202013-Chr1	join(6110004..6110169,6110263..6110360,6110442..6110747,6110845..6111306,6111372..6111527,6111597..6111662)	55.5062	-7.3974	-168.592	0.00857113	0.0725747	1	78.6282	-1.11904	-2.17202	0.541407	0.865038	1
Peff_UA202013_001041_1	Peff_UA202013-Chr1	complement(join(6111863..6112573,6113029..6113241,6113316..6113601,6113679..6114269,6114375..6114601))	24.5675	5.48098	44.662	0.119884	0.166921	1	40.2433	0.987473	1.98271	0.555747	0.865038	1
Peff_UA202013_001042_1	Peff_UA202013-Chr1	join(6114753..6114762,6114856..6114954,6115207..6115262,6115332..6115421)	0	#N/A	#N/A	#N/A	#N/A	#N/A	13.2513	8.15994	286.014	0.592434	0.865038	1
Peff_UA202013_001043_1	Peff_UA202013-Chr1	6116745..6118115	0	#N/A	#N/A	#N/A	#N/A	#N/A	24.965	-1.48266	-2.79464	0.285345	0.865038	1
Peff_UA202013_001044_1	Peff_UA202013-Chr1	join(6127114..6127119,6127216..6129804)	28.3829	-7.39454	-168.259	0.0122651	0.0745571	1	15.3725	2.86717	7.29631	0.148612	0.865038	1
Peff_UA202013_001045_1	Peff_UA202013-Chr1	6130684..6133674	22.31	1.39511	2.63008	0.585437	0.672391	1	5.52459	-0.148387	-1.10833	0.932881	0.964833	1
Peff_UA202013_001046_1	Peff_UA202013-Chr1	complement(join(6134181..6135247,6135315..6135360,6135445..6135576))	0	#N/A	#N/A	#N/A	#N/A	#N/A	22.2424	11.1332	2246.06	0.465716	0.865038	1
Peff_UA202013_001047_1	Peff_UA202013-Chr1	complement(join(6135691..6136189,6136268..6137010))	0	#N/A	#N/A	#N/A	#N/A	#N/A	20.0604	10.9855	2027.51	0.471718	0.865038	1
Peff_UA202013_001048_1	Peff_UA202013-Chr1	join(6137126..6137251,6137331..6137422,6137491..6137755,6137823..6137905,6137985..6138769,6138853..6139364)	16.7263	-6.19608	-73.3173	0.0333308	0.0861978	1	4.13976	9.33131	644.177	0.540118	0.865038	1
Peff_UA202013_001049_1	Peff_UA202013-Chr1	6140721..6141785	0	#N/A	#N/A	#N/A	#N/A	#N/A	17.1623	0.138027	1.1004	0.94015	0.969045	1
Peff_UA202013_001050_1	Peff_UA202013-Chr1	6142064..6143539	0	#N/A	#N/A	#N/A	#N/A	#N/A	127.715	1.43308	2.70023	0.275852	0.865038	1
Peff_UA202013_001051_1	Peff_UA202013-Chr1	join(6168328..6168620,6168678..6169806)	0	#N/A	#N/A	#N/A	#N/A	#N/A	16.7528	10.9071	1920.29	0.474854	0.865038	1
Peff_UA202013_001052_1	Peff_UA202013-Chr1	6170714..6173590	0	#N/A	#N/A	#N/A	#N/A	#N/A	24.5362	2.61616	6.13114	0.198571	0.865038	1
Peff_UA202013_001053_1	Peff_UA202013-Chr1	complement(join(6173807..6174952,6175028..6175134,6175211..6175412))	0	#N/A	#N/A	#N/A	#N/A	#N/A	12.0293	-0.521902	-1.43585	0.753045	0.880789	1
Peff_UA202013_001054_1	Peff_UA202013-Chr1	complement(join(6175569..6176195,6176263..6176394,6176457..6176601,6176676..6176755,6176855..6176947,6177036..6177227,6177298..6177444))	42.4386	-7.24442	-151.631	0.0136881	0.0753347	1	45.6204	2.73169	6.64232	0.17947	0.865038	1
Peff_UA202013_001055_1	Peff_UA202013-Chr1	join(6178055..6178383,6178476..6178542,6178651..6179397,6179489..6179564,6179653..6180902,6180963..6181058)	46.0972	1.73974	3.33974	0.484658	0.575831	1	31.0098	1.64068	3.11813	0.417563	0.865038	1
Peff_UA202013_001056_1	Peff_UA202013-Chr1	complement(join(6181285..6182117,6182154..6182244,6182385..6182930))	0	#N/A	#N/A	#N/A	#N/A	#N/A	23.0954	1.18198	2.26887	0.551858	0.865038	1
Peff_UA202013_001057_1	Peff_UA202013-Chr1	join(6183123..6183796,6183951..6184014)	0	#N/A	#N/A	#N/A	#N/A	#N/A	57.5843	0.203013	1.1511	0.924785	0.961199	1
Peff_UA202013_001058_1	Peff_UA202013-Chr1	complement(6184418..6185944)	0	#N/A	#N/A	#N/A	#N/A	#N/A	5.04086	-0.806247	-1.74866	0.545324	0.865038	1
Peff_UA202013_001059_1	Peff_UA202013-Chr1	6190488..6193682	38.9917	1.47419	2.77828	0.530377	0.621491	1	43.2732	0.263393	1.2003	0.875692	0.935354	1
Peff_UA202013_001060_1	Peff_UA202013-Chr1	join(6219877..6220321,6220443..6220528)	992.807	-10.3564	-1310.97	0.000109733	0.0222209	0.355534	1267.65	3.88636	14.788	0.023809	0.865038	1
Peff_UA202013_001061_1	Peff_UA202013-Chr1	complement(6221605..6221847)	0	#N/A	#N/A	#N/A	#N/A	#N/A	11.9934	7.87976	235.529	0.605017	0.865038	1
Peff_UA202013_001062_1	Peff_UA202013-Chr1	complement(6222670..6223545)	65.4812	-7.17866	-144.875	0.0138573	0.0753347	1	49.8477	0.910103	1.87918	0.671282	0.867215	1
Peff_UA202013_001063_1	Peff_UA202013-Chr1	join(6223660..6223848,6223947..6224048,6224128..6224205)	0	#N/A	#N/A	#N/A	#N/A	#N/A	17.287	1.18036	2.26633	0.389867	0.865038	1
Peff_UA202013_001064_1	Peff_UA202013-Chr1	join(6225377..6225475,6225546..6226942)	65.059	0.80298	1.7447	0.749101	0.812007	1	175.766	1.21514	2.32163	0.416156	0.865038	1
Peff_UA202013_001065_1	Peff_UA202013-Chr1	complement(join(6227152..6227247,6227332..6227410,6227480..6230553))	0	#N/A	#N/A	#N/A	#N/A	#N/A	53.4901	2.03455	4.09696	0.148916	0.865038	1
Peff_UA202013_001066_1	Peff_UA202013-Chr1	join(6231696..6232070,6232141..6232277,6232357..6232909)	0	#N/A	#N/A	#N/A	#N/A	#N/A	4.47227	8.6151	392.106	0.571514	0.865038	1
Peff_UA202013_001067_1	Peff_UA202013-Chr1	join(6232987..6233085,6233165..6233374)	0	#N/A	#N/A	#N/A	#N/A	#N/A	1.80825	5.50921	45.5445	0.719112	0.870144	1
Peff_UA202013_001068_1	Peff_UA202013-Chr1	join(6233573..6233630,6233707..6233831)	0	#N/A	#N/A	#N/A	#N/A	#N/A	0	#N/A	#N/A	#N/A	#N/A	#N/A
Peff_UA202013_001069_1	Peff_UA202013-Chr1	join(6233838..6233930,6234002..6234208,6234281..6234409,6234482..6234533,6234614..6234798,6234864..6234965,6235030..6235137,6235170..6235373,6235460..6235620,6235698..6235794)	52.8465	5.52921	46.1804	0.116922	0.164526	1	27.0525	-1.00488	-2.00677	0.594059	0.865038	1
Peff_UA202013_001070_1	Peff_UA202013-Chr1	join(6235814..6235831,6236234..6236273,6236380..6236417,6236491..6237812,6237887..6238082)	31.9147	1.34547	2.54114	0.591285	0.677187	1	77.6662	1.21162	2.31598	0.481316	0.865038	1
Peff_UA202013_001071_1	Peff_UA202013-Chr1	complement(join(6238282..6238662,6238799..6238849))	0	#N/A	#N/A	#N/A	#N/A	#N/A	42.7487	10.5652	1515.13	0.48819	0.865038	1
Peff_UA202013_001072_1	Peff_UA202013-Chr1	complement(join(6238933..6239628,6239695..6239841,6239911..6241575))	0	#N/A	#N/A	#N/A	#N/A	#N/A	8.49439	1.1481	2.21622	0.518487	0.865038	1
Peff_UA202013_001073_1	Peff_UA202013-Chr1	complement(join(6241665..6242421,6242519..6243071,6243192..6243279))	13.677	-5.65469	-50.377	0.0483272	0.0962489	1	39.1926	12.1266	4471.74	0.4283	0.865038	1
Peff_UA202013_001074_1	Peff_UA202013-Chr1	join(6243478..6244014,6244090..6245322)	0	#N/A	#N/A	#N/A	#N/A	#N/A	25.0198	11.8181	3610.76	0.439887	0.865038	1
Peff_UA202013_001075_1	Peff_UA202013-Chr1	complement(join(6245487..6245681,6245837..6245983,6246078..6246290))	169.014	1.67586	3.1951	0.483465	0.574624	1	38.1103	-1.22133	-2.33162	0.389786	0.865038	1
Peff_UA202013_001076_1	Peff_UA202013-Chr1	6265425..6268604	40.2991	-1.28528	-2.4373	0.590343	0.676347	1	87.947	-0.949253	-1.93087	0.551056	0.865038	1
Peff_UA202013_001077_1	Peff_UA202013-Chr1	complement(join(6269209..6270592,6270667..6270698))	0	#N/A	#N/A	#N/A	#N/A	#N/A	9.54437	10.0975	1095.58	0.507232	0.865038	1
Peff_UA202013_001078_1	Peff_UA202013-Chr1	join(6270856..6270915,6271531..6272106)	537.549	-1.4911	-2.81103	0.353094	0.432196	1	3562.98	1.18144	2.26803	0.349897	0.865038	1
Peff_UA202013_001079_1	Peff_UA202013-Chr1	complement(join(6272434..6272480,6272566..6272695,6272780..6273042,6273110..6273333,6273419..6273509,6273590..6273697,6273770..6273923,6274008..6274664))	0	#N/A	#N/A	#N/A	#N/A	#N/A	22.5035	-0.844896	-1.79614	0.654923	0.866387	1
Peff_UA202013_001080_1	Peff_UA202013-Chr1	join(6274841..6275632,6275709..6276288)	0	#N/A	#N/A	#N/A	#N/A	#N/A	33.3588	-0.347258	-1.27214	0.858359	0.928929	1
Peff_UA202013_001081_1	Peff_UA202013-Chr1	6278115..6279992	0	#N/A	#N/A	#N/A	#N/A	#N/A	27.1742	-1.32644	-2.50783	0.50751	0.865038	1
Peff_UA202013_001082_1	Peff_UA202013-Chr1	complement(join(6280352..6281173,6281279..6281338))	0	#N/A	#N/A	#N/A	#N/A	#N/A	61.3711	-1.30919	-2.47803	0.454483	0.865038	1
Peff_UA202013_001083_1	Peff_UA202013-Chr1	join(6281428..6281911,6281981..6282372)	0	#N/A	#N/A	#N/A	#N/A	#N/A	8.32288	9.23812	603.879	0.544154	0.865038	1
Peff_UA202013_001084_1	Peff_UA202013-Chr1	complement(join(6282806..6282946,6283032..6283163,6283255..6283632))	0	#N/A	#N/A	#N/A	#N/A	#N/A	41.0325	11.0922	2183.15	0.46727	0.865038	1
Peff_UA202013_001085_1	Peff_UA202013-Chr1	complement(join(6283843..6284238,6284300..6285120,6285206..6285338,6285432..6285593,6285664..6285744))	0	#N/A	#N/A	#N/A	#N/A	#N/A	26.2886	1.87722	3.67366	0.36746	0.865038	1
Peff_UA202013_001086_1	Peff_UA202013-Chr1	complement(join(6285978..6286101,6286288..6286343))	0	#N/A	#N/A	#N/A	#N/A	#N/A	0	#N/A	#N/A	#N/A	#N/A	#N/A
Peff_UA202013_001087_1	Peff_UA202013-Chr1	complement(6287257..6289704)	0	#N/A	#N/A	#N/A	#N/A	#N/A	24.5761	-1.45597	-2.74342	0.437278	0.865038	1
Peff_UA202013_001088_1	Peff_UA202013-Chr1	join(6314734..6314783,6314866..6314995,6315068..6315150,6315215..6315773,6316078..6317052)	0	#N/A	#N/A	#N/A	#N/A	#N/A	83.8185	-0.787308	-1.72585	0.639716	0.865038	1
Peff_UA202013_001089_1	Peff_UA202013-Chr1	complement(6317185..6317688)	0	#N/A	#N/A	#N/A	#N/A	#N/A	34.5939	10.4717	1420.01	0.491957	0.865038	1
Peff_UA202013_001090_1	Peff_UA202013-Chr1	join(6317896..6318140,6318204..6318267,6318336..6318401,6318466..6319794)	0	#N/A	#N/A	#N/A	#N/A	#N/A	5.86284	9.68141	821.096	0.524665	0.865038	1
Peff_UA202013_001091_1	Peff_UA202013-Chr1	complement(6319907..6321112)	30.1085	-6.53164	-92.5168	0.0268176	0.0814679	1	38.0951	11.8529	3699.03	0.438616	0.865038	1
Peff_UA202013_001092_1	Peff_UA202013-Chr1	complement(6321474..6322220)	47.5362	-6.50533	-90.8446	0.0284394	0.0820499	1	27.0117	1.87915	3.67859	0.258543	0.865038	1
Peff_UA202013_001093_1	Peff_UA202013-Chr1	join(6323704..6324147,6324221..6324312,6324399..6324511,6324582..6325627)	14.5035	-5.99678	-63.8573	0.0386848	0.0887068	1	21.5007	11.5266	2950.17	0.450905	0.865038	1
Peff_UA202013_001094_1	Peff_UA202013-Chr1	join(6325755..6325829,6325900..6326139)	0	#N/A	#N/A	#N/A	#N/A	#N/A	273.416	1.35601	2.55975	0.478583	0.865038	1
Peff_UA202013_001095_1	Peff_UA202013-Chr1	complement(join(6326324..6326522,6326596..6326618,6326685..6326841,6326916..6327093,6327378..6327480,6327553..6330069,6330142..6330286,6330378..6330535))	37.0378	-8.23878	-302.079	0.007732	0.0725747	1	69.2579	3.00119	8.00658	0.0304317	0.865038	1
Peff_UA202013_001096_1	Peff_UA202013-Chr1	join(6331187..6331490,6331584..6331760,6331840..6333218)	116.536	0.524311	1.43825	0.808501	0.856059	1	61.859	1.84513	3.59285	0.378652	0.865038	1
Peff_UA202013_001097_1	Peff_UA202013-Chr1	join(6334868..6335671,6335760..6335942)	20.091	-5.58798	-48.1004	0.051688	0.0991071	1	126.871	3.70506	13.0417	0.0717021	0.865038	1
Peff_UA202013_001098_1	Peff_UA202013-Chr1	complement(6336746..6337234)	311.226	1.44659	2.72563	0.519491	0.611388	1	668.217	-3.54092	-11.6392	0.0425492	0.865038	1
Peff_UA202013_001099_1	Peff_UA202013-Chr1	6363395..6366256	0	#N/A	#N/A	#N/A	#N/A	#N/A	11.2165	-0.0039113	-1.00271	0.998546	0.999034	1
Peff_UA202013_001100_1	Peff_UA202013-Chr1	complement(join(6367522..6367739,6367775..6367799))	0	#N/A	#N/A	#N/A	#N/A	#N/A	0	#N/A	#N/A	#N/A	#N/A	#N/A
Peff_UA202013_001101_1	Peff_UA202013-Chr1	complement(6378412..6380960)	0	#N/A	#N/A	#N/A	#N/A	#N/A	0	#N/A	#N/A	#N/A	#N/A	#N/A
Peff_UA202013_001102_1	Peff_UA202013-Chr1	join(6381504..6381568,6381666..6381738,6381789..6381842)	0	#N/A	#N/A	#N/A	#N/A	#N/A	0	#N/A	#N/A	#N/A	#N/A	#N/A
Peff_UA202013_001103_1	Peff_UA202013-Chr1	join(6381867..6381982,6381994..6382111)	0	#N/A	#N/A	#N/A	#N/A	#N/A	0	#N/A	#N/A	#N/A	#N/A	#N/A
Peff_UA202013_001104_1	Peff_UA202013-Chr1	6382521..6385055	0	#N/A	#N/A	#N/A	#N/A	#N/A	0	#N/A	#N/A	#N/A	#N/A	#N/A
Peff_UA202013_001105_1	Peff_UA202013-Chr1	complement(6406687..6409221)	0	#N/A	#N/A	#N/A	#N/A	#N/A	0.956467	7.67942	204.991	0.614476	0.865038	1
Peff_UA202013_001106_1	Peff_UA202013-Chr1	complement(join(6409631..6409748,6409783..6409886))	0	#N/A	#N/A	#N/A	#N/A	#N/A	0	#N/A	#N/A	#N/A	#N/A	#N/A
Peff_UA202013_001107_1	Peff_UA202013-Chr1	complement(join(6409911..6409964,6410015..6410087,6410185..6410249))	0	#N/A	#N/A	#N/A	#N/A	#N/A	0	#N/A	#N/A	#N/A	#N/A	#N/A
Peff_UA202013_001108_1	Peff_UA202013-Chr1	6410793..6413341	0	#N/A	#N/A	#N/A	#N/A	#N/A	1.95286	8.67044	407.439	0.568993	0.865038	1
Peff_UA202013_001109_1	Peff_UA202013-Chr1	6414012..6415145	0	#N/A	#N/A	#N/A	#N/A	#N/A	15.2916	10.4603	1408.8	0.492395	0.865038	1
Peff_UA202013_001110_1	Peff_UA202013-Chr1	join(6415788..6415888,6415970..6416494,6416561..6417950)	28.0648	-7.08624	-135.885	0.0145352	0.075515	1	117.722	1.55117	2.93055	0.271233	0.865038	1
Peff_UA202013_001111_1	Peff_UA202013-Chr1	complement(join(6418733..6418939,6419050..6419190))	0	#N/A	#N/A	#N/A	#N/A	#N/A	95.1937	-0.101328	-1.07276	0.957767	0.978717	1
Peff_UA202013_001112_1	Peff_UA202013-Chr1	join(6419328..6419927,6420007..6420090,6420167..6420277,6420350..6420529)	38.0282	5.06027	33.3651	0.139569	0.187403	1	49.0263	-0.990098	-1.98632	0.603871	0.865038	1
Peff_UA202013_001113_1	Peff_UA202013-Chr1	complement(6420833..6421282)	0	#N/A	#N/A	#N/A	#N/A	#N/A	4.39435	7.37613	166.126	0.628473	0.865038	1
Peff_UA202013_001114_1	Peff_UA202013-Chr1	complement(6519124..6519330)	0	#N/A	#N/A	#N/A	#N/A	#N/A	0	#N/A	#N/A	#N/A	#N/A	#N/A
Peff_UA202013_001115_1	Peff_UA202013-Chr1	join(6519451..6519891,6520888..6521245,6536771..6536784)	0	#N/A	#N/A	#N/A	#N/A	#N/A	0	#N/A	#N/A	#N/A	#N/A	#N/A
Peff_UA202013_001116_1	Peff_UA202013-Chr1	join(6540167..6541005,6541609..6541719,6542121..6542221,6542587..6542675)	0	#N/A	#N/A	#N/A	#N/A	#N/A	0	#N/A	#N/A	#N/A	#N/A	#N/A
Peff_UA202013_001117_1	Peff_UA202013-Chr1	complement(6540796..6541002)	0	#N/A	#N/A	#N/A	#N/A	#N/A	0	#N/A	#N/A	#N/A	#N/A	#N/A
Peff_UA202013_001118_1	Peff_UA202013-Chr1	complement(join(6562445..6562617,6562763..6562973))	0	#N/A	#N/A	#N/A	#N/A	#N/A	1.61196	5.70154	52.0395	0.709288	0.869607	1
Peff_UA202013_001119_1	Peff_UA202013-Chr1	6571252..6571470	0	#N/A	#N/A	#N/A	#N/A	#N/A	4.31901	6.38026	83.3009	0.676803	0.867215	1
Peff_UA202013_001120_1	Peff_UA202013-Chr1	join(6571765..6571944,6572053..6572133)	0	#N/A	#N/A	#N/A	#N/A	#N/A	0.329454	3.32157	9.99749	0.828121	0.911845	1
Peff_UA202013_001121_1	Peff_UA202013-Chr1	join(6572313..6572588,6572647..6572691)	0	#N/A	#N/A	#N/A	#N/A	#N/A	0.133937	2.62666	6.17593	0.86372	0.928929	1
Peff_UA202013_001122_1	Peff_UA202013-Chr1	join(6573303..6573442,6573528..6573660)	0	#N/A	#N/A	#N/A	#N/A	#N/A	11.7153	8.05486	265.922	0.597068	0.865038	1
Peff_UA202013_001123_1	Peff_UA202013-Chr1	join(6573669..6573792,6573857..6574028,6574120..6574258)	0	#N/A	#N/A	#N/A	#N/A	#N/A	14.7629	9.00872	515.102	0.554205	0.865038	1
Peff_UA202013_001124_1	Peff_UA202013-Chr1	6577368..6577583	0	#N/A	#N/A	#N/A	#N/A	#N/A	0	#N/A	#N/A	#N/A	#N/A	#N/A
Peff_UA202013_001125_1	Peff_UA202013-Chr1	complement(6656676..6658874)	11.5941	-5.92355	-60.6968	0.0428235	0.0915787	1	22.3627	11.9541	3967.61	0.434937	0.865038	1
Peff_UA202013_001126_1	Peff_UA202013-Chr1	join(6659941..6659959,6660033..6660189,6660279..6660360,6660440..6660643,6660719..6660810,6660878..6661361)	0	#N/A	#N/A	#N/A	#N/A	#N/A	35.5322	11.5515	3001.47	0.44992	0.865038	1
Peff_UA202013_001127_1	Peff_UA202013-Chr1	complement(join(6661503..6661594,6661671..6661784,6661850..6661946,6662023..6662109,6662171..6662242,6662324..6662698,6662781..6662837))	0	#N/A	#N/A	#N/A	#N/A	#N/A	10.0972	9.50585	727.022	0.532244	0.865038	1
Peff_UA202013_001128_1	Peff_UA202013-Chr1	complement(join(6663091..6663285,6663296..6663412))	0	#N/A	#N/A	#N/A	#N/A	#N/A	0	#N/A	#N/A	#N/A	#N/A	#N/A
Peff_UA202013_001129_1	Peff_UA202013-Chr1	join(6664643..6664741,6664818..6664953,6665066..6665376,6665443..6665556,6665633..6665923,6666001..6666093)	0	#N/A	#N/A	#N/A	#N/A	#N/A	25.3029	-0.932436	-1.9085	0.579348	0.865038	1
Peff_UA202013_001130_1	Peff_UA202013-Chr1	complement(join(6666319..6666660,6666743..6667189))	81.6069	1.34388	2.53833	0.595669	0.681033	1	48.7625	1.76493	3.39857	0.389349	0.865038	1
Peff_UA202013_001131_1	Peff_UA202013-Chr1	6667967..6668938	0	#N/A	#N/A	#N/A	#N/A	#N/A	16.7527	10.3825	1334.85	0.495541	0.865038	1
Peff_UA202013_001132_1	Peff_UA202013-Chr1	complement(join(6669118..6669395,6669487..6669789,6669860..6670243,6670317..6670987,6671059..6671165,6671255..6671398,6671480..6671544,6671623..6671707))	49.004	-7.94967	-247.223	0.0061631	0.0725747	1	24.6704	3.13126	8.76197	0.127026	0.865038	1
Peff_UA202013_001133_1	Peff_UA202013-Chr1	complement(6671938..6672444)	100.396	-7.00193	-128.171	0.0149837	0.075515	1	128.77	-0.5722	-1.48679	0.732047	0.8729	1
Peff_UA202013_001134_1	Peff_UA202013-Chr1	join(6672730..6673887,6674010..6674234,6674318..6674896)	36.1305	-7.48146	-178.708	0.00926052	0.0725747	1	58.1625	0.0365883	1.02569	0.978347	0.989838	1
Peff_UA202013_001135_1	Peff_UA202013-Chr1	6675140..6675940	0	#N/A	#N/A	#N/A	#N/A	#N/A	17.0654	10.1058	1101.94	0.506924	0.865038	1
Peff_UA202013_001136_1	Peff_UA202013-Chr1	complement(join(6675976..6676264,6676327..6676408,6676490..6676580,6676653..6676803))	0	#N/A	#N/A	#N/A	#N/A	#N/A	8.06433	0.855216	1.80903	0.522154	0.865038	1
Peff_UA202013_001137_1	Peff_UA202013-Chr1	6676069..6676383	0	#N/A	#N/A	#N/A	#N/A	#N/A	0	#N/A	#N/A	#N/A	#N/A	#N/A
Peff_UA202013_001138_1	Peff_UA202013-Chr1	complement(join(6677453..6677827,6677903..6678133))	0	#N/A	#N/A	#N/A	#N/A	#N/A	14.6688	9.48014	714.177	0.533332	0.865038	1
Peff_UA202013_001139_1	Peff_UA202013-Chr1	join(6678380..6678522,6678757..6679015,6679078..6679184,6679271..6679469)	0	#N/A	#N/A	#N/A	#N/A	#N/A	0.740709	5.47234	44.3956	0.720685	0.870691	1
Peff_UA202013_001140_1	Peff_UA202013-Chr1	join(6679680..6679793,6679864..6680067,6680141..6680985,6681089..6683249,6683317..6686538)	0	#N/A	#N/A	#N/A	#N/A	#N/A	6.37495	11.7168	3366.01	0.443643	0.865038	1
Peff_UA202013_001141_1	Peff_UA202013-Chr1	complement(join(6686615..6686892,6686951..6687059,6687141..6687223,6687297..6687532,6687783..6688671,6688777..6688906))	26.8622	-6.86315	-116.417	0.0171969	0.078087	1	106.048	3.18732	9.10916	0.0838121	0.865038	1
Peff_UA202013_001142_1	Peff_UA202013-Chr1	join(6689142..6689407,6689674..6690712,6690811..6690879)	0	#N/A	#N/A	#N/A	#N/A	#N/A	18.259	11.0122	2065.4	0.470626	0.865038	1
Peff_UA202013_001143_1	Peff_UA202013-Chr1	join(6691102..6691181,6691282..6691409,6691501..6692012,6692100..6692381)	25.4446	-5.92355	-60.6968	0.0430757	0.0915787	1	72.1674	12.5196	5871.84	0.413488	0.865038	1
Peff_UA202013_001144_1	Peff_UA202013-Chr1	complement(join(6692520..6693252,6693339..6693628,6693700..6693831))	0	#N/A	#N/A	#N/A	#N/A	#N/A	34.72	-1.23566	-2.35489	0.457513	0.865038	1
Peff_UA202013_001145_1	Peff_UA202013-Chr1	6694045..6696939	0	#N/A	#N/A	#N/A	#N/A	#N/A	5.35741	10.3104	1269.8	0.498456	0.865038	1
Peff_UA202013_001146_1	Peff_UA202013-Chr1	complement(join(6697472..6698033,6698115..6698494))	0	#N/A	#N/A	#N/A	#N/A	#N/A	18.3447	10.4636	1412.03	0.492237	0.865038	1
Peff_UA202013_001147_1	Peff_UA202013-Chr1	join(6698630..6698995,6699092..6699157,6699380..6699844,6699952..6700899)	31.4003	5.69629	51.8505	0.113679	0.162247	1	25.0594	-0.862751	-1.8185	0.647022	0.865038	1
Peff_UA202013_001148_1	Peff_UA202013-Chr1	complement(join(6700996..6701547,6701614..6701875,6701906..6701998,6702069..6702163,6702181..6702231))	0	#N/A	#N/A	#N/A	#N/A	#N/A	15.9208	10.4087	1359.31	0.494576	0.865038	1
Peff_UA202013_001149_1	Peff_UA202013-Chr1	complement(join(6702233..6702708,6702860..6703811))	42.082	-7.24442	-151.631	0.0137246	0.0753347	1	3.63059	8.75534	432.135	0.565338	0.865038	1
Peff_UA202013_001150_1	Peff_UA202013-Chr1	complement(join(6704811..6704860,6707668..6707986,6708637..6708680,6709005..6709569,6709580..6709743,6709755..6709896))	0	#N/A	#N/A	#N/A	#N/A	#N/A	0	#N/A	#N/A	#N/A	#N/A	#N/A
Peff_UA202013_001151_1	Peff_UA202013-Chr1	6709152..6709373	0	#N/A	#N/A	#N/A	#N/A	#N/A	0	#N/A	#N/A	#N/A	#N/A	#N/A
Peff_UA202013_001152_1	Peff_UA202013-Chr1	6709620..6709832	0	#N/A	#N/A	#N/A	#N/A	#N/A	0	#N/A	#N/A	#N/A	#N/A	#N/A
Peff_UA202013_001153_1	Peff_UA202013-Chr1	6729799..6730020	0	#N/A	#N/A	#N/A	#N/A	#N/A	0	#N/A	#N/A	#N/A	#N/A	#N/A
Peff_UA202013_001154_1	Peff_UA202013-Chr1	6730262..6730474	0	#N/A	#N/A	#N/A	#N/A	#N/A	0	#N/A	#N/A	#N/A	#N/A	#N/A
Peff_UA202013_001155_1	Peff_UA202013-Chr1	join(6749272..6749399,6749946..6750186)	0	#N/A	#N/A	#N/A	#N/A	#N/A	0	#N/A	#N/A	#N/A	#N/A	#N/A
Peff_UA202013_001156_1	Peff_UA202013-Chr1	join(6750188..6750387,6750411..6750723)	0	#N/A	#N/A	#N/A	#N/A	#N/A	0	#N/A	#N/A	#N/A	#N/A	#N/A
Peff_UA202013_001157_1	Peff_UA202013-Chr1	complement(join(6795519..6798469,6799402..6799444,6799524..6800186,6800204..6800605))	0	#N/A	#N/A	#N/A	#N/A	#N/A	0	#N/A	#N/A	#N/A	#N/A	#N/A
Peff_UA202013_001158_1	Peff_UA202013-Chr1	complement(6854437..6854670)	0	#N/A	#N/A	#N/A	#N/A	#N/A	0	#N/A	#N/A	#N/A	#N/A	#N/A
Peff_UA202013_001159_1	Peff_UA202013-Chr1	6905303..6906151	41.6423	4.54431	23.3332	0.179426	0.235551	1	19.3113	10.3916	1343.34	0.495142	0.865038	1
Peff_UA202013_001160_1	Peff_UA202013-Chr1	complement(join(6906171..6906190,6906277..6906579,6906650..6906737))	0	#N/A	#N/A	#N/A	#N/A	#N/A	34.0554	0.554912	1.46908	0.71419	0.869697	1
Peff_UA202013_001161_1	Peff_UA202013-Chr1	complement(join(6906779..6907026,6907100..6907355))	0	#N/A	#N/A	#N/A	#N/A	#N/A	6.36282	8.05532	266.008	0.597018	0.865038	1
Peff_UA202013_001162_1	Peff_UA202013-Chr1	6907652..6908134	0	#N/A	#N/A	#N/A	#N/A	#N/A	22.1432	-0.0872187	-1.06232	0.951736	0.974897	1
Peff_UA202013_001163_1	Peff_UA202013-Chr1	complement(6908747..6909547)	10.6098	-4.52797	-23.0703	0.0835163	0.131932	1	55.1699	11.8206	3617.02	0.43988	0.865038	1
Peff_UA202013_001164_1	Peff_UA202013-Chr1	complement(6910869..6911102)	0	#N/A	#N/A	#N/A	#N/A	#N/A	0	#N/A	#N/A	#N/A	#N/A	#N/A
Peff_UA202013_001165_1	Peff_UA202013-Chr1	complement(join(6912377..6912501,6912578..6912693,6912767..6913031,6913116..6913548,6913631..6913762,6913856..6914038))	0	#N/A	#N/A	#N/A	#N/A	#N/A	67.6415	1.15801	2.23149	0.546571	0.865038	1
Peff_UA202013_001166_1	Peff_UA202013-Chr1	6915229..6919932	3.08765	-5.18687	-36.4254	0.0621152	0.110828	1	5.27618	2.09158	4.26213	0.218874	0.865038	1
Peff_UA202013_001167_1	Peff_UA202013-Chr1	complement(join(6920639..6920814,6920906..6921383,6921462..6921679,6921764..6921803))	0	#N/A	#N/A	#N/A	#N/A	#N/A	75.5666	12.457	5622.37	0.415784	0.865038	1
Peff_UA202013_001168_1	Peff_UA202013-Chr1	6924139..6924645	55.8743	-6.06619	-67.0046	0.0373594	0.0887068	1	40.0182	10.677	1637.14	0.483407	0.865038	1
Peff_UA202013_001169_1	Peff_UA202013-Chr1	6925431..6925886	0	#N/A	#N/A	#N/A	#N/A	#N/A	195.161	6.02046	64.9139	0.00851163	0.865038	1
Peff_UA202013_001170_1	Peff_UA202013-Chr1	6926863..6927354	0	#N/A	#N/A	#N/A	#N/A	#N/A	1.62527	6.12601	69.8414	0.688624	0.868181	1
Peff_UA202013_001171_1	Peff_UA202013-Chr1	complement(6929008..6930993)	0	#N/A	#N/A	#N/A	#N/A	#N/A	5.97386	9.90411	958.151	0.515303	0.865038	1
Peff_UA202013_001172_1	Peff_UA202013-Chr1	complement(join(6931381..6932938,6933013..6933099,6933342..6933507,6933578..6934239,6934359..6934666))	56.4058	-1.50601	-2.84023	0.518409	0.610336	1	23.9776	0.109878	1.07914	0.955033	0.977124	1
Peff_UA202013_001173_1	Peff_UA202013-Chr1	join(6934915..6934941,6935320..6936706)	36.0615	-2.24172	-4.72961	0.319795	0.394719	1	731.079	1.30874	2.47725	0.353856	0.865038	1
Peff_UA202013_001174_1	Peff_UA202013-Chr1	complement(join(6943144..6944147,6944243..6944678))	0	#N/A	#N/A	#N/A	#N/A	#N/A	20.0776	11.1832	2325.24	0.464039	0.865038	1
Peff_UA202013_001175_1	Peff_UA202013-Chr1	6949298..6951670	48.2064	-8.08528	-271.588	0.00695037	0.0725747	1	8.86506	3.90897	15.0217	0.0312962	0.865038	1
Peff_UA202013_001176_1	Peff_UA202013-Chr1	join(6976539..6979889,6979967..6980104)	0	#N/A	#N/A	#N/A	#N/A	#N/A	10.7973	0.392663	1.31281	0.840409	0.919025	1
Peff_UA202013_001177_1	Peff_UA202013-Chr1	complement(6980540..6981592)	81.426	1.58267	2.99524	0.523288	0.614963	1	375.028	1.46307	2.75695	0.278296	0.865038	1
Peff_UA202013_001178_1	Peff_UA202013-Chr1	complement(join(6981791..6981886,6982005..6982258,6982344..6982501,6982612..6982800,6982891..6983375))	21.5698	-5.92355	-60.6968	0.043325	0.0915787	1	19.3544	10.8497	1845.41	0.477062	0.865038	1
Peff_UA202013_001179_1	Peff_UA202013-Chr1	complement(join(6983605..6983775,6983849..6984009,6984076..6984235))	0	#N/A	#N/A	#N/A	#N/A	#N/A	43.6333	10.7748	1752.02	0.479526	0.865038	1
Peff_UA202013_001180_1	Peff_UA202013-Chr1	join(6984408..6986623,6986691..6989317,6989484..6991005,6991093..6991714)	0	#N/A	#N/A	#N/A	#N/A	#N/A	19.5246	1.98225	3.9511	0.215327	0.865038	1
Peff_UA202013_001181_1	Peff_UA202013-Chr1	join(6992216..6992283,6992375..6993341,6993422..6994327,6994400..6994612)	0	#N/A	#N/A	#N/A	#N/A	#N/A	26.3702	12.1636	4587.74	0.426996	0.865038	1
Peff_UA202013_001182_1	Peff_UA202013-Chr1	complement(6995134..6996657)	0	#N/A	#N/A	#N/A	#N/A	#N/A	111.837	1.27931	2.42723	0.411636	0.865038	1
Peff_UA202013_001183_1	Peff_UA202013-Chr1	6998618..7000156	25.3899	-1.48685	-2.80277	0.48789	0.579246	1	26.9149	0.668298	1.5892	0.726341	0.870945	1
Peff_UA202013_001184_1	Peff_UA202013-Chr1	join(7000311..7000432,7000501..7000595,7000672..7000756,7000838..7000961,7001030..7001355,7001438..7001792)	0	#N/A	#N/A	#N/A	#N/A	#N/A	54.8314	12.2791	4970.08	0.422473	0.865038	1
Peff_UA202013_001185_1	Peff_UA202013-Chr1	complement(7002190..7004187)	34.5854	5.4964	45.142	0.117695	0.165151	1	2.13419	8.42366	343.379	0.580129	0.865038	1
Peff_UA202013_001186_1	Peff_UA202013-Chr1	7004841..7008014	57.5716	2.6048	6.08305	0.265068	0.33057	1	16.6044	2.21367	4.63853	0.284748	0.865038	1
Peff_UA202013_001187_1	Peff_UA202013-Chr1	complement(join(7008576..7008769,7008841..7009193,7009276..7009347,7009429..7009514,7009595..7009705))	140.592	-8.16399	-286.817	0.0103126	0.0725747	1	197.773	1.85478	3.61696	0.200044	0.865038	1
Peff_UA202013_001188_1	Peff_UA202013-Chr1	join(7010147..7011496,7011589..7012098)	20.0232	-6.54385	-93.3031	0.0239148	0.0814679	1	4.12296	9.27981	621.588	0.542199	0.865038	1
Peff_UA202013_001189_1	Peff_UA202013-Chr1	7012243..7013313	6.78073	-4.11303	-17.304	0.105418	0.155126	1	10.3996	-0.217694	-1.16287	0.879529	0.937834	1
Peff_UA202013_001190_1	Peff_UA202013-Chr1	join(7033806..7034315,7034412..7034746,7034814..7034937)	0	#N/A	#N/A	#N/A	#N/A	#N/A	74.7146	12.5269	5901.56	0.413181	0.865038	1
Peff_UA202013_001191_1	Peff_UA202013-Chr1	join(7035196..7035424,7035450..7035598,7035781..7035870,7035955..7036059,7036151..7036207,7036280..7036435)	0	#N/A	#N/A	#N/A	#N/A	#N/A	28.0019	1.19956	2.2967	0.495047	0.865038	1
Peff_UA202013_001192_1	Peff_UA202013-Chr1	complement(join(7048026..7048180,7048206..7048542,7048554..7048652,7048709..7049164))	0	#N/A	#N/A	#N/A	#N/A	#N/A	3.13651	8.03502	262.29	0.598052	0.865038	1
Peff_UA202013_001193_1	Peff_UA202013-Chr1	complement(join(7054447..7054872,7054892..7055269,7055297..7055789,7055856..7055995,7056080..7056190,7056216..7056580,7056642..7056717))	0	#N/A	#N/A	#N/A	#N/A	#N/A	8.99084	0.115584	1.08341	0.950068	0.974186	1
Peff_UA202013_001194_1	Peff_UA202013-Chr1	join(7073906..7073936,7074204..7074415,7074486..7074512,7074576..7074668,7074745..7075125)	0	#N/A	#N/A	#N/A	#N/A	#N/A	46.3955	0.034877	1.02447	0.987172	0.994311	1
Peff_UA202013_001195_1	Peff_UA202013-Chr1	complement(7075346..7079071)	0	#N/A	#N/A	#N/A	#N/A	#N/A	4.53388	10.4102	1360.8	0.494568	0.865038	1
Peff_UA202013_001196_1	Peff_UA202013-Chr1	7080200..7082593	40.2323	-7.77458	-218.968	0.0114713	0.0725747	1	31.0948	4.13654	17.5882	0.0416522	0.865038	1
Peff_UA202013_001197_1	Peff_UA202013-Chr1	complement(join(7082753..7083238,7083306..7084301,7084378..7084592,7084680..7084779))	16.4089	-6.15085	-71.0545	0.0296848	0.0825264	1	20.0654	-0.279572	-1.21383	0.898166	0.946381	1
Peff_UA202013_001198_1	Peff_UA202013-Chr1	complement(join(7085546..7085611,7085692..7085843,7085916..7086045,7086132..7086545))	113.522	-7.68491	-205.773	0.00845682	0.0725747	1	368.982	2.09818	4.2817	0.133724	0.865038	1
Peff_UA202013_001199_1	Peff_UA202013-Chr1	join(7086714..7086734,7086843..7087036,7087153..7087298,7087386..7087437,7087528..7088032)	0	#N/A	#N/A	#N/A	#N/A	#N/A	7.18711	-1.12356	-2.17883	0.410875	0.865038	1
Peff_UA202013_001200_1	Peff_UA202013-Chr1	complement(7088573..7100890)	9.12413	0.0301806	1.02114	0.989274	0.991109	1	30.6655	1.52399	2.87586	0.337204	0.865038	1
Peff_UA202013_001201_1	Peff_UA202013-Chr1	join(7102264..7103868,7103963..7104046,7104139..7104558)	1.72171	-3.22501	-9.35031	0.192694	0.247103	1	12.0745	11.0153	2069.79	0.470499	0.865038	1
Peff_UA202013_001202_1	Peff_UA202013-Chr1	complement(join(7104682..7105587,7105703..7105768,7105833..7107359))	0	#N/A	#N/A	#N/A	#N/A	#N/A	29.3048	1.75469	3.37455	0.407315	0.865038	1
Peff_UA202013_001203_1	Peff_UA202013-Chr1	join(7107904..7107991,7108072..7108203,7108293..7108354,7108431..7108506,7108591..7108655,7108906..7109287,7109356..7109678,7109692..7113354,7113415..7113577,7113664..7116857,7116935..7119079,7119139..7119285,7119347..7123708)	1.22655	-5.51877	-45.8475	0.0519236	0.0991071	1	10.1539	0.480565	1.39529	0.720961	0.870757	1
Peff_UA202013_001204_1	Peff_UA202013-Chr1	join(7123992..7124844,7125246..7126318)	15.6005	-6.27328	-77.3474	0.0346531	0.0861978	1	20.1183	11.6169	3140.78	0.447447	0.865038	1
Peff_UA202013_001205_1	Peff_UA202013-Chr1	join(7126714..7129629,7129698..7130014,7130105..7130288)	0	#N/A	#N/A	#N/A	#N/A	#N/A	37.059	-0.158801	-1.11636	0.913476	0.955056	1
Peff_UA202013_001206_1	Peff_UA202013-Chr1	complement(join(7130419..7130703,7130720..7130821,7130893..7131363))	10.9155	3.12728	8.73784	0.350397	0.42922	1	88.5353	-0.332881	-1.25953	0.856465	0.928272	1
Peff_UA202013_001207_1	Peff_UA202013-Chr1	7131451..7132482	0	#N/A	#N/A	#N/A	#N/A	#N/A	20.6183	10.7504	1722.68	0.480526	0.865038	1
Peff_UA202013_001208_1	Peff_UA202013-Chr1	complement(7134259..7135818)	0	#N/A	#N/A	#N/A	#N/A	#N/A	3.79703	8.89831	477.153	0.558963	0.865038	1
Peff_UA202013_001209_1	Peff_UA202013-Chr1	7136021..7139728	16.9023	5.35714	40.9884	0.122114	0.169021	1	29.0796	0.597062	1.51263	0.722592	0.870757	1
Peff_UA202013_001210_1	Peff_UA202013-Chr1	join(7140026..7140095,7140361..7140461,7140533..7140631,7140695..7140761,7140809..7140993,7141053..7141156,7141226..7141471,7141547..7141668,7141734..7141837)	74.5203	-7.66857	-203.455	0.00654983	0.0725747	1	87.0449	6.10929	69.0364	0.00771311	0.865038	1
Peff_UA202013_001211_1	Peff_UA202013-Chr1	complement(join(7142126..7142173,7142243..7142320,7142392..7142511,7142579..7142710,7142787..7142848,7142940..7143199,7143287..7143375,7143434..7143682))	0	#N/A	#N/A	#N/A	#N/A	#N/A	91.9845	-0.301071	-1.23206	0.842858	0.920596	1
Peff_UA202013_001212_1	Peff_UA202013-Chr1	join(7143832..7143863,7143952..7144233,7144305..7144526,7144603..7144771,7144851..7145003)	0	#N/A	#N/A	#N/A	#N/A	#N/A	64.8611	4.34554	20.33	0.0421044	0.865038	1
Peff_UA202013_001213_1	Peff_UA202013-Chr1	join(7145165..7146355,7146452..7146586)	0	#N/A	#N/A	#N/A	#N/A	#N/A	17.9075	10.9043	1916.52	0.474946	0.865038	1
Peff_UA202013_001214_1	Peff_UA202013-Chr1	complement(join(7146721..7146852,7146920..7147036,7147105..7147286,7147357..7147615,7147698..7147923,7148005..7148288))	0	#N/A	#N/A	#N/A	#N/A	#N/A	31.3296	11.5693	3038.79	0.449252	0.865038	1
Peff_UA202013_001215_1	Peff_UA202013-Chr1	7155851..7157008	86.0405	1.84183	3.58465	0.464967	0.556313	1	46.0167	12.0912	4363.16	0.429693	0.865038	1
Peff_UA202013_001216_1	Peff_UA202013-Chr1	complement(7157250..7159784)	5.58743	-5.15153	-35.544	0.0650162	0.1111	1	19.9921	11.9964	4085.92	0.433272	0.865038	1
Peff_UA202013_001217_1	Peff_UA202013-Chr1	complement(7160210..7161697)	159.219	0.347142	1.27204	0.842217	0.88128	1	115.236	-2.22543	-4.67651	0.119746	0.865038	1
Peff_UA202013_001218_1	Peff_UA202013-Chr1	complement(7162362..7163295)	288.255	-0.772142	-1.7078	0.588829	0.675091	1	354.417	1.52291	2.87371	0.288075	0.865038	1
Peff_UA202013_001219_1	Peff_UA202013-Chr1	complement(join(7163895..7164163,7164361..7164775))	0	#N/A	#N/A	#N/A	#N/A	#N/A	58.6597	11.6655	3248.41	0.445408	0.865038	1
Peff_UA202013_001220_1	Peff_UA202013-Chr1	complement(join(7164901..7165057,7165127..7165703,7165796..7165907,7166003..7166055,7166715..7166799,7166863..7166952))	133.495	-8.42334	-343.303	0.00539652	0.0725747	1	149.717	2.88724	7.39854	0.119686	0.865038	1
Peff_UA202013_001221_1	Peff_UA202013-Chr1	complement(join(7166983..7167551,7167638..7167749,7167962..7168011,7168121..7169030))	62.7791	6.51104	91.2047	0.068735	0.115032	1	5.68421	0.743222	1.67391	0.555883	0.865038	1
Peff_UA202013_001222_1	Peff_UA202013-Chr1	join(7169138..7170046,7170135..7170245,7170321..7170662,7170824..7170992,7171149..7171225,7171299..7171409,7171495..7171602)	26.6361	5.44742	43.6351	0.121801	0.168791	1	4.71519	9.46795	708.169	0.533794	0.865038	1
Peff_UA202013_001223_1	Peff_UA202013-Chr1	complement(join(7171653..7171772,7171788..7172367,7172439..7172612,7172682..7172944))	0	#N/A	#N/A	#N/A	#N/A	#N/A	8.68041	9.64601	801.194	0.526124	0.865038	1
Peff_UA202013_001224_1	Peff_UA202013-Chr1	complement(7172962..7173189)	0	#N/A	#N/A	#N/A	#N/A	#N/A	0	#N/A	#N/A	#N/A	#N/A	#N/A
Peff_UA202013_001225_1	Peff_UA202013-Chr1	7173352..7174743	0	#N/A	#N/A	#N/A	#N/A	#N/A	14.6498	0.290106	1.22273	0.872838	0.933895	1
Peff_UA202013_001226_1	Peff_UA202013-Chr1	complement(join(7175099..7175299,7175373..7175921,7176000..7176449,7176530..7176691,7176779..7176859))	0	#N/A	#N/A	#N/A	#N/A	#N/A	24.4678	11.4602	2817.56	0.453011	0.865038	1
Peff_UA202013_001227_1	Peff_UA202013-Chr1	join(7177725..7177806,7177877..7177986,7178056..7178637)	113.771	2.47875	5.57416	0.329697	0.406167	1	15.1843	0.789157	1.72806	0.583101	0.865038	1
Peff_UA202013_001228_1	Peff_UA202013-Chr1	join(7178712..7178887,7178963..7179221,7179286..7179459)	313.42	1.59505	3.02104	0.474441	0.565766	1	31.5519	0.99975	1.99965	0.554602	0.865038	1
Peff_UA202013_001229_1	Peff_UA202013-Chr1	join(7179705..7179739,7179820..7180003,7180078..7181136)	0	#N/A	#N/A	#N/A	#N/A	#N/A	36.5542	3.0636	8.36057	0.136292	0.865038	1
Peff_UA202013_001230_1	Peff_UA202013-Chr1	join(7181572..7182180,7182249..7182348,7182414..7182546,7182608..7183250)	0	#N/A	#N/A	#N/A	#N/A	#N/A	16.3545	2.10799	4.31089	0.228247	0.865038	1
Peff_UA202013_001231_1	Peff_UA202013-Chr1	7183344..7185917	0	#N/A	#N/A	#N/A	#N/A	#N/A	16.1452	11.7046	3337.59	0.444177	0.865038	1
Peff_UA202013_001232_1	Peff_UA202013-Chr1	complement(join(7186106..7187242,7187324..7187443,7187516..7187584,7187684..7187801,7187877..7187986,7188051..7190197,7190340..7190367,7190521..7190631,7190709..7190826,7190926..7191023,7191070..7191117,7191348..7191518))	40.0972	-1.46977	-2.76977	0.502567	0.593843	1	26.1416	0.330237	1.25722	0.813168	0.904452	1
Peff_UA202013_001233_1	Peff_UA202013-Chr1	complement(join(7191800..7192250,7192330..7192685,7192760..7193395))	0	#N/A	#N/A	#N/A	#N/A	#N/A	89.4119	1.09611	2.13777	0.49773	0.865038	1
Peff_UA202013_001234_1	Peff_UA202013-Chr1	join(7193574..7194698,7194759..7194824,7194885..7195041,7195112..7195338,7195409..7195525,7195546..7195590,7195670..7195750,7195778..7196018,7196067..7196191,7196278..7196967)	0	#N/A	#N/A	#N/A	#N/A	#N/A	7.30789	10.7282	1696.28	0.481328	0.865038	1
Peff_UA202013_001235_1	Peff_UA202013-Chr1	complement(join(7197442..7197522,7197604..7198605))	0	#N/A	#N/A	#N/A	#N/A	#N/A	26.6016	2.07285	4.20716	0.250075	0.865038	1
Peff_UA202013_001236_1	Peff_UA202013-Chr1	7198695..7198922	0	#N/A	#N/A	#N/A	#N/A	#N/A	0	#N/A	#N/A	#N/A	#N/A	#N/A
Peff_UA202013_001237_1	Peff_UA202013-Chr1	complement(join(7198986..7199623,7199647..7199672,7199755..7199843))	0	#N/A	#N/A	#N/A	#N/A	#N/A	15.06	9.86578	933.03	0.516897	0.865038	1
Peff_UA202013_001238_1	Peff_UA202013-Chr1	join(7200005..7200101,7200197..7200318,7200382..7200465,7200548..7200598,7200664..7200954,7201021..7201116,7201148..7201702)	48.4757	-7.30732	-158.388	0.013606	0.0753347	1	37.977	-0.0391001	-1.02747	0.983896	0.992389	1
Peff_UA202013_001239_1	Peff_UA202013-Chr1	complement(join(7201839..7202481,7202549..7202684,7202750..7202849,7202920..7203345))	77.58	-0.767877	-1.70276	0.747019	0.810347	1	59.5221	1.38714	2.6156	0.444692	0.865038	1
Peff_UA202013_001240_1	Peff_UA202013-Chr1	join(7405214..7405364,7405486..7405799)	0	#N/A	#N/A	#N/A	#N/A	#N/A	0	#N/A	#N/A	#N/A	#N/A	#N/A
Peff_UA202013_001241_1	Peff_UA202013-Chr1	join(7418693..7418843,7418965..7419278)	0	#N/A	#N/A	#N/A	#N/A	#N/A	0	#N/A	#N/A	#N/A	#N/A	#N/A
Peff_UA202013_001242_1	Peff_UA202013-Chr1	complement(join(7428902..7429218,7429338..7429488))	0	#N/A	#N/A	#N/A	#N/A	#N/A	0	#N/A	#N/A	#N/A	#N/A	#N/A
Peff_UA202013_001243_1	Peff_UA202013-Chr1	7461862..7463391	14.8122	-5.7654	-54.3949	0.0480142	0.0960878	1	31.9081	0.717632	1.64448	0.730585	0.872502	1
Peff_UA202013_001244_1	Peff_UA202013-Chr1	complement(join(7463621..7463646,7463709..7463911,7463935..7464074))	0	#N/A	#N/A	#N/A	#N/A	#N/A	0	#N/A	#N/A	#N/A	#N/A	#N/A
Peff_UA202013_001245_1	Peff_UA202013-Chr1	join(7465144..7465388,7465472..7465675,7465758..7466106,7466220..7466322,7466373..7466455,7466524..7466786,7466798..7466927,7466992..7467135,7467207..7467701)	0	#N/A	#N/A	#N/A	#N/A	#N/A	8.12439	10.4053	1356.11	0.494734	0.865038	1
Peff_UA202013_001246_1	Peff_UA202013-Chr1	join(7468170..7468818,7468886..7469041,7469115..7470470,7470551..7470694,7470766..7471306,7471376..7471613)	20.0157	-7.29901	-157.478	0.0150209	0.075515	1	5.80686	10.5166	1464.96	0.490194	0.865038	1
Peff_UA202013_001247_1	Peff_UA202013-Chr1	complement(join(7472054..7472433,7472448..7475288,7475360..7475840))	8.85414	-6.39395	-84.0953	0.0327226	0.0861978	1	4.29806	-1.26959	-2.41094	0.372686	0.865038	1
Peff_UA202013_001248_1	Peff_UA202013-Chr1	join(7475966..7476371,7476452..7476544,7476605..7476701,7476961..7477087)	0	#N/A	#N/A	#N/A	#N/A	#N/A	149.626	0.186073	1.13766	0.913028	0.955044	1
Peff_UA202013_001249_1	Peff_UA202013-Chr1	join(7480018..7480633,7480690..7482014)	49.6759	5.97254	62.7935	0.0985542	0.149843	1	47.9458	-1.65522	-3.1497	0.337096	0.865038	1
Peff_UA202013_001250_1	Peff_UA202013-Chr1	complement(join(7482298..7482465,7482542..7482621,7482689..7483184,7483265..7483399))	0	#N/A	#N/A	#N/A	#N/A	#N/A	202.523	1.76732	3.40421	0.33711	0.865038	1
Peff_UA202013_001251_1	Peff_UA202013-Chr1	complement(join(7488205..7488806,7488901..7489906,7489995..7490180))	46.5801	5.76785	54.4872	0.104604	0.155126	1	21.4836	0.647439	1.56639	0.729355	0.872229	1
Peff_UA202013_001252_1	Peff_UA202013-Chr1	7490391..7498673	0	#N/A	#N/A	#N/A	#N/A	#N/A	11.1797	0.729848	1.65846	0.675299	0.867215	1
Peff_UA202013_001253_1	Peff_UA202013-Chr1	complement(join(7498855..7499025,7499109..7499248,7499334..7499566,7499648..7499925,7500151..7500354,7500448..7500690,7500762..7501193,7501269..7501481,7501558..7501890))	35.5513	-7.671	-203.799	0.0105986	0.0725747	1	9.55388	10.7748	1752.02	0.479505	0.865038	1
Peff_UA202013_001254_1	Peff_UA202013-Chr1	complement(join(7502440..7502584,7502671..7502721,7502787..7502896,7502958..7503215,7503295..7503695,7503773..7503941))	0	#N/A	#N/A	#N/A	#N/A	#N/A	28.0592	-0.00119696	-1.00083	0.999556	0.9998	1
Peff_UA202013_001255_1	Peff_UA202013-Chr1	complement(join(7504020..7504183,7504261..7504654))	0	#N/A	#N/A	#N/A	#N/A	#N/A	4.31372	7.58877	192.508	0.618638	0.865038	1
Peff_UA202013_001256_1	Peff_UA202013-Chr1	complement(7504993..7506726)	0	#N/A	#N/A	#N/A	#N/A	#N/A	4.23389	9.19161	584.723	0.546263	0.865038	1
Peff_UA202013_001257_1	Peff_UA202013-Chr1	join(7548043..7549164,7549246..7549290)	35.1093	-6.70525	-104.347	0.0245743	0.0814679	1	107.439	3.25073	9.51846	0.113636	0.865038	1
Peff_UA202013_001258_1	Peff_UA202013-Chr1	join(7549951..7551212,7551465..7552284)	67.6797	-8.47158	-354.977	0.00633062	0.0725747	1	596.857	1.81384	3.51576	0.208569	0.865038	1
Peff_UA202013_001259_1	Peff_UA202013-Chr1	complement(7554131..7555909)	0	#N/A	#N/A	#N/A	#N/A	#N/A	31.9336	2.0999	4.28679	0.305744	0.865038	1
Peff_UA202013_001260_1	Peff_UA202013-Chr1	7556723..7557442	0	#N/A	#N/A	#N/A	#N/A	#N/A	2.72263	7.36789	165.18	0.628852	0.865038	1
Peff_UA202013_001261_1	Peff_UA202013-Chr1	complement(join(7558566..7558794,7558840..7558978,7559043..7559175))	46.8281	-5.83962	-57.2667	0.0393893	0.0887075	1	64.1293	1.50631	2.84082	0.44941	0.865038	1
Peff_UA202013_001262_1	Peff_UA202013-Chr1	join(7561758..7561808,7561876..7562424)	0	#N/A	#N/A	#N/A	#N/A	#N/A	4.4417	7.7429	214.213	0.611458	0.865038	1
Peff_UA202013_001263_1	Peff_UA202013-Chr1	complement(join(7562840..7564072,7564553..7565890))	19.3767	-0.772446	-1.70816	0.738116	0.803864	1	21.3946	1.5837	2.99737	0.447449	0.865038	1
Peff_UA202013_001264_1	Peff_UA202013-Chr1	join(7566657..7567104,7567192..7568600,7568676..7569035)	0	#N/A	#N/A	#N/A	#N/A	#N/A	11.8164	11.0744	2156.36	0.468127	0.865038	1
Peff_UA202013_001265_1	Peff_UA202013-Chr1	complement(join(7569776..7570021,7570093..7570627,7570692..7570816,7570890..7571291,7571384..7571460,7571561..7571663))	21.9622	-6.37875	-83.214	0.0295183	0.0823622	1	28.1217	0.327799	1.2551	0.875401	0.935292	1
Peff_UA202013_001266_1	Peff_UA202013-Chr1	complement(join(7571816..7571971,7572029..7572231,7572298..7573264))	10.2998	-5.20588	-36.9083	0.064142	0.111065	1	31.6077	3.3496	10.1936	0.09763	0.865038	1
Peff_UA202013_001267_1	Peff_UA202013-Chr1	join(7573478..7574173,7574250..7574371,7574451..7574579,7574663..7574849)	0	#N/A	#N/A	#N/A	#N/A	#N/A	53.6776	0.937961	1.91582	0.654365	0.866311	1
Peff_UA202013_001268_1	Peff_UA202013-Chr1	complement(join(7587025..7587201,7587267..7587311,7589239..7589307))	0	#N/A	#N/A	#N/A	#N/A	#N/A	0.738725	4.38999	20.9661	0.774348	0.887955	1
Peff_UA202013_001269_1	Peff_UA202013-Chr1	7590217..7591308	94.184	-0.714376	-1.64077	0.760808	0.821125	1	17.4851	-0.862391	-1.81805	0.600079	0.865038	1
Peff_UA202013_001270_1	Peff_UA202013-Chr1	complement(join(7632487..7632657,7632725..7632771,7632988..7633171))	0	#N/A	#N/A	#N/A	#N/A	#N/A	8.70456	8.18543	291.112	0.59106	0.865038	1
Peff_UA202013_001271_1	Peff_UA202013-Chr1	7634559..7635368	0	#N/A	#N/A	#N/A	#N/A	#N/A	1.16773	6.38026	83.3009	0.676809	0.867215	1
Peff_UA202013_001272_1	Peff_UA202013-Chr1	complement(7650704..7654009)	0	#N/A	#N/A	#N/A	#N/A	#N/A	19.8564	0.228227	1.17139	0.901622	0.948447	1
Peff_UA202013_001273_1	Peff_UA202013-Chr1	7654183..7656627	0	#N/A	#N/A	#N/A	#N/A	#N/A	37.9818	2.62591	6.17275	0.184165	0.865038	1
Peff_UA202013_001274_1	Peff_UA202013-Chr1	complement(7656867..7657421)	0	#N/A	#N/A	#N/A	#N/A	#N/A	11.8811	9.05987	533.693	0.551829	0.865038	1
Peff_UA202013_001275_1	Peff_UA202013-Chr1	complement(7658384..7658578)	0	#N/A	#N/A	#N/A	#N/A	#N/A	0	#N/A	#N/A	#N/A	#N/A	#N/A
Peff_UA202013_001276_1	Peff_UA202013-Chr1	complement(7662795..7663529)	0	#N/A	#N/A	#N/A	#N/A	#N/A	70.826	0.365078	1.28795	0.865347	0.929893	1
Peff_UA202013_001277_1	Peff_UA202013-Chr1	join(7697442..7697632,7697713..7697797,7697886..7698033,7698105..7698478,7698544..7698726,7698799..7698912,7698982..7699167,7699234..7699311,7699400..7699633,7699697..7699798,7699866..7700096,7700132..7700392)	0	#N/A	#N/A	#N/A	#N/A	#N/A	19.6244	0.707385	1.63284	0.71407	0.869697	1
Peff_UA202013_001278_1	Peff_UA202013-Chr1	join(7701466..7701544,7701671..7701870)	0	#N/A	#N/A	#N/A	#N/A	#N/A	0	#N/A	#N/A	#N/A	#N/A	#N/A
Peff_UA202013_001279_1	Peff_UA202013-Chr1	join(7702122..7702328,7702367..7702468)	0	#N/A	#N/A	#N/A	#N/A	#N/A	0	#N/A	#N/A	#N/A	#N/A	#N/A
Peff_UA202013_001280_1	Peff_UA202013-Chr1	complement(7703005..7704543)	109.912	-8.66573	-406.11	0.00570476	0.0725747	1	14.8153	0.374837	1.29669	0.825712	0.911845	1
Peff_UA202013_001281_1	Peff_UA202013-Chr1	7717192..7718730	69.6974	-1.56677	-2.96241	0.506498	0.597834	1	19.7195	-0.187729	-1.13897	0.922088	0.959614	1
Peff_UA202013_001282_1	Peff_UA202013-Chr1	complement(join(7719267..7719368,7719407..7719646))	0	#N/A	#N/A	#N/A	#N/A	#N/A	2.2119	5.93344	61.1144	0.698186	0.869209	1
Peff_UA202013_001283_1	Peff_UA202013-Chr1	join(7720469..7720624,7720691..7720871,7720956..7725247)	0	#N/A	#N/A	#N/A	#N/A	#N/A	14.3603	4.01107	16.1233	0.0513316	0.865038	1
Peff_UA202013_001284_1	Peff_UA202013-Chr1	complement(7725960..7727069)	19.6865	-5.83582	-57.1158	0.0425327	0.0915787	1	51.2576	0.382236	1.30336	0.843284	0.920939	1
Peff_UA202013_001285_1	Peff_UA202013-Chr1	complement(join(7729541..7732014,7732087..7735546,7735616..7737991))	0.873907	-4.11303	-17.304	0.105925	0.155574	1	2.57196	10.7685	1744.38	0.479831	0.865038	1
Peff_UA202013_001286_1	Peff_UA202013-Chr1	complement(join(7738040..7738129,7738152..7738526,7738539..7738772,7738847..7739200,7739280..7739457,7739535..7739887,7739952..7740362))	0	#N/A	#N/A	#N/A	#N/A	#N/A	1.27567	7.74001	213.784	0.611637	0.865038	1
Peff_UA202013_001287_1	Peff_UA202013-Chr1	join(7741668..7741886,7741970..7743328)	0	#N/A	#N/A	#N/A	#N/A	#N/A	16.6216	0.564049	1.47841	0.723658	0.870757	1
Peff_UA202013_001288_1	Peff_UA202013-Chr1	7744089..7746560	0	#N/A	#N/A	#N/A	#N/A	#N/A	4.2187	9.73867	854.344	0.522249	0.865038	1
Peff_UA202013_001289_1	Peff_UA202013-Chr1	complement(join(7747192..7747351,7747432..7749808,7749885..7749924))	12.6813	-6.37875	-83.214	0.029531	0.0823622	1	42.3754	2.31908	4.99014	0.268619	0.865038	1
Peff_UA202013_001290_1	Peff_UA202013-Chr1	complement(join(7751689..7752530,7752608..7753016,7753104..7753640))	59.3193	6.10901	69.023	0.0923258	0.141905	1	9.76599	10.4859	1434.09	0.491377	0.865038	1
Peff_UA202013_001291_1	Peff_UA202013-Chr1	join(7753829..7753972,7754036..7754138,7754219..7754300,7754370..7754612,7754696..7754932,7755004..7755202)	0	#N/A	#N/A	#N/A	#N/A	#N/A	22.9338	-0.394868	-1.31482	0.806807	0.900942	1
Peff_UA202013_001292_1	Peff_UA202013-Chr1	complement(7755791..7756981)	121.128	1.21625	2.32341	0.604473	0.689297	1	141.943	0.966992	1.95476	0.454584	0.865038	1
Peff_UA202013_001293_1	Peff_UA202013-Chr1	7759882..7760145	0	#N/A	#N/A	#N/A	#N/A	#N/A	0	#N/A	#N/A	#N/A	#N/A	#N/A
Peff_UA202013_001294_1	Peff_UA202013-Chr1	join(7760159..7760272,7760338..7760427,7760458..7760625)	0	#N/A	#N/A	#N/A	#N/A	#N/A	0	#N/A	#N/A	#N/A	#N/A	#N/A
Peff_UA202013_001295_1	Peff_UA202013-Chr1	join(7760674..7760748,7760819..7760917,7760961..7761167,7761203..7761319,7761391..7761585)	0	#N/A	#N/A	#N/A	#N/A	#N/A	0.3102	4.38999	20.9661	0.774352	0.887955	1
Peff_UA202013_001296_1	Peff_UA202013-Chr1	complement(join(7764977..7765129,7765206..7765367,7765432..7766628))	25.2917	-6.60874	-97.5953	0.0258277	0.0814679	1	21.3624	11.3575	2623.95	0.456976	0.865038	1
Peff_UA202013_001297_1	Peff_UA202013-Chr1	7766717..7766899	0	#N/A	#N/A	#N/A	#N/A	#N/A	0	#N/A	#N/A	#N/A	#N/A	#N/A
Peff_UA202013_001298_1	Peff_UA202013-Chr1	join(7766953..7767049,7767127..7767206,7767278..7767607,7767682..7767999,7768063..7768179,7768255..7768330,7768399..7769135,7769212..7769304,7769377..7769651,7769875..7770277,7770366..7771127,7771201..7771290,7771376..7771720)	23.1746	-7.77047	-218.346	0.00668587	0.0725747	1	41.226	0.839362	1.78926	0.513136	0.865038	1
Peff_UA202013_001299_1	Peff_UA202013-Chr1	join(7772014..7772741,7773060..7774689)	9.61096	-5.7654	-54.3949	0.0479693	0.0960573	1	114.799	2.6254	6.17056	0.138171	0.865038	1
Peff_UA202013_001300_1	Peff_UA202013-Chr1	complement(7774797..7777229)	0	#N/A	#N/A	#N/A	#N/A	#N/A	1.87991	8.55773	376.821	0.574093	0.865038	1
Peff_UA202013_001301_1	Peff_UA202013-Chr1	complement(7777676..7778629)	0	#N/A	#N/A	#N/A	#N/A	#N/A	17.0411	10.357	1311.46	0.496596	0.865038	1
Peff_UA202013_001302_1	Peff_UA202013-Chr1	join(7778756..7778841,7778970..7779154,7779232..7779569)	31.3966	-5.65469	-50.377	0.0483595	0.0962489	1	28.7009	10.4885	1436.7	0.49134	0.865038	1
Peff_UA202013_001303_1	Peff_UA202013-Chr1	join(7779848..7780062,7780183..7780942)	0	#N/A	#N/A	#N/A	#N/A	#N/A	23.2602	10.8286	1818.59	0.477901	0.865038	1
Peff_UA202013_001304_1	Peff_UA202013-Chr1	complement(7785043..7787853)	0	#N/A	#N/A	#N/A	#N/A	#N/A	4.20218	0.279956	1.21416	0.84815	0.924019	1
Peff_UA202013_001305_1	Peff_UA202013-Chr1	complement(join(7788088..7789938,7790017..7790043))	44.4219	6.21803	74.441	0.0856097	0.133948	1	21.9424	1.85975	3.62944	0.358932	0.865038	1
Peff_UA202013_001306_1	Peff_UA202013-Chr1	join(7790520..7791476,7791564..7794422)	17.1277	-7.3815	-166.745	0.0129862	0.0751343	1	17.5704	12.3983	5398.32	0.417962	0.865038	1
Peff_UA202013_001307_1	Peff_UA202013-Chr1	join(7794587..7794749,7794822..7794895,7794972..7795070,7795082..7795191,7795272..7795580,7795645..7795958,7796037..7796149,7796221..7796274)	19.8896	-5.99678	-63.8573	0.0387049	0.0887068	1	38.5429	11.9317	3906.58	0.435702	0.865038	1
Peff_UA202013_001308_1	Peff_UA202013-Chr1	complement(join(7798669..7799376,7799460..7799525,7799763..7799911,7799986..7801027))	53.8027	-7.98586	-253.502	0.00766849	0.0725747	1	22.6245	1.28764	2.44129	0.54667	0.865038	1
Peff_UA202013_001309_1	Peff_UA202013-Chr1	complement(join(7801184..7802269,7802344..7802369,7802455..7802518,7802598..7803986))	0	#N/A	#N/A	#N/A	#N/A	#N/A	7.48801	10.6202	1573.95	0.485915	0.865038	1
Peff_UA202013_001310_1	Peff_UA202013-Chr1	join(7804132..7804344,7804417..7804521,7804595..7804618)	42.4688	-5.18687	-36.4254	0.0621961	0.110865	1	60.1079	0.450423	1.36644	0.769834	0.887955	1
Peff_UA202013_001311_1	Peff_UA202013-Chr1	complement(7804804..7807560)	0	#N/A	#N/A	#N/A	#N/A	#N/A	7.32774	1.34338	2.53744	0.43758	0.865038	1
Peff_UA202013_001312_1	Peff_UA202013-Chr1	join(7807811..7807969,7808031..7808450,7808537..7808573,7808667..7808736,7808821..7809070)	0	#N/A	#N/A	#N/A	#N/A	#N/A	27.7014	0.0249549	1.01745	0.990047	0.995644	1
Peff_UA202013_001313_1	Peff_UA202013-Chr1	join(7809395..7809691,7809768..7809920)	0	#N/A	#N/A	#N/A	#N/A	#N/A	25.9434	9.86706	933.858	0.516922	0.865038	1
Peff_UA202013_001314_1	Peff_UA202013-Chr1	7809933..7810187	0	#N/A	#N/A	#N/A	#N/A	#N/A	11.2264	7.84474	229.88	0.606675	0.865038	1
Peff_UA202013_001315_1	Peff_UA202013-Chr1	complement(join(7810296..7810385,7810468..7810551,7810599..7810727,7810809..7810880,7810965..7811014,7811125..7811233))	0	#N/A	#N/A	#N/A	#N/A	#N/A	22.6515	-1.24687	-2.37326	0.413773	0.865038	1
Peff_UA202013_001316_1	Peff_UA202013-Chr1	join(7811557..7811675,7811754..7814133)	34.9035	-7.74342	-214.29	0.00703503	0.0725747	1	98.8563	0.504273	1.41841	0.710041	0.869697	1
Peff_UA202013_001317_1	Peff_UA202013-Chr1	complement(join(7825431..7825572,7825658..7825962,7826060..7826698))	23.4048	-6.01285	-64.5726	0.0385795	0.0887068	1	50.682	0.234691	1.17666	0.896497	0.945366	1
Peff_UA202013_001318_1	Peff_UA202013-Chr1	join(7826950..7826991,7827076..7828038)	67.1588	-0.593856	-1.50928	0.814221	0.860429	1	137.54	-0.0909611	-1.06508	0.946365	0.971901	1
Peff_UA202013_001319_1	Peff_UA202013-Chr1	complement(7828223..7830049)	0	#N/A	#N/A	#N/A	#N/A	#N/A	22.0925	0.712805	1.63899	0.705388	0.869209	1
Peff_UA202013_001320_1	Peff_UA202013-Chr1	join(7830237..7830268,7830361..7830495,7830827..7831096,7831161..7831208,7831293..7831596)	0	#N/A	#N/A	#N/A	#N/A	#N/A	6.40727	8.70687	417.859	0.567316	0.865038	1
Peff_UA202013_001321_1	Peff_UA202013-Chr1	7832904..7834046	105.447	6.29217	78.3669	0.083169	0.131716	1	52.0764	12.2708	4941.81	0.422877	0.865038	1
Peff_UA202013_001322_1	Peff_UA202013-Chr1	complement(join(7834488..7835597,7835688..7836602))	0	#N/A	#N/A	#N/A	#N/A	#N/A	105.261	4.64951	25.0981	0.00476511	0.764798	1
Peff_UA202013_001323_1	Peff_UA202013-Chr1	join(7837741..7839357,7839429..7840329,7840581..7840757,7840807..7841006)	16.6349	-6.79773	-111.256	0.0223835	0.0814679	1	15.3708	0.829747	1.77737	0.670281	0.867215	1
Peff_UA202013_001324_1	Peff_UA202013-Chr1	complement(join(7841724..7841807,7841895..7842284,7842358..7842513,7842602..7842786,7842858..7843617))	0	#N/A	#N/A	#N/A	#N/A	#N/A	24.5967	11.627	3162.76	0.446993	0.865038	1
Peff_UA202013_001325_1	Peff_UA202013-Chr1	join(7843787..7844485,7844566..7844790)	0	#N/A	#N/A	#N/A	#N/A	#N/A	2.58656	7.59601	193.476	0.61816	0.865038	1
Peff_UA202013_001326_1	Peff_UA202013-Chr1	join(7845321..7845866,7846071..7847255)	0	#N/A	#N/A	#N/A	#N/A	#N/A	13.6925	10.8903	1898.04	0.475519	0.865038	1
Peff_UA202013_001327_1	Peff_UA202013-Chr1	complement(join(7847329..7848489,7848564..7848605,7848689..7849777,7849843..7850055,7850148..7850320,7850411..7850706,7854366..7854478,7854577..7855086,7855173..7855970,7855981..7856166))	0	#N/A	#N/A	#N/A	#N/A	#N/A	12.8277	0.221896	1.16627	0.890974	0.942042	1
Peff_UA202013_001328_1	Peff_UA202013-Chr1	join(7850960..7851186,7851259..7851314,7851388..7851938,7852012..7852071)	0	#N/A	#N/A	#N/A	#N/A	#N/A	27.3673	10.9287	1949.19	0.474176	0.865038	1
Peff_UA202013_001329_1	Peff_UA202013-Chr1	7852586..7854148	0	#N/A	#N/A	#N/A	#N/A	#N/A	74.5132	0.100011	1.07178	0.950369	0.974301	1
Peff_UA202013_001330_1	Peff_UA202013-Chr1	complement(7856196..7857545)	0	#N/A	#N/A	#N/A	#N/A	#N/A	0.757851	6.43344	86.4291	0.67358	0.867215	1
Peff_UA202013_001331_1	Peff_UA202013-Chr1	join(7858006..7858854,7858924..7859127)	0	#N/A	#N/A	#N/A	#N/A	#N/A	10.2873	9.78359	881.362	0.520265	0.865038	1
Peff_UA202013_001332_1	Peff_UA202013-Chr1	complement(join(7859241..7859430,7859513..7860136,7860213..7863769))	36.8256	-8.52218	-367.647	0.00674899	0.0725747	1	15.1455	-0.891477	-1.85507	0.594705	0.865038	1
Peff_UA202013_001333_1	Peff_UA202013-Chr1	join(7864036..7864089,7864160..7864207,7864282..7864414,7864517..7864594,7864668..7864741)	0	#N/A	#N/A	#N/A	#N/A	#N/A	70.3754	11.0957	2188.53	0.467056	0.865038	1
Peff_UA202013_001334_1	Peff_UA202013-Chr1	complement(7864811..7867222)	0	#N/A	#N/A	#N/A	#N/A	#N/A	6.50132	10.305	1265.09	0.49871	0.865038	1
Peff_UA202013_001335_1	Peff_UA202013-Chr1	7868181..7870325	49.6637	-8.05818	-266.536	0.00938424	0.0725747	1	29.7148	12.3225	5122.2	0.420738	0.865038	1
Peff_UA202013_001336_1	Peff_UA202013-Chr1	complement(join(7870335..7870664,7870725..7870874,7870940..7871050,7871108..7871293,7871480..7871554,7871618..7871671,7871947..7872064,7872139..7872240,7872534..7872733,7872808..7872915,7872983..7873883,7873964..7875381,7875459..7875479))	0	#N/A	#N/A	#N/A	#N/A	#N/A	10.8318	1.68809	3.22231	0.380238	0.865038	1
Peff_UA202013_001337_1	Peff_UA202013-Chr1	complement(join(7875707..7875877,7875947..7876015,7876089..7876186,7876200..7876547,7876627..7876856,7876946..7877160))	0	#N/A	#N/A	#N/A	#N/A	#N/A	1.45956	7.12265	139.358	0.640433	0.865038	1
Peff_UA202013_001338_1	Peff_UA202013-Chr1	7876220..7876471	0	#N/A	#N/A	#N/A	#N/A	#N/A	0	#N/A	#N/A	#N/A	#N/A	#N/A
Peff_UA202013_001339_1	Peff_UA202013-Chr1	join(7878179..7878361,7878432..7878509,7878581..7878700,7878796..7878912,7878947..7879017,7879072..7879357,7879421..7879493,7879556..7879818)	0	#N/A	#N/A	#N/A	#N/A	#N/A	6.53996	9.30606	632.998	0.541015	0.865038	1
Peff_UA202013_001340_1	Peff_UA202013-Chr1	join(7879888..7880320,7880409..7880503)	0	#N/A	#N/A	#N/A	#N/A	#N/A	65.3764	2.33371	5.041	0.237828	0.865038	1
Peff_UA202013_001341_1	Peff_UA202013-Chr1	join(7880726..7880790,7880880..7881081,7881177..7881255,7881286..7881602,7881704..7881763,7881829..7882631,7882699..7882846,7882922..7883400,7883419..7883614,7883695..7883862)	17.4928	5.30477	39.5272	0.13128	0.178767	1	21.5365	12.1159	4438.78	0.428669	0.865038	1
Peff_UA202013_001342_1	Peff_UA202013-Chr1	complement(join(7883982..7884847,7884920..7885643))	0	#N/A	#N/A	#N/A	#N/A	#N/A	4.00669	9.02801	522.039	0.553277	0.865038	1
Peff_UA202013_001343_1	Peff_UA202013-Chr1	7886051..7888024	9.19727	-5.51877	-45.8475	0.052016	0.0991071	1	29.1475	-0.571399	-1.48596	0.788127	0.89252	1
Peff_UA202013_001344_1	Peff_UA202013-Chr1	join(7888268..7888282,7888405..7890087)	71.4711	6.65039	100.454	0.0573824	0.104015	1	256.949	1.46074	2.7525	0.341317	0.865038	1
Peff_UA202013_001345_1	Peff_UA202013-Chr1	complement(join(7905758..7905856,7905899..7905982))	0	#N/A	#N/A	#N/A	#N/A	#N/A	0	#N/A	#N/A	#N/A	#N/A	#N/A
Peff_UA202013_001346_1	Peff_UA202013-Chr1	7907209..7908387	0	#N/A	#N/A	#N/A	#N/A	#N/A	41.3963	1.88301	3.68843	0.371984	0.865038	1
Peff_UA202013_001347_1	Peff_UA202013-Chr1	complement(join(7909601..7909663,7909744..7910334,7910439..7910500,7910552..7910717,7910792..7910860,7910949..7911041,7911111..7911232,7911308..7911530,7911644..7915720))	3.98582	-5.78724	-55.2247	0.0442867	0.0915787	1	17.4429	2.84863	7.20316	0.151076	0.865038	1
Peff_UA202013_001348_1	Peff_UA202013-Chr1	join(7916407..7916580,7916665..7917130,7917154..7917320,7917393..7917560,7917636..7917734)	0	#N/A	#N/A	#N/A	#N/A	#N/A	32.916	3.09824	8.56376	0.112315	0.865038	1
Peff_UA202013_001349_1	Peff_UA202013-Chr1	complement(7917902..7918771)	0	#N/A	#N/A	#N/A	#N/A	#N/A	173.115	0.837655	1.78714	0.652694	0.86592	1
Peff_UA202013_001350_1	Peff_UA202013-Chr1	join(7918966..7918980,7919047..7919183,7919260..7919483,7919517..7919698,7919766..7919834)	34.8517	-5.83582	-57.1158	0.042558	0.0915787	1	75.4293	1.51807	2.86408	0.47543	0.865038	1
Peff_UA202013_001351_1	Peff_UA202013-Chr1	complement(join(7919982..7920211,7920247..7920615,7920688..7920815,7920877..7921361,7921450..7922007))	0	#N/A	#N/A	#N/A	#N/A	#N/A	11.0844	10.651	1607.89	0.484518	0.865038	1
Peff_UA202013_001352_1	Peff_UA202013-Chr1	join(7922079..7922329,7922414..7922622,7922699..7922889,7922962..7923155)	77.4648	-2.12437	-4.36013	0.34691	0.425754	1	87.396	0.503532	1.41768	0.793752	0.89591	1
Peff_UA202013_001353_1	Peff_UA202013-Chr1	complement(7923247..7925037)	0	#N/A	#N/A	#N/A	#N/A	#N/A	9.57638	10.4345	1383.84	0.49357	0.865038	1
Peff_UA202013_001354_1	Peff_UA202013-Chr1	join(7927747..7928136,7928225..7929580)	58.9054	0.478029	1.39284	0.848742	0.88627	1	52.608	0.154562	1.11308	0.931131	0.963999	1
Peff_UA202013_001355_1	Peff_UA202013-Chr1	complement(7929670..7930923)	0	#N/A	#N/A	#N/A	#N/A	#N/A	12.8684	10.3549	1309.55	0.496607	0.865038	1
Peff_UA202013_001356_1	Peff_UA202013-Chr1	join(7931160..7932742,7932898..7933071,7933132..7933422)	0	#N/A	#N/A	#N/A	#N/A	#N/A	16.1035	11.3993	2701.01	0.455292	0.865038	1
Peff_UA202013_001357_1	Peff_UA202013-Chr1	complement(join(7933601..7934375,7934464..7934969))	0	#N/A	#N/A	#N/A	#N/A	#N/A	56.5159	0.448514	1.36463	0.81551	0.905826	1
Peff_UA202013_001358_1	Peff_UA202013-Chr1	complement(join(7935253..7935372,7935453..7935603,7935675..7935739,7935812..7936043,7936120..7936379,7936477..7937531,7937633..7937851))	0	#N/A	#N/A	#N/A	#N/A	#N/A	65.1049	1.37905	2.60096	0.47402	0.865038	1
Peff_UA202013_001359_1	Peff_UA202013-Chr1	join(7938023..7938208,7938285..7939589)	14.612	-5.78724	-55.2247	0.0443545	0.0915787	1	37.9754	3.36344	10.2919	0.105134	0.865038	1
Peff_UA202013_001360_1	Peff_UA202013-Chr1	join(7939838..7940072,7940154..7940284)	0	#N/A	#N/A	#N/A	#N/A	#N/A	6.4838	7.65085	200.972	0.615759	0.865038	1
Peff_UA202013_001361_1	Peff_UA202013-Chr1	complement(7940355..7941407)	0	#N/A	#N/A	#N/A	#N/A	#N/A	12.4023	10.0683	1073.64	0.508533	0.865038	1
Peff_UA202013_001362_1	Peff_UA202013-Chr1	7941430..7941612	0	#N/A	#N/A	#N/A	#N/A	#N/A	0	#N/A	#N/A	#N/A	#N/A	#N/A
Peff_UA202013_001363_1	Peff_UA202013-Chr1	7941792..7943417	50.4045	5.74009	53.4489	0.104221	0.155126	1	10.6802	-0.339236	-1.26509	0.856088	0.928165	1
Peff_UA202013_001364_1	Peff_UA202013-Chr1	complement(join(7943654..7944558,7944641..7945103,7945195..7945458,7945542..7946252,7946336..7946641,7946740..7946922,7947023..7947055))	22.1301	-7.27824	-155.227	0.0103211	0.0725747	1	34.7046	3.12467	8.72206	0.12035	0.865038	1
Peff_UA202013_001365_1	Peff_UA202013-Chr1	7948519..7950054	224.763	-2.16572	-4.4869	0.2072	0.262237	1	124.818	0.110833	1.07985	0.948101	0.972951	1
Peff_UA202013_001366_1	Peff_UA202013-Chr1	join(7950768..7950811,7950922..7951054,7951353..7951565,7951636..7951869,7951932..7952117,7952192..7952527)	0	#N/A	#N/A	#N/A	#N/A	#N/A	15.0797	10.4767	1424.99	0.491768	0.865038	1
Peff_UA202013_001367_1	Peff_UA202013-Chr1	join(7952903..7953017,7953133..7954682)	0	#N/A	#N/A	#N/A	#N/A	#N/A	12.1753	10.6735	1633.26	0.483581	0.865038	1
Peff_UA202013_001368_1	Peff_UA202013-Chr1	complement(join(7954961..7955677,7955775..7955980,7956050..7956260,7956275..7956369,7956429..7956597,7956700..7957367))	0	#N/A	#N/A	#N/A	#N/A	#N/A	10.8029	10.8328	1823.92	0.477649	0.865038	1
Peff_UA202013_001369_1	Peff_UA202013-Chr1	join(7957803..7958999,7959173..7960168)	0	#N/A	#N/A	#N/A	#N/A	#N/A	22.2554	0.947555	1.9286	0.650092	0.865549	1
Peff_UA202013_001370_1	Peff_UA202013-Chr1	complement(join(7960227..7961687,7961762..7962089,7962169..7968233))	2.78228	-5.83582	-57.1158	0.0425832	0.0915787	1	4.64679	1.67974	3.20371	0.394466	0.865038	1
Peff_UA202013_001371_1	Peff_UA202013-Chr1	complement(7969142..7970176)	0	#N/A	#N/A	#N/A	#N/A	#N/A	29.4716	2.88872	7.40613	0.100732	0.865038	1
Peff_UA202013_001372_1	Peff_UA202013-Chr1	complement(7970764..7971102)	0	#N/A	#N/A	#N/A	#N/A	#N/A	0	#N/A	#N/A	#N/A	#N/A	#N/A
Peff_UA202013_001373_1	Peff_UA202013-Chr1	7973017..7975080	0.561371	0.597268	1.51285	0.839019	0.878611	1	64.8309	0.801802	1.74328	0.627765	0.865038	1
Peff_UA202013_001374_1	Peff_UA202013-Chr1	8012763..8014826	121.234	2.79805	6.95498	0.203598	0.258892	1	28.9753	-0.363963	-1.28696	0.845067	0.922027	1
Peff_UA202013_001375_1	Peff_UA202013-Chr1	complement(8016756..8017358)	0	#N/A	#N/A	#N/A	#N/A	#N/A	889.078	15.4055	43401.8	0.313432	0.865038	1
Peff_UA202013_001376_1	Peff_UA202013-Chr1	complement(join(8017634..8017981,8018013..8018057))	0	#N/A	#N/A	#N/A	#N/A	#N/A	1.20339	5.424	42.9325	0.723597	0.870757	1
Peff_UA202013_001377_1	Peff_UA202013-Chr1	complement(8021345..8021584)	0	#N/A	#N/A	#N/A	#N/A	#N/A	0	#N/A	#N/A	#N/A	#N/A	#N/A
Peff_UA202013_001378_1	Peff_UA202013-Chr1	8023390..8023968	0	#N/A	#N/A	#N/A	#N/A	#N/A	29.8465	10.4727	1421.02	0.491954	0.865038	1
Peff_UA202013_001379_1	Peff_UA202013-Chr1	complement(8024097..8024789)	0	#N/A	#N/A	#N/A	#N/A	#N/A	104.455	12.5084	5826.51	0.413907	0.865038	1
Peff_UA202013_001380_1	Peff_UA202013-Chr1	complement(join(8026596..8026772,8026837..8026966,8027041..8027103,8027178..8027272))	0	#N/A	#N/A	#N/A	#N/A	#N/A	22.6128	9.76292	868.826	0.521224	0.865038	1
Peff_UA202013_001381_1	Peff_UA202013-Chr1	complement(join(8027285..8027511,8027602..8027701,8027773..8027958,8028030..8028095,8028171..8029055))	0	#N/A	#N/A	#N/A	#N/A	#N/A	13.965	0.855291	1.80912	0.630729	0.865038	1
Peff_UA202013_001382_1	Peff_UA202013-Chr1	join(8029213..8029387,8029467..8029633,8029721..8029939)	0	#N/A	#N/A	#N/A	#N/A	#N/A	1.80841	6.43339	86.4256	0.673596	0.867215	1
Peff_UA202013_001383_1	Peff_UA202013-Chr1	join(8029982..8030378,8030408..8030520)	0	#N/A	#N/A	#N/A	#N/A	#N/A	3.89403	7.34763	162.876	0.629756	0.865038	1
Peff_UA202013_001384_1	Peff_UA202013-Chr1	join(8030523..8031044,8031106..8031189)	0	#N/A	#N/A	#N/A	#N/A	#N/A	11.8045	9.22523	598.509	0.544856	0.865038	1
Peff_UA202013_001385_1	Peff_UA202013-Chr1	complement(join(8031323..8033315,8033410..8033504))	52.2596	-1.17291	-2.25466	0.605062	0.689553	1	36.4124	2.55149	5.86241	0.222935	0.865038	1
Peff_UA202013_001386_1	Peff_UA202013-Chr1	8036204..8036980	4.67321	-3.22501	-9.35031	0.192694	0.247103	1	44.6683	11.4626	2822.26	0.452846	0.865038	1
Peff_UA202013_001387_1	Peff_UA202013-Chr1	join(8037880..8038071,8038159..8038404,8038494..8038595,8038662..8039099)	0	#N/A	#N/A	#N/A	#N/A	#N/A	11.3885	-0.950802	-1.93295	0.504063	0.865038	1
Peff_UA202013_001388_1	Peff_UA202013-Chr1	complement(8039253..8039867)	0	#N/A	#N/A	#N/A	#N/A	#N/A	157.524	0.536968	1.45092	0.762227	0.884437	1
Peff_UA202013_001389_1	Peff_UA202013-Chr1	join(8040134..8040233,8040301..8040359,8040443..8040613,8040710..8040753,8040839..8040903,8040995..8041215)	0	#N/A	#N/A	#N/A	#N/A	#N/A	53.5253	0.152719	1.11166	0.932449	0.964578	1
Peff_UA202013_001390_1	Peff_UA202013-Chr1	join(8041406..8041784,8041909..8042005,8042079..8042201,8042284..8042373,8042440..8042515,8042597..8042666,8042749..8043032)	30.3789	-6.31531	-79.6338	0.0341285	0.0861978	1	32.6844	1.01286	2.0179	0.628988	0.865038	1
Peff_UA202013_001391_1	Peff_UA202013-Chr1	complement(join(8043679..8043909,8043984..8044382,8044494..8044605,8044669..8044946))	0	#N/A	#N/A	#N/A	#N/A	#N/A	17.1594	-0.599034	-1.5147	0.716246	0.870144	1
Peff_UA202013_001392_1	Peff_UA202013-Chr1	8058361..8059221	12.6519	-4.75111	-26.9294	0.0774296	0.126193	1	49.5976	-0.278817	-1.2132	0.885382	0.93989	1
Peff_UA202013_001393_1	Peff_UA202013-Chr1	complement(join(8059340..8059466,8059567..8059919))	0	#N/A	#N/A	#N/A	#N/A	#N/A	22.5493	0.623344	1.54044	0.64688	0.865038	1
Peff_UA202013_001394_1	Peff_UA202013-Chr1	complement(join(8062284..8062397,8062475..8062547,8062621..8063267))	0	#N/A	#N/A	#N/A	#N/A	#N/A	79.129	1.13392	2.19454	0.577444	0.865038	1
Peff_UA202013_001395_1	Peff_UA202013-Chr1	join(8063474..8063545,8063658..8064815)	0	#N/A	#N/A	#N/A	#N/A	#N/A	32.9295	-2.99237	-7.9578	0.04415	0.865038	1
Peff_UA202013_001396_1	Peff_UA202013-Chr1	join(8065041..8065250,8065339..8065444,8065544..8065707,8065777..8065844,8065910..8066149,8066217..8066313,8066404..8066871)	0	#N/A	#N/A	#N/A	#N/A	#N/A	36.7852	2.13447	4.39077	0.308111	0.865038	1
Peff_UA202013_001397_1	Peff_UA202013-Chr1	complement(join(8068102..8068777,8068861..8068991,8069067..8069169,8069276..8069460))	70.4445	5.65346	50.3339	0.108831	0.157675	1	45.1296	-1.34373	-2.53806	0.482536	0.865038	1
Peff_UA202013_001398_1	Peff_UA202013-Chr1	complement(8069663..8069866)	0	#N/A	#N/A	#N/A	#N/A	#N/A	0	#N/A	#N/A	#N/A	#N/A	#N/A
Peff_UA202013_001399_1	Peff_UA202013-Chr1	8070020..8071156	0	#N/A	#N/A	#N/A	#N/A	#N/A	17.0727	10.6003	1552.42	0.486668	0.865038	1
Peff_UA202013_001400_1	Peff_UA202013-Chr1	8072246..8074555	0	#N/A	#N/A	#N/A	#N/A	#N/A	536.123	2.33439	5.04337	0.103663	0.865038	1
Peff_UA202013_001401_1	Peff_UA202013-Chr1	8075775..8076077	0	#N/A	#N/A	#N/A	#N/A	#N/A	5.16398	7.0054	128.48	0.646047	0.865038	1
Peff_UA202013_001402_1	Peff_UA202013-Chr1	join(8076103..8076228,8076289..8077023)	37.9556	-6.37875	-83.214	0.0295436	0.0823622	1	27.1	10.8927	1901.22	0.47541	0.865038	1
Peff_UA202013_001403_1	Peff_UA202013-Chr1	join(8077674..8079083,8079154..8079316,8079400..8080106)	30.6967	-1.74504	-3.35205	0.458584	0.54969	1	10.144	0.503767	1.41791	0.797691	0.897746	1
Peff_UA202013_001404_1	Peff_UA202013-Chr1	join(8080465..8080524,8080592..8080672,8080745..8080898,8080995..8081376,8081460..8081620,8081670..8082205)	41.0454	-7.15726	-142.742	0.0122175	0.0745571	1	18.1394	0.31992	1.24826	0.865206	0.929864	1
Peff_UA202013_001405_1	Peff_UA202013-Chr1	complement(join(8082338..8082779,8082852..8083834,8083909..8084016,8084063..8084398,8084473..8084545,8084770..8084984))	100.653	0.248199	1.18772	0.8903	0.919532	1	27.2943	1.15713	2.23014	0.533559	0.865038	1
Peff_UA202013_001406_1	Peff_UA202013-Chr1	join(8086125..8086300,8086388..8086592,8086686..8086854,8086931..8088005,8088369..8088726,8088825..8088894,8088969..8089114,8089185..8089460)	20.1283	5.03036	32.6806	0.137548	0.184843	1	26.6328	12.3919	5374.62	0.418208	0.865038	1
Peff_UA202013_001407_1	Peff_UA202013-Chr1	complement(join(8089677..8089891,8089968..8094834,8094937..8095446))	5.19468	-6.20751	-73.9005	0.0333758	0.0861978	1	7.06155	0.707144	1.63257	0.707249	0.869209	1
Peff_UA202013_001408_1	Peff_UA202013-Chr1	join(8095626..8095841,8095924..8096988)	0	#N/A	#N/A	#N/A	#N/A	#N/A	10.2283	10.0689	1074.12	0.508407	0.865038	1
Peff_UA202013_001409_1	Peff_UA202013-Chr1	complement(join(8097119..8097489,8097559..8098234,8098303..8098560,8098628..8099374,8099449..8099865,8099937..8100381,8100508..8100617))	19.3566	5.70154	52.0396	0.116047	0.164162	1	15.763	-0.277316	-1.21194	0.881997	0.938471	1
Peff_UA202013_001410_1	Peff_UA202013-Chr1	join(8101154..8101321,8101339..8101414,8101483..8101565,8101635..8101800,8101872..8102074,8102089..8102202,8102272..8102415)	20.0425	-5.65469	-50.377	0.0483918	0.0962489	1	22.6034	-0.251761	-1.19066	0.876304	0.935646	1
Peff_UA202013_001411_1	Peff_UA202013-Chr1	complement(join(8102529..8103312,8103393..8103600,8103705..8104386))	0	#N/A	#N/A	#N/A	#N/A	#N/A	22.777	11.5939	3091.02	0.44834	0.865038	1
Peff_UA202013_001412_1	Peff_UA202013-Chr1	complement(8104633..8105637)	28.9041	-6.20751	-73.9005	0.0333802	0.0861978	1	350.52	2.6991	6.49397	0.13716	0.865038	1
Peff_UA202013_001413_1	Peff_UA202013-Chr1	complement(join(8105956..8106270,8106348..8106545,8106620..8106732,8106836..8106992,8107062..8107107,8109498..8109620,8109696..8110076,8110138..8110182,8110251..8110960))	0	#N/A	#N/A	#N/A	#N/A	#N/A	24.1285	3.20304	9.20897	0.121206	0.865038	1
Peff_UA202013_001414_1	Peff_UA202013-Chr1	join(8107247..8107309,8107389..8107477,8107564..8107603,8107682..8107760,8107847..8107943,8108015..8108275,8108347..8108595,8108666..8108743,8108805..8108879,8108945..8109169)	23.0305	4.2614	19.1783	0.207862	0.262973	1	50.6442	4.50742	22.7441	0.0321445	0.865038	1
Peff_UA202013_001415_1	Peff_UA202013-Chr1	8111043..8112533	0	#N/A	#N/A	#N/A	#N/A	#N/A	1.70118	7.75014	215.29	0.61126	0.865038	1
Peff_UA202013_001416_1	Peff_UA202013-Chr1	complement(join(8113544..8113967,8114043..8114173,8114240..8114356,8114429..8114623,8114684..8114839))	0	#N/A	#N/A	#N/A	#N/A	#N/A	18.3371	10.5627	1512.52	0.488381	0.865038	1
Peff_UA202013_001417_1	Peff_UA202013-Chr1	join(8133589..8133711,8133803..8134105)	0	#N/A	#N/A	#N/A	#N/A	#N/A	0	#N/A	#N/A	#N/A	#N/A	#N/A
Peff_UA202013_001418_1	Peff_UA202013-Chr1	join(8134110..8134504,8135000..8135291)	0	#N/A	#N/A	#N/A	#N/A	#N/A	0	#N/A	#N/A	#N/A	#N/A	#N/A
Peff_UA202013_001419_1	Peff_UA202013-Chr1	complement(join(8149182..8149266,8149345..8149614,8149691..8149768,8149843..8149937,8150005..8150094,8150174..8151169,8151239..8151592,8151672..8151962))	37.9556	6.25729	76.4946	0.084939	0.133399	1	14.5841	2.59074	6.02409	0.177404	0.865038	1
Peff_UA202013_001420_1	Peff_UA202013-Chr1	join(8152114..8152178,8152257..8152338,8152420..8152468,8152540..8152613,8152699..8153427,8153493..8154674,8154765..8155131,8155170..8156083,8156156..8156626,8156705..8156863,8156936..8157619)	1.52055	-4.11303	-17.304	0.106342	0.155974	1	3.29608	10.3371	1293.49	0.497383	0.865038	1
Peff_UA202013_001421_1	Peff_UA202013-Chr1	8158173..8160653	0	#N/A	#N/A	#N/A	#N/A	#N/A	0.415901	6.50213	90.6434	0.670885	0.867215	1
Peff_UA202013_001422_1	Peff_UA202013-Chr1	8161616..8164096	0	#N/A	#N/A	#N/A	#N/A	#N/A	1.51754	8.19339	292.722	0.591872	0.865038	1
Peff_UA202013_001423_1	Peff_UA202013-Chr1	8165060..8167540	0	#N/A	#N/A	#N/A	#N/A	#N/A	2.02385	8.71346	419.771	0.567159	0.865038	1
Peff_UA202013_001424_1	Peff_UA202013-Chr1	8168728..8170989	0	#N/A	#N/A	#N/A	#N/A	#N/A	0.228009	5.39185	41.9863	0.725144	0.870757	1
Peff_UA202013_001425_1	Peff_UA202013-Chr1	8172176..8174437	0	#N/A	#N/A	#N/A	#N/A	#N/A	3.16966	9.165	574.036	0.547446	0.865038	1
Peff_UA202013_001426_1	Peff_UA202013-Chr1	8175400..8176269	0	#N/A	#N/A	#N/A	#N/A	#N/A	0.770669	5.75327	53.9396	0.707321	0.869209	1
Peff_UA202013_001427_1	Peff_UA202013-Chr1	8178755..8179714	0	#N/A	#N/A	#N/A	#N/A	#N/A	0	#N/A	#N/A	#N/A	#N/A	#N/A
Peff_UA202013_001428_1	Peff_UA202013-Chr1	8182515..8183024	0	#N/A	#N/A	#N/A	#N/A	#N/A	0	#N/A	#N/A	#N/A	#N/A	#N/A
Peff_UA202013_001429_1	Peff_UA202013-Chr1	8185963..8186472	0	#N/A	#N/A	#N/A	#N/A	#N/A	0	#N/A	#N/A	#N/A	#N/A	#N/A
Peff_UA202013_001430_1	Peff_UA202013-Chr1	8198527..8198784	0	#N/A	#N/A	#N/A	#N/A	#N/A	0	#N/A	#N/A	#N/A	#N/A	#N/A
Peff_UA202013_001431_1	Peff_UA202013-Chr1	join(8199115..8199413,8199530..8199746)	0	#N/A	#N/A	#N/A	#N/A	#N/A	0	#N/A	#N/A	#N/A	#N/A	#N/A
Peff_UA202013_001432_1	Peff_UA202013-Chr1	8200249..8200437	0	#N/A	#N/A	#N/A	#N/A	#N/A	0	#N/A	#N/A	#N/A	#N/A	#N/A
Peff_UA202013_001433_1	Peff_UA202013-Chr1	complement(8200810..8203296)	2.92005	-4.11303	-17.304	0.106755	0.156029	1	5.93925	10.2547	1221.75	0.500888	0.865038	1
Peff_UA202013_001434_1	Peff_UA202013-Chr1	complement(join(8203851..8204534,8204607..8204765,8204844..8205314,8205385..8206704,8206795..8207976,8208042..8208770,8208856..8208980,8209001..8209052,8209131..8209212,8209291..8209355))	12.7432	3.66521	12.6864	0.173228	0.228154	1	5.36254	1.44843	2.72912	0.433689	0.865038	1
Peff_UA202013_001435_1	Peff_UA202013-Chr1	join(8209507..8209797,8209877..8210230,8210300..8211307)	0	#N/A	#N/A	#N/A	#N/A	#N/A	3.54187	8.89569	476.287	0.559079	0.865038	1
Peff_UA202013_001436_1	Peff_UA202013-Chr1	join(8211724..8211779,8211856..8212125,8212204..8212288)	0	#N/A	#N/A	#N/A	#N/A	#N/A	26.7549	-1.94967	-3.86285	0.204289	0.865038	1
Peff_UA202013_001437_1	Peff_UA202013-Chr1	join(8212399..8212629,8212714..8212953)	0	#N/A	#N/A	#N/A	#N/A	#N/A	14.3295	1.30702	2.4743	0.351296	0.865038	1
Peff_UA202013_001438_1	Peff_UA202013-Chr1	join(8212989..8213127,8213199..8213318,8213384..8213487,8213547..8213609)	12.824	-4.05358	-16.6054	0.104315	0.155126	1	25.8128	-0.831591	-1.77965	0.586568	0.865038	1
Peff_UA202013_001439_1	Peff_UA202013-Chr1	8213743..8214042	0	#N/A	#N/A	#N/A	#N/A	#N/A	42.4996	10.0246	1041.61	0.510251	0.865038	1
Peff_UA202013_001440_1	Peff_UA202013-Chr1	complement(join(8214344..8214476,8214551..8214609,8214669..8214848,8214938..8215189,8215269..8215421,8215446..8215529,8215607..8216014,8216087..8216172,8216237..8216309,8216382..8216624,8216878..8217111,8217171..8217469,8217550..8217916))	15.5356	-6.66975	-101.811	0.0257655	0.0814679	1	13.212	2.3145	4.97434	0.242631	0.865038	1
Peff_UA202013_001441_1	Peff_UA202013-Chr1	complement(join(8218118..8218369,8218439..8218663))	0	#N/A	#N/A	#N/A	#N/A	#N/A	36.693	-3.25109	-9.52087	0.071705	0.865038	1
Peff_UA202013_001442_1	Peff_UA202013-Chr1	complement(join(8218899..8219214,8219290..8219352,8219426..8219535,8219604..8219684,8219748..8219796,8219872..8220515,8220583..8220725,8220798..8220960,8221024..8221122,8221193..8221522,8221597..8221788,8222020..8222259,8222344..8222469))	47.7829	6.31116	79.4051	0.0832603	0.131716	1	15.5432	1.80202	3.48709	0.37985	0.865038	1
Peff_UA202013_001443_1	Peff_UA202013-Chr1	complement(8223206..8223427)	0	#N/A	#N/A	#N/A	#N/A	#N/A	9.91331	7.4635	176.497	0.62447	0.865038	1
Peff_UA202013_001444_1	Peff_UA202013-Chr1	join(8223541..8223735,8223806..8223964)	0	#N/A	#N/A	#N/A	#N/A	#N/A	36.2825	10.0146	1034.44	0.510671	0.865038	1
Peff_UA202013_001445_1	Peff_UA202013-Chr1	8226259..8227032	0	#N/A	#N/A	#N/A	#N/A	#N/A	34.9476	-2.90981	-7.51522	0.0738806	0.865038	1
Peff_UA202013_001446_1	Peff_UA202013-Chr1	complement(join(8227347..8228579,8228652..8229197))	32.2449	5.67268	51.0088	0.115382	0.163676	1	22.3841	3.83182	14.2395	0.058931	0.865038	1
Peff_UA202013_001447_1	Peff_UA202013-Chr1	complement(join(8229256..8229433,8229522..8229582,8229687..8229927))	99.2545	-6.87314	-117.225	0.017178	0.078087	1	8.93668	8.40547	339.078	0.581182	0.865038	1
Peff_UA202013_001448_1	Peff_UA202013-Chr1	8231969..8233171	101.83	0.664363	1.58487	0.757766	0.81948	1	143.731	1.03569	2.05009	0.516849	0.865038	1
Peff_UA202013_001449_1	Peff_UA202013-Chr1	8239507..8241978	0	#N/A	#N/A	#N/A	#N/A	#N/A	36.2036	2.25924	4.78739	0.25804	0.865038	1
Peff_UA202013_001450_1	Peff_UA202013-Chr1	complement(join(8242441..8242696,8242756..8242838))	0	#N/A	#N/A	#N/A	#N/A	#N/A	0	#N/A	#N/A	#N/A	#N/A	#N/A
Peff_UA202013_001451_1	Peff_UA202013-Chr1	8245372..8245575	0	#N/A	#N/A	#N/A	#N/A	#N/A	0	#N/A	#N/A	#N/A	#N/A	#N/A
Peff_UA202013_001452_1	Peff_UA202013-Chr1	complement(8245724..8246248)	0	#N/A	#N/A	#N/A	#N/A	#N/A	4.79802	7.679	204.931	0.614366	0.865038	1
Peff_UA202013_001453_1	Peff_UA202013-Chr1	complement(join(8246251..8246730,8246764..8247141,8247221..8247437,8247575..8249451,8250806..8250908,8250985..8251477,8251561..8251648,8251726..8253189))	12.22	-7.15902	-142.916	0.0149072	0.075515	1	14.0689	1.78309	3.44163	0.348015	0.865038	1
Peff_UA202013_001454_1	Peff_UA202013-Chr1	join(8250215..8250280,8250356..8250568)	0	#N/A	#N/A	#N/A	#N/A	#N/A	67.9189	10.6126	1565.68	0.486142	0.865038	1
Peff_UA202013_001455_1	Peff_UA202013-Chr1	complement(join(8253197..8253220,8253286..8253432,8253514..8253638,8253751..8254435))	0	#N/A	#N/A	#N/A	#N/A	#N/A	7.9313	9.3144	636.667	0.540658	0.865038	1
Peff_UA202013_001456_1	Peff_UA202013-Chr1	8255760..8258408	21.6417	-7.18252	-145.263	0.0113825	0.0725747	1	8.65884	0.800507	1.74171	0.653306	0.866126	1
Peff_UA202013_001457_1	Peff_UA202013-Chr1	complement(join(8258437..8259156,8259219..8259647))	79.8167	-7.86186	-232.624	0.00708192	0.0725747	1	20.6743	1.53301	2.8939	0.299127	0.865038	1
Peff_UA202013_001458_1	Peff_UA202013-Chr1	complement(join(8259778..8259984,8260055..8260207,8260273..8261196,8261265..8261537))	0	#N/A	#N/A	#N/A	#N/A	#N/A	27.3759	0.563077	1.47742	0.795821	0.89671	1
Peff_UA202013_001459_1	Peff_UA202013-Chr1	complement(join(8261580..8261720,8261761..8261802))	0	#N/A	#N/A	#N/A	#N/A	#N/A	0	#N/A	#N/A	#N/A	#N/A	#N/A
Peff_UA202013_001460_1	Peff_UA202013-Chr1	complement(join(8261803..8262030,8262102..8262182,8262262..8262591,8262675..8262983))	0	#N/A	#N/A	#N/A	#N/A	#N/A	62.0751	-1.46709	-2.76463	0.44198	0.865038	1
Peff_UA202013_001461_1	Peff_UA202013-Chr1	complement(8263731..8264260)	16.0349	-4.52797	-23.0703	0.0837327	0.13221	1	157.234	1.16489	2.24216	0.538398	0.865038	1
Peff_UA202013_001462_1	Peff_UA202013-Chr1	8264604..8264915	0	#N/A	#N/A	#N/A	#N/A	#N/A	62.0557	0.768183	1.70312	0.666501	0.866895	1
Peff_UA202013_001463_1	Peff_UA202013-Chr1	join(8321666..8321794,8321859..8322191,8322494..8322580,8322670..8322948,8323043..8323276)	0	#N/A	#N/A	#N/A	#N/A	#N/A	12.8062	10.0877	1088.17	0.507818	0.865038	1
Peff_UA202013_001464_1	Peff_UA202013-Chr1	complement(join(8324568..8324666,8324744..8324810,8324914..8325065,8325141..8325275))	0	#N/A	#N/A	#N/A	#N/A	#N/A	11.2163	8.69731	415.098	0.567722	0.865038	1
Peff_UA202013_001465_1	Peff_UA202013-Chr1	join(8325473..8325606,8325687..8325747,8325826..8327514)	21.0507	-1.19055	-2.2824	0.600937	0.686109	1	27.3389	2.64968	6.27526	0.160779	0.865038	1
Peff_UA202013_001466_1	Peff_UA202013-Chr1	complement(8328290..8328601)	0	#N/A	#N/A	#N/A	#N/A	#N/A	65.5274	0.639041	1.55729	0.723081	0.870757	1
Peff_UA202013_001467_1	Peff_UA202013-Chr1	8328945..8329474	5.34496	-3.22484	-9.3492	0.192725	0.247103	1	174.509	-0.48682	-1.40135	0.766669	0.886986	1
Peff_UA202013_001468_1	Peff_UA202013-Chr1	join(8330256..8330564,8330648..8330977,8331057..8331437)	0	#N/A	#N/A	#N/A	#N/A	#N/A	11.4125	9.89178	949.997	0.515861	0.865038	1
Peff_UA202013_001469_1	Peff_UA202013-Chr1	join(8331691..8331963,8332032..8332955,8333021..8333173,8333244..8333450)	0	#N/A	#N/A	#N/A	#N/A	#N/A	28.3425	11.7999	3565.42	0.440421	0.865038	1
Peff_UA202013_001470_1	Peff_UA202013-Chr1	join(8333581..8334009,8334072..8334791)	7.13186	-4.55079	-23.4381	0.0872367	0.135562	1	12.7044	1.27136	2.4139	0.381346	0.865038	1
Peff_UA202013_001471_1	Peff_UA202013-Chr1	complement(8334820..8335224)	0	#N/A	#N/A	#N/A	#N/A	#N/A	3.69369	6.96169	124.646	0.648069	0.865038	1
Peff_UA202013_001472_1	Peff_UA202013-Chr1	complement(8335725..8335931)	0	#N/A	#N/A	#N/A	#N/A	#N/A	0	#N/A	#N/A	#N/A	#N/A	#N/A
Peff_UA202013_001473_1	Peff_UA202013-Chr1	complement(8375876..8379184)	14.2654	-6.91148	-120.382	0.0196892	0.0800553	1	36.7169	1.08125	2.11587	0.576329	0.865038	1
Peff_UA202013_001474_1	Peff_UA202013-Chr1	join(8379441..8379558,8379645..8379789,8379872..8380121,8380192..8380774,8380847..8381151,8381223..8381384)	32.6238	-6.87756	-117.585	0.020218	0.080907	1	32.0562	3.59089	12.0494	0.0852232	0.865038	1
Peff_UA202013_001475_1	Peff_UA202013-Chr1	complement(join(8382107..8382426,8382507..8382599,8382668..8382803))	0	#N/A	#N/A	#N/A	#N/A	#N/A	23.1861	-1.38144	-2.60529	0.345348	0.865038	1
Peff_UA202013_001476_1	Peff_UA202013-Chr1	8382991..8383935	0	#N/A	#N/A	#N/A	#N/A	#N/A	55.3398	1.25253	2.38258	0.55124	0.865038	1
Peff_UA202013_001477_1	Peff_UA202013-Chr1	complement(join(8384371..8384487,8384555..8384749,8384830..8385120,8385207..8385350,8385426..8385609,8385682..8385762,8385842..8386035))	0	#N/A	#N/A	#N/A	#N/A	#N/A	19.2131	10.905	1917.42	0.474969	0.865038	1
Peff_UA202013_001478_1	Peff_UA202013-Chr1	join(8386562..8387065,8387160..8388920,8388992..8389978)	21.8644	-7.42739	-172.134	0.00943391	0.0725747	1	36.9188	1.78543	3.44722	0.309495	0.865038	1
Peff_UA202013_001479_1	Peff_UA202013-Chr1	join(8390108..8390173,8390239..8390526,8390594..8390657,8390723..8391094,8391169..8391464,8391537..8391764,8391833..8391926,8392006..8392259,8392349..8392427,8392498..8392601)	13.3244	-5.99678	-63.8573	0.038725	0.0887068	1	16.7936	11.2896	2503.34	0.45986	0.865038	1
Peff_UA202013_001480_1	Peff_UA202013-Chr1	complement(8392849..8395893)	15.6011	5.41306	42.6081	0.122822	0.169844	1	6.30473	0.0696785	1.04948	0.96974	0.985825	1
Peff_UA202013_001481_1	Peff_UA202013-Chr1	join(8396044..8396261,8396338..8396393,8396485..8396591)	43.0158	-5.44762	-43.6413	0.0552112	0.102454	1	132.249	2.12275	4.35522	0.316052	0.865038	1
Peff_UA202013_001482_1	Peff_UA202013-Chr1	complement(join(8396799..8400673,8400745..8401255))	1.93764	-4.52797	-23.0703	0.0839476	0.13242	1	9.04426	1.11451	2.16521	0.601952	0.865038	1
Peff_UA202013_008657_1	Peff_UA202013-Chr14	complement(25487..27760)	50.4434	6.67473	102.163	0.0636805	0.111065	1	16.918	11.5945	3092.45	0.448311	0.865038	1
Peff_UA202013_008658_1	Peff_UA202013-Chr14	28091..30361	0	#N/A	#N/A	#N/A	#N/A	#N/A	31.2094	1.14446	2.21063	0.578355	0.865038	1
Peff_UA202013_008659_1	Peff_UA202013-Chr14	complement(join(57700..58658,58727..58784))	0	#N/A	#N/A	#N/A	#N/A	#N/A	20.9389	10.7424	1713.05	0.480848	0.865038	1
Peff_UA202013_008660_1	Peff_UA202013-Chr14	join(60152..60474,60571..60833,60994..61370)	45.3832	-6.79571	-111.1	0.0216301	0.0814679	1	28.3531	2.00908	4.02525	0.249909	0.865038	1
Peff_UA202013_008661_1	Peff_UA202013-Chr14	complement(join(61572..63434,63515..63573,63643..63796))	0	#N/A	#N/A	#N/A	#N/A	#N/A	16.9747	11.4723	2841.33	0.452583	0.865038	1
Peff_UA202013_008662_1	Peff_UA202013-Chr14	complement(64424..64711)	0	#N/A	#N/A	#N/A	#N/A	#N/A	13.373	8.27502	309.763	0.587018	0.865038	1
Peff_UA202013_008663_1	Peff_UA202013-Chr14	complement(98484..100814)	0	#N/A	#N/A	#N/A	#N/A	#N/A	15.5641	2.39043	5.24314	0.221028	0.865038	1
Peff_UA202013_008664_1	Peff_UA202013-Chr14	103101..103544	0	#N/A	#N/A	#N/A	#N/A	#N/A	2.92412	6.79776	111.258	0.656037	0.866387	1
Peff_UA202013_008665_1	Peff_UA202013-Chr14	complement(104356..106998)	0	#N/A	#N/A	#N/A	#N/A	#N/A	14.8523	1.77205	3.41539	0.384184	0.865038	1
Peff_UA202013_008666_1	Peff_UA202013-Chr14	complement(108435..108884)	0	#N/A	#N/A	#N/A	#N/A	#N/A	18.0736	9.3819	667.167	0.53766	0.865038	1
Peff_UA202013_008667_1	Peff_UA202013-Chr14	complement(110302..111513)	0	#N/A	#N/A	#N/A	#N/A	#N/A	12.7755	10.3087	1268.33	0.498501	0.865038	1
Peff_UA202013_008668_1	Peff_UA202013-Chr14	complement(114003..115655)	0	#N/A	#N/A	#N/A	#N/A	#N/A	13.2206	10.7802	1758.59	0.479449	0.865038	1
Peff_UA202013_008669_1	Peff_UA202013-Chr14	116167..118116	0	#N/A	#N/A	#N/A	#N/A	#N/A	11.1542	10.7751	1752.39	0.479554	0.865038	1
Peff_UA202013_008670_1	Peff_UA202013-Chr14	complement(118630..119643)	0	#N/A	#N/A	#N/A	#N/A	#N/A	5.34125	8.76262	434.323	0.564979	0.865038	1
Peff_UA202013_008671_1	Peff_UA202013-Chr14	complement(119835..120872)	0	#N/A	#N/A	#N/A	#N/A	#N/A	142.484	2.25116	4.76065	0.181211	0.865038	1
Peff_UA202013_008672_1	Peff_UA202013-Chr14	complement(121509..122474)	0	#N/A	#N/A	#N/A	#N/A	#N/A	11.6059	9.85159	923.899	0.51753	0.865038	1
Peff_UA202013_008673_1	Peff_UA202013-Chr14	complement(join(122693..123315,123403..123500,123597..123697))	19.938	-5.44762	-43.6413	0.0552551	0.102477	1	56.0918	1.75678	3.37944	0.342891	0.865038	1
Peff_UA202013_008674_1	Peff_UA202013-Chr14	join(126455..126670,126775..126846,126929..127243)	143.282	-7.69523	-207.25	0.00827038	0.0725747	1	143.102	1.08775	2.12542	0.60864	0.865038	1
Peff_UA202013_008675_1	Peff_UA202013-Chr14	complement(join(127416..127550,127635..127750,127831..128131))	0	#N/A	#N/A	#N/A	#N/A	#N/A	29.4046	10.354	1308.81	0.496693	0.865038	1
Peff_UA202013_008676_1	Peff_UA202013-Chr14	complement(128265..129626)	8.02203	-4.91534	-30.1763	0.0740916	0.123106	1	10.3208	10.1729	1154.37	0.504243	0.865038	1
Peff_UA202013_008677_1	Peff_UA202013-Chr14	complement(join(129826..130287,130516..130808,130854..133026))	4.66445	-5.20588	-36.9083	0.0642051	0.111065	1	4.89081	-1.21367	-2.31926	0.364811	0.865038	1
Peff_UA202013_008678_1	Peff_UA202013-Chr14	134608..136914	0	#N/A	#N/A	#N/A	#N/A	#N/A	27.7171	5.52441	46.027	0.0159277	0.865038	1
Peff_UA202013_008679_1	Peff_UA202013-Chr14	join(137156..139471,139547..140881)	0.748152	-3.22488	-9.34942	0.192719	0.247103	1	0.485069	7.16772	143.78	0.638247	0.865038	1
Peff_UA202013_008680_1	Peff_UA202013-Chr14	143119..143577	0	#N/A	#N/A	#N/A	#N/A	#N/A	0.374673	4.11501	17.3278	0.78811	0.89252	1
Peff_UA202013_008681_1	Peff_UA202013-Chr14	143992..144639	0	#N/A	#N/A	#N/A	#N/A	#N/A	22.0992	-1.96176	-3.89537	0.164315	0.865038	1
Peff_UA202013_008682_1	Peff_UA202013-Chr14	join(147244..148525,149610..149737,149770..149870,149886..150065,150897..152208)	546.184	0.410517	1.32916	0.660977	0.739235	1	438.974	-1.05172	-2.073	0.391113	0.865038	1
Peff_UA202013_008683_1	Peff_UA202013-Chr14	complement(join(152458..153580,153653..154429,155312..157206))	0	#N/A	#N/A	#N/A	#N/A	#N/A	6.34759	10.9237	1942.45	0.474264	0.865038	1
Peff_UA202013_008684_1	Peff_UA202013-Chr14	160072..160803	0	#N/A	#N/A	#N/A	#N/A	#N/A	47.6379	-0.331394	-1.25823	0.853623	0.927034	1
Peff_UA202013_008685_1	Peff_UA202013-Chr14	join(162168..162439,162537..163320)	0	#N/A	#N/A	#N/A	#N/A	#N/A	13.4908	10.1965	1173.43	0.503323	0.865038	1
Peff_UA202013_008686_1	Peff_UA202013-Chr14	164556..164795	0	#N/A	#N/A	#N/A	#N/A	#N/A	0	#N/A	#N/A	#N/A	#N/A	#N/A
Peff_UA202013_008687_1	Peff_UA202013-Chr14	166883..168583	0	#N/A	#N/A	#N/A	#N/A	#N/A	0	#N/A	#N/A	#N/A	#N/A	#N/A
Peff_UA202013_008688_1	Peff_UA202013-Chr14	complement(194759..195370)	0	#N/A	#N/A	#N/A	#N/A	#N/A	169.385	13.0284	8354.98	0.394443	0.865038	1
Peff_UA202013_008689_1	Peff_UA202013-Chr14	complement(196210..197313)	0	#N/A	#N/A	#N/A	#N/A	#N/A	11.6653	10.0207	1038.81	0.510485	0.865038	1
Peff_UA202013_008690_1	Peff_UA202013-Chr14	complement(198537..200828)	0	#N/A	#N/A	#N/A	#N/A	#N/A	10.8891	10.9833	2024.36	0.47178	0.865038	1
Peff_UA202013_008691_1	Peff_UA202013-Chr14	complement(join(201065..201267,201358..201501,201574..202150))	47.2987	-6.79571	-111.1	0.0216337	0.0814679	1	17.8511	-1.24444	-2.36927	0.473261	0.865038	1
Peff_UA202013_008692_1	Peff_UA202013-Chr14	216353..217228	291.856	7.6824	205.415	0.016292	0.0774083	1	947.826	2.74938	6.72428	0.110707	0.865038	1
Peff_UA202013_008693_1	Peff_UA202013-Chr14	221609..222322	0	#N/A	#N/A	#N/A	#N/A	#N/A	0	#N/A	#N/A	#N/A	#N/A	#N/A
Peff_UA202013_008694_1	Peff_UA202013-Chr14	222505..223800	0	#N/A	#N/A	#N/A	#N/A	#N/A	27.3788	0.292317	1.22461	0.883893	0.939361	1
Peff_UA202013_008695_1	Peff_UA202013-Chr14	complement(join(223904..225020,225085..225168,225246..225385,225460..225525,225625..226008))	0	#N/A	#N/A	#N/A	#N/A	#N/A	29.9112	12.0981	4384.12	0.429403	0.865038	1
Peff_UA202013_008696_1	Peff_UA202013-Chr14	complement(join(226245..226780,226856..226976,227067..227372))	0	#N/A	#N/A	#N/A	#N/A	#N/A	45.8744	-1.57264	-2.97449	0.402999	0.865038	1
Peff_UA202013_008697_1	Peff_UA202013-Chr14	227873..229681	0	#N/A	#N/A	#N/A	#N/A	#N/A	21.3031	-2.34485	-5.08008	0.147772	0.865038	1
Peff_UA202013_008698_1	Peff_UA202013-Chr14	join(230176..231045,231122..231430)	18.5344	-5.83582	-57.1158	0.0426085	0.0915787	1	21.425	0.0326255	1.02287	0.987292	0.994311	1
Peff_UA202013_008699_1	Peff_UA202013-Chr14	complement(join(231655..231803,231877..232174))	64.9858	-6.20751	-73.9005	0.0333845	0.0861978	1	135.497	0.456311	1.37203	0.808139	0.901911	1
Peff_UA202013_008700_1	Peff_UA202013-Chr14	232563..233069	0	#N/A	#N/A	#N/A	#N/A	#N/A	1.69601	6.24715	75.9589	0.683283	0.867837	1
Peff_UA202013_008701_1	Peff_UA202013-Chr14	complement(join(233369..233414,233514..233914,233988..234077,234160..234402))	55.6274	-0.641052	-1.55947	0.781034	0.836889	1	180.183	1.58463	2.9993	0.407644	0.865038	1
Peff_UA202013_008702_1	Peff_UA202013-Chr14	complement(235142..236929)	18.3322	-6.39395	-84.0953	0.0327339	0.0861978	1	10.9008	10.6462	1602.59	0.484766	0.865038	1
Peff_UA202013_008703_1	Peff_UA202013-Chr14	join(237215..237255,237337..239431)	8.49972	-5.51877	-45.8475	0.0521008	0.0991071	1	9.88103	10.7324	1701.32	0.481151	0.865038	1
Peff_UA202013_008704_1	Peff_UA202013-Chr14	join(239448..239471,239622..240398)	0	#N/A	#N/A	#N/A	#N/A	#N/A	16.7879	10.1275	1118.59	0.506207	0.865038	1
Peff_UA202013_008705_1	Peff_UA202013-Chr14	241101..243071	0	#N/A	#N/A	#N/A	#N/A	#N/A	102.484	1.63124	3.09779	0.275525	0.865038	1
Peff_UA202013_008706_1	Peff_UA202013-Chr14	complement(243424..244713)	74.5501	2.64518	6.25573	0.282323	0.350336	1	124.261	-2.04328	-4.12183	0.146034	0.865038	1
Peff_UA202013_008707_1	Peff_UA202013-Chr14	join(245172..245261,245515..245557,245650..245711)	0	#N/A	#N/A	#N/A	#N/A	#N/A	0	#N/A	#N/A	#N/A	#N/A	#N/A
Peff_UA202013_008708_1	Peff_UA202013-Chr14	join(246498..247324,248008..248806,249395..249562)	3.15811	-4.05352	-16.6047	0.0995826	0.150699	1	5.55427	9.67271	816.16	0.525012	0.865038	1
Peff_UA202013_008709_1	Peff_UA202013-Chr14	join(249573..250191,252973..253382)	0	#N/A	#N/A	#N/A	#N/A	#N/A	1.80472	7.27806	155.208	0.633108	0.865038	1
Peff_UA202013_008710_1	Peff_UA202013-Chr14	complement(319458..319721)	0	#N/A	#N/A	#N/A	#N/A	#N/A	0	#N/A	#N/A	#N/A	#N/A	#N/A
Peff_UA202013_008711_1	Peff_UA202013-Chr14	complement(319914..320318)	0	#N/A	#N/A	#N/A	#N/A	#N/A	5.39179	7.47712	178.172	0.623765	0.865038	1
Peff_UA202013_008712_1	Peff_UA202013-Chr14	320941..321588	37.9375	-5.99678	-63.8573	0.038745	0.0887068	1	4.84265	8.01343	258.395	0.598935	0.865038	1
Peff_UA202013_008713_1	Peff_UA202013-Chr14	322202..324808	1.39282	-3.22501	-9.35031	0.192694	0.247103	1	32.2296	1.42285	2.68114	0.392053	0.865038	1
Peff_UA202013_008714_1	Peff_UA202013-Chr14	325027..325389	0	#N/A	#N/A	#N/A	#N/A	#N/A	48.1026	0.868297	1.82551	0.572173	0.865038	1
Peff_UA202013_008715_1	Peff_UA202013-Chr14	328283..336076	0	#N/A	#N/A	#N/A	#N/A	#N/A	4.65912	11.5042	2904.7	0.451708	0.865038	1
Peff_UA202013_008716_1	Peff_UA202013-Chr14	complement(337005..338879)	0	#N/A	#N/A	#N/A	#N/A	#N/A	18.1623	3.05489	8.31022	0.116588	0.865038	1
Peff_UA202013_008717_1	Peff_UA202013-Chr14	340168..341703	7.37716	-4.87236	-29.2905	0.0747953	0.123515	1	0.0671557	3.32168	9.99829	0.828188	0.911845	1
Peff_UA202013_008718_1	Peff_UA202013-Chr14	342317..344923	0	#N/A	#N/A	#N/A	#N/A	#N/A	8.1413	-9.36813	-660.828	2.58884e-05	0.0302635	0.211845
Peff_UA202013_008719_1	Peff_UA202013-Chr14	345142..345504	0	#N/A	#N/A	#N/A	#N/A	#N/A	106.931	11.6109	3127.64	0.447704	0.865038	1
Peff_UA202013_008720_1	Peff_UA202013-Chr14	348392..356185	0	#N/A	#N/A	#N/A	#N/A	#N/A	1.95787	10.2599	1226.1	0.500667	0.865038	1
Peff_UA202013_008721_1	Peff_UA202013-Chr14	complement(357114..358988)	0	#N/A	#N/A	#N/A	#N/A	#N/A	8.19426	0.245394	1.18542	0.881931	0.938471	1
Peff_UA202013_008722_1	Peff_UA202013-Chr14	360277..361809	11.0874	-5.38597	-41.8157	0.0578441	0.104177	1	19.3372	11.2433	2424.2	0.461852	0.865038	1
Peff_UA202013_008723_1	Peff_UA202013-Chr14	362427..365033	0	#N/A	#N/A	#N/A	#N/A	#N/A	28.0629	1.38739	2.61604	0.389144	0.865038	1
Peff_UA202013_008724_1	Peff_UA202013-Chr14	365252..365614	0	#N/A	#N/A	#N/A	#N/A	#N/A	41.9215	0.673482	1.59492	0.668185	0.867215	1
Peff_UA202013_008725_1	Peff_UA202013-Chr14	368509..376302	0	#N/A	#N/A	#N/A	#N/A	#N/A	1.88619	10.2096	1184.13	0.50271	0.865038	1
Peff_UA202013_008726_1	Peff_UA202013-Chr14	complement(377231..379105)	0	#N/A	#N/A	#N/A	#N/A	#N/A	8.35486	1.38717	2.61564	0.367835	0.865038	1
Peff_UA202013_008727_1	Peff_UA202013-Chr14	380394..381926	5.5437	-4.52797	-23.0703	0.0841611	0.132692	1	21.412	11.386	2676.2	0.455907	0.865038	1
Peff_UA202013_008728_1	Peff_UA202013-Chr14	382544..385150	0	#N/A	#N/A	#N/A	#N/A	#N/A	27.8287	0.942311	1.9216	0.565544	0.865038	1
Peff_UA202013_008729_1	Peff_UA202013-Chr14	385369..385731	0	#N/A	#N/A	#N/A	#N/A	#N/A	45.1662	1.58748	3.00524	0.302302	0.865038	1
Peff_UA202013_008730_1	Peff_UA202013-Chr14	complement(385841..388267)	0	#N/A	#N/A	#N/A	#N/A	#N/A	6.14248	10.2495	1217.33	0.501048	0.865038	1
Peff_UA202013_008731_1	Peff_UA202013-Chr14	complement(join(389304..389552,389568..389744))	0	#N/A	#N/A	#N/A	#N/A	#N/A	0	#N/A	#N/A	#N/A	#N/A	#N/A
Peff_UA202013_008732_1	Peff_UA202013-Chr14	complement(390158..390388)	0	#N/A	#N/A	#N/A	#N/A	#N/A	0	#N/A	#N/A	#N/A	#N/A	#N/A
Peff_UA202013_008733_1	Peff_UA202013-Chr14	complement(391217..392128)	67.1136	-7.2222	-149.314	0.0107896	0.0725747	1	133.797	1.11034	2.15896	0.501946	0.865038	1
Peff_UA202013_008734_1	Peff_UA202013-Chr14	392315..392524	0	#N/A	#N/A	#N/A	#N/A	#N/A	17.0701	8.14945	283.941	0.59291	0.865038	1
Peff_UA202013_008735_1	Peff_UA202013-Chr14	392608..393435	0	#N/A	#N/A	#N/A	#N/A	#N/A	104.531	0.645679	1.56448	0.76545	0.886251	1
Peff_UA202013_008736_1	Peff_UA202013-Chr14	complement(394343..395530)	14.3072	-5.38597	-41.8157	0.0578008	0.104177	1	3.0537	8.17766	289.548	0.591492	0.865038	1
Peff_UA202013_008737_1	Peff_UA202013-Chr14	complement(join(396143..396235,396300..398128,398233..398298,398389..398428))	2.88631	2.49655	5.64333	0.440309	0.530137	1	24.5882	1.86363	3.63922	0.323048	0.865038	1
Peff_UA202013_008738_1	Peff_UA202013-Chr14	complement(399033..400976)	9.91984	3.69432	12.945	0.273851	0.340344	1	4.30775	9.44256	695.814	0.535107	0.865038	1
Peff_UA202013_008739_1	Peff_UA202013-Chr14	423981..424340	0	#N/A	#N/A	#N/A	#N/A	#N/A	87.9205	-1.12663	-2.18349	0.374433	0.865038	1
Peff_UA202013_008740_1	Peff_UA202013-Chr14	complement(join(424883..425002,425091..425220,425378..425496))	0	#N/A	#N/A	#N/A	#N/A	#N/A	16.4488	8.94144	491.632	0.557099	0.865038	1
Peff_UA202013_008741_1	Peff_UA202013-Chr14	complement(join(426682..427203,427272..427353,427426..427538))	0	#N/A	#N/A	#N/A	#N/A	#N/A	0.17989	3.77866	13.7243	0.804974	0.900211	1
Peff_UA202013_008742_1	Peff_UA202013-Chr14	join(428634..428746,428819..428900,428969..429487)	0	#N/A	#N/A	#N/A	#N/A	#N/A	1.38472	6.36828	82.6123	0.676708	0.867215	1
Peff_UA202013_008743_1	Peff_UA202013-Chr14	complement(431204..431524)	0	#N/A	#N/A	#N/A	#N/A	#N/A	33.696	9.8246	906.773	0.518901	0.865038	1
Peff_UA202013_008744_1	Peff_UA202013-Chr14	join(432657..432829,432902..433085)	0	#N/A	#N/A	#N/A	#N/A	#N/A	42.1451	10.2743	1238.42	0.500126	0.865038	1
Peff_UA202013_008745_1	Peff_UA202013-Chr14	complement(join(433405..433631,433711..433866,433941..434006,434086..434186,434246..434318,434408..435296))	30.6897	-6.88256	-117.993	0.0182561	0.0790739	1	13.3175	10.7037	1667.81	0.482495	0.865038	1
Peff_UA202013_008746_1	Peff_UA202013-Chr14	complement(join(436323..436426,436803..436842,436929..437067,437166..437209,437367..439180,439381..439471))	6.50732	-5.18687	-36.4254	0.0622768	0.110865	1	48.2999	2.31252	4.96751	0.262793	0.865038	1
Peff_UA202013_008747_1	Peff_UA202013-Chr14	join(439785..439878,439971..440050,440146..441114,441189..442289)	3.65174	-4.55079	-23.4381	0.0874218	0.135705	1	48.306	-1.77387	-3.41969	0.289331	0.865038	1
Peff_UA202013_008748_1	Peff_UA202013-Chr14	complement(442608..442787)	0	#N/A	#N/A	#N/A	#N/A	#N/A	6.0653	6.45799	87.912	0.672474	0.867215	1
Peff_UA202013_008749_1	Peff_UA202013-Chr14	join(443227..443418,443512..443625,443683..443769)	0	#N/A	#N/A	#N/A	#N/A	#N/A	30.6289	9.97152	1003.98	0.51268	0.865038	1
Peff_UA202013_008750_1	Peff_UA202013-Chr14	complement(444024..444653)	0	#N/A	#N/A	#N/A	#N/A	#N/A	52.6358	-0.338746	-1.26466	0.878852	0.937636	1
Peff_UA202013_008751_1	Peff_UA202013-Chr14	complement(join(445235..445445,445533..445711))	0	#N/A	#N/A	#N/A	#N/A	#N/A	96.709	11.5856	3073.44	0.448731	0.865038	1
Peff_UA202013_008752_1	Peff_UA202013-Chr14	complement(join(446547..446568,446946..447913))	0	#N/A	#N/A	#N/A	#N/A	#N/A	89.664	1.57225	2.97368	0.401838	0.865038	1
Peff_UA202013_008753_1	Peff_UA202013-Chr14	449435..450022	7079.59	2.19696	4.58512	0.00915938	0.0725747	1	3654.6	-1.32443	-2.50434	0.27232	0.865038	1
Peff_UA202013_008754_1	Peff_UA202013-Chr14	join(450259..450299,450489..450612,450754..451110,451187..451387)	0	#N/A	#N/A	#N/A	#N/A	#N/A	94.0503	-0.5182	-1.43217	0.805024	0.900211	1
Peff_UA202013_008755_1	Peff_UA202013-Chr14	451704..454031	20.6865	-6.79773	-111.256	0.022425	0.0814679	1	11.0238	11.0374	2101.85	0.469601	0.865038	1
Peff_UA202013_008756_1	Peff_UA202013-Chr14	complement(454376..455143)	0	#N/A	#N/A	#N/A	#N/A	#N/A	25.9366	10.6456	1601.95	0.484744	0.865038	1
Peff_UA202013_008757_1	Peff_UA202013-Chr14	complement(456361..458925)	27.6104	-7.33916	-161.922	0.0126695	0.0749342	1	4.98734	10.0108	1031.7	0.510824	0.865038	1
Peff_UA202013_008758_1	Peff_UA202013-Chr14	join(459568..459911,460020..460207,460280..460863,460955..461002)	0	#N/A	#N/A	#N/A	#N/A	#N/A	33.1186	0.939345	1.91766	0.659494	0.866895	1
Peff_UA202013_008759_1	Peff_UA202013-Chr14	complement(461229..462320)	0	#N/A	#N/A	#N/A	#N/A	#N/A	63.7141	12.4507	5597.86	0.416003	0.865038	1
Peff_UA202013_008760_1	Peff_UA202013-Chr14	462880..464334	61.9516	-7.82002	-225.975	0.0116219	0.0726928	1	15.912	0.897543	1.86289	0.542795	0.865038	1
Peff_UA202013_008761_1	Peff_UA202013-Chr14	complement(join(465226..465280,465450..465524,465603..465742,465756..465847,465901..466012,466072..466353))	0	#N/A	#N/A	#N/A	#N/A	#N/A	3.20709	7.66715	203.255	0.614919	0.865038	1
Peff_UA202013_008762_1	Peff_UA202013-Chr14	complement(join(466636..467226,467293..467598))	0	#N/A	#N/A	#N/A	#N/A	#N/A	44.205	11.6677	3253.33	0.44534	0.865038	1
Peff_UA202013_008763_1	Peff_UA202013-Chr14	join(469968..472155,472327..472466)	68.4242	-0.305249	-1.23563	0.887314	0.918035	1	80.593	0.204816	1.15254	0.888106	0.941613	1
Peff_UA202013_008764_1	Peff_UA202013-Chr14	join(474008..474171,474230..475709)	24.1238	-6.52788	-92.2759	0.0259422	0.0814679	1	20.2641	2.59696	6.05011	0.17629	0.865038	1
Peff_UA202013_008765_1	Peff_UA202013-Chr14	complement(475926..476342)	0	#N/A	#N/A	#N/A	#N/A	#N/A	12.9879	8.75642	432.46	0.565289	0.865038	1
Peff_UA202013_008766_1	Peff_UA202013-Chr14	join(476503..477009,477089..477130,477196..477311,477400..477823)	0	#N/A	#N/A	#N/A	#N/A	#N/A	91.4902	0.968796	1.95721	0.59271	0.865038	1
Peff_UA202013_008767_1	Peff_UA202013-Chr14	complement(478024..478326)	0	#N/A	#N/A	#N/A	#N/A	#N/A	148.708	11.84	3666.07	0.439096	0.865038	1
Peff_UA202013_008768_1	Peff_UA202013-Chr14	479798..482095	7.13186	-5.44762	-43.6413	0.055299	0.102499	1	14.7369	11.4354	2769.5	0.453846	0.865038	1
Peff_UA202013_008769_1	Peff_UA202013-Chr14	complement(482281..484269)	12.3597	-5.99678	-63.8573	0.0387651	0.0887068	1	31.5027	-0.25479	-1.19316	0.892726	0.942725	1
Peff_UA202013_008770_1	Peff_UA202013-Chr14	484437..486452	0	#N/A	#N/A	#N/A	#N/A	#N/A	12.3885	10.9883	2031.43	0.471571	0.865038	1
Peff_UA202013_008771_1	Peff_UA202013-Chr14	join(486711..489685,489764..490553)	38.6816	-1.05411	-2.07643	0.659641	0.739017	1	40.312	1.92568	3.79917	0.188327	0.865038	1
Peff_UA202013_008772_1	Peff_UA202013-Chr14	join(490897..491206,491284..492659)	0	#N/A	#N/A	#N/A	#N/A	#N/A	43.6229	1.12706	2.18413	0.554267	0.865038	1
Peff_UA202013_008773_1	Peff_UA202013-Chr14	493122..494711	0	#N/A	#N/A	#N/A	#N/A	#N/A	21.9029	11.4392	2776.88	0.453815	0.865038	1
Peff_UA202013_008774_1	Peff_UA202013-Chr14	complement(495747..496637)	0	#N/A	#N/A	#N/A	#N/A	#N/A	15.882	10.1556	1140.61	0.504889	0.865038	1
Peff_UA202013_008775_1	Peff_UA202013-Chr14	complement(505298..505678)	0	#N/A	#N/A	#N/A	#N/A	#N/A	106.98	11.6852	3293.09	0.444841	0.865038	1
Peff_UA202013_008776_1	Peff_UA202013-Chr14	complement(join(506868..507179,507238..507821,507904..508031,508856..509667))	0	#N/A	#N/A	#N/A	#N/A	#N/A	25.9271	11.9058	3837.04	0.436646	0.865038	1
Peff_UA202013_008777_1	Peff_UA202013-Chr14	complement(509873..510841)	0	#N/A	#N/A	#N/A	#N/A	#N/A	12.9441	9.97063	1003.36	0.512558	0.865038	1
Peff_UA202013_008778_1	Peff_UA202013-Chr14	512101..513327	0	#N/A	#N/A	#N/A	#N/A	#N/A	9.73164	9.88871	947.976	0.516211	0.865038	1
Peff_UA202013_008779_1	Peff_UA202013-Chr14	complement(join(514006..519740,519835..519973,520055..520222))	0	#N/A	#N/A	#N/A	#N/A	#N/A	3.41642	10.7111	1676.36	0.481955	0.865038	1
Peff_UA202013_008780_1	Peff_UA202013-Chr14	join(520345..520470,520530..520634,520868..520903)	0	#N/A	#N/A	#N/A	#N/A	#N/A	1.2882	4.99712	31.9362	0.744472	0.878356	1
Peff_UA202013_008781_1	Peff_UA202013-Chr14	complement(join(521613..522494,522561..522611,522678..522731,522804..523052))	0	#N/A	#N/A	#N/A	#N/A	#N/A	47.9617	0.153431	1.11221	0.941976	0.970257	1
Peff_UA202013_008782_1	Peff_UA202013-Chr14	join(547272..547780,548402..550944,551016..551215)	0	#N/A	#N/A	#N/A	#N/A	#N/A	19.9441	0.239668	1.18072	0.897615	0.946089	1
Peff_UA202013_008783_1	Peff_UA202013-Chr14	complement(548020..548286)	0	#N/A	#N/A	#N/A	#N/A	#N/A	132.793	11.5014	2899.08	0.451595	0.865038	1
Peff_UA202013_008784_1	Peff_UA202013-Chr14	complement(552430..553662)	0	#N/A	#N/A	#N/A	#N/A	#N/A	4.73464	8.91779	483.639	0.558141	0.865038	1
Peff_UA202013_008785_1	Peff_UA202013-Chr14	join(555080..555568,555672..556415)	76.1171	0.755625	1.68836	0.761887	0.822016	1	55.7182	2.58474	5.99908	0.202733	0.865038	1
Peff_UA202013_008786_1	Peff_UA202013-Chr14	complement(join(557080..558879,558958..561738))	7.13376	-6.37875	-83.214	0.0295563	0.0823622	1	23.406	1.68345	3.21196	0.377292	0.865038	1
Peff_UA202013_008787_1	Peff_UA202013-Chr14	561901..563709	0	#N/A	#N/A	#N/A	#N/A	#N/A	9.00623	10.3847	1336.95	0.495476	0.865038	1
Peff_UA202013_008788_1	Peff_UA202013-Chr14	complement(join(563789..563890,563962..564045,564128..564151,564219..564494,564560..564636,564708..564888))	0	#N/A	#N/A	#N/A	#N/A	#N/A	52.3935	1.39965	2.63838	0.494697	0.865038	1
Peff_UA202013_008789_1	Peff_UA202013-Chr14	join(565103..565322,565394..567951)	9.17763	-5.92355	-60.6968	0.0435469	0.0915787	1	4.67009	10.0544	1063.34	0.508955	0.865038	1
Peff_UA202013_008790_1	Peff_UA202013-Chr14	complement(569832..571460)	10.434	-5.38597	-41.8157	0.0577575	0.104177	1	33.7181	0.964993	1.95205	0.606319	0.865038	1
Peff_UA202013_008791_1	Peff_UA202013-Chr14	complement(join(572213..572902,572980..573849))	0	#N/A	#N/A	#N/A	#N/A	#N/A	6.99934	9.81464	900.538	0.519063	0.865038	1
Peff_UA202013_008792_1	Peff_UA202013-Chr14	complement(join(724112..724291,724332..724448))	0	#N/A	#N/A	#N/A	#N/A	#N/A	0	#N/A	#N/A	#N/A	#N/A	#N/A
Peff_UA202013_008793_1	Peff_UA202013-Chr14	801673..802494	0	#N/A	#N/A	#N/A	#N/A	#N/A	1.93514	7.09304	136.527	0.642027	0.865038	1
Peff_UA202013_008794_1	Peff_UA202013-Chr14	803825..806002	0	#N/A	#N/A	#N/A	#N/A	#N/A	41.9748	12.845	7357.71	0.401414	0.865038	1
Peff_UA202013_008795_1	Peff_UA202013-Chr14	join(806142..806418,806498..806564,806658..806853,806992..807069,807138..807206,807279..808283,808350..808484,808576..809013,809093..809218,809301..809426)	0	#N/A	#N/A	#N/A	#N/A	#N/A	27.0156	0.557238	1.47145	0.787716	0.89252	1
Peff_UA202013_008796_1	Peff_UA202013-Chr14	complement(join(809626..809651,809727..809952,810064..810843))	38.7034	-6.66975	-101.811	0.0257743	0.0814679	1	66.6467	0.767024	1.70176	0.673371	0.867215	1
Peff_UA202013_008797_1	Peff_UA202013-Chr14	811553..814261	5.36151	-5.18687	-36.4254	0.0623087	0.110865	1	21.4025	12.1933	4683.21	0.42589	0.865038	1
Peff_UA202013_008798_1	Peff_UA202013-Chr14	complement(814640..816049)	5.81171	-4.55079	-23.4381	0.0876061	0.135705	1	13.1708	10.5783	1528.94	0.487804	0.865038	1
Peff_UA202013_008799_1	Peff_UA202013-Chr14	818941..819780	33.7242	-6.06619	-67.0046	0.0375609	0.0887068	1	150.199	-1.56367	-2.95605	0.289131	0.865038	1
Peff_UA202013_008800_1	Peff_UA202013-Chr14	complement(join(821677..821728,821813..822028,822099..822339,822413..822540,822615..823737,823823..824000))	0	#N/A	#N/A	#N/A	#N/A	#N/A	12.1502	0.676643	1.59842	0.681997	0.867837	1
Peff_UA202013_008801_1	Peff_UA202013-Chr14	join(824147..825375,825445..827491)	0	#N/A	#N/A	#N/A	#N/A	#N/A	10.7653	11.4966	2889.52	0.451789	0.865038	1
Peff_UA202013_008802_1	Peff_UA202013-Chr14	828500..830131	16.7371	-6.14162	-70.6013	0.0346442	0.0861978	1	12.6745	-0.738467	-1.6684	0.676269	0.867215	1
Peff_UA202013_008803_1	Peff_UA202013-Chr14	832776..833501	190.277	6.93216	122.121	0.0517265	0.0991071	1	34.5501	-3.88479	-14.772	0.0190805	0.865038	1
Peff_UA202013_008804_1	Peff_UA202013-Chr14	complement(join(871254..871286,871428..871655))	0	#N/A	#N/A	#N/A	#N/A	#N/A	1.97608	5.39185	41.9863	0.725149	0.870757	1
Peff_UA202013_008805_1	Peff_UA202013-Chr14	complement(join(871942..880508,880642..881095))	0	#N/A	#N/A	#N/A	#N/A	#N/A	6.02314	2.50002	5.65692	0.222994	0.865038	1
Peff_UA202013_008806_1	Peff_UA202013-Chr14	complement(881306..882874)	54.8726	-7.70294	-208.36	0.00824186	0.0725747	1	15.0686	10.9128	1927.82	0.474579	0.865038	1
Peff_UA202013_008807_1	Peff_UA202013-Chr14	complement(883818..885026)	0	#N/A	#N/A	#N/A	#N/A	#N/A	10.0908	9.9671	1000.91	0.512628	0.865038	1
Peff_UA202013_008808_1	Peff_UA202013-Chr14	886198..886668	0	#N/A	#N/A	#N/A	#N/A	#N/A	12.2662	8.88387	472.403	0.559638	0.865038	1
Peff_UA202013_008809_1	Peff_UA202013-Chr14	887147..887863	0	#N/A	#N/A	#N/A	#N/A	#N/A	7.57779	8.77074	436.773	0.564582	0.865038	1
Peff_UA202013_008810_1	Peff_UA202013-Chr14	join(887893..888006,888365..889198)	7.66051	-4.11303	-17.304	0.107156	0.15632	1	33.0094	-0.238586	-1.17984	0.89952	0.94721	1
Peff_UA202013_008811_1	Peff_UA202013-Chr14	complement(889479..891818)	0	#N/A	#N/A	#N/A	#N/A	#N/A	0.841328	7.31357	159.076	0.631405	0.865038	1
Peff_UA202013_008812_1	Peff_UA202013-Chr14	complement(join(892385..892624,892694..892788,892855..893221,893335..893451))	0	#N/A	#N/A	#N/A	#N/A	#N/A	137.765	1.76384	3.39601	0.340638	0.865038	1
Peff_UA202013_008813_1	Peff_UA202013-Chr14	join(894575..894699,894795..894985,895232..895239)	323.71	-0.901154	-1.86756	0.686029	0.76095	1	2284.27	1.20235	2.30114	0.415394	0.865038	1
Peff_UA202013_008814_1	Peff_UA202013-Chr14	897450..898505	44.3442	0.0921607	1.06597	0.969226	0.977066	1	180.332	-1.63293	-3.10142	0.32811	0.865038	1
Peff_UA202013_008815_1	Peff_UA202013-Chr14	complement(898766..899584)	0	#N/A	#N/A	#N/A	#N/A	#N/A	4.51399	8.26196	306.971	0.587605	0.865038	1
Peff_UA202013_008816_1	Peff_UA202013-Chr14	complement(900154..903783)	0	#N/A	#N/A	#N/A	#N/A	#N/A	7.87782	2.26333	4.80098	0.212357	0.865038	1
Peff_UA202013_008817_1	Peff_UA202013-Chr14	complement(join(905142..905878,906066..907734))	106.307	-2.28695	-4.88025	0.302288	0.373965	1	59.7436	0.979967	1.97242	0.550005	0.865038	1
Peff_UA202013_008818_1	Peff_UA202013-Chr14	910485..910853	0	#N/A	#N/A	#N/A	#N/A	#N/A	26.9795	9.6483	802.468	0.526026	0.865038	1
Peff_UA202013_008819_1	Peff_UA202013-Chr14	complement(911044..913101)	34.3579	-0.706633	-1.63199	0.78163	0.836889	1	46.1338	-1.525	-2.87787	0.353602	0.865038	1
Peff_UA202013_008820_1	Peff_UA202013-Chr14	join(914804..915353,915431..915501,915566..916420,916484..916618,916661..916795,916874..916945,917020..917169)	0	#N/A	#N/A	#N/A	#N/A	#N/A	19.0853	2.71253	6.55472	0.158384	0.865038	1
Peff_UA202013_008821_1	Peff_UA202013-Chr14	917923..920175	9.66999	-5.78724	-55.2247	0.0440595	0.0915787	1	2.28588	8.74424	428.822	0.56576	0.865038	1
Peff_UA202013_008822_1	Peff_UA202013-Chr14	complement(921331..923193)	45.7175	0.468841	1.384	0.853781	0.889636	1	9.47874	10.4909	1439.05	0.491223	0.865038	1
Peff_UA202013_008823_1	Peff_UA202013-Chr14	923980..924480	366.872	7.35043	163.192	0.028423	0.0820499	1	315.565	1.66109	3.16255	0.318661	0.865038	1
Peff_UA202013_008824_1	Peff_UA202013-Chr14	complement(985423..987867)	0	#N/A	#N/A	#N/A	#N/A	#N/A	4.55542	-1.38568	-2.61295	0.324582	0.865038	1
Peff_UA202013_008825_1	Peff_UA202013-Chr14	join(1019044..1019612,1019698..1019847,1019914..1020051,1020263..1021712,1021794..1022192,1022268..1022491)	3.72901	-4.91534	-30.1763	0.0741921	0.123202	1	24.6446	2.13665	4.3974	0.259114	0.865038	1
Peff_UA202013_008826_1	Peff_UA202013-Chr14	join(1022845..1023168,1023232..1024032)	12.5904	-5.15153	-35.544	0.0650842	0.1111	1	90.1823	1.04078	2.05733	0.621403	0.865038	1
Peff_UA202013_008827_1	Peff_UA202013-Chr14	complement(1024169..1024888)	0	#N/A	#N/A	#N/A	#N/A	#N/A	53.5315	2.01443	4.04022	0.304816	0.865038	1
Peff_UA202013_008828_1	Peff_UA202013-Chr14	1025859..1026940	0	#N/A	#N/A	#N/A	#N/A	#N/A	305.841	2.19211	4.56974	0.176081	0.865038	1
Peff_UA202013_008829_1	Peff_UA202013-Chr14	1057009..1059798	0	#N/A	#N/A	#N/A	#N/A	#N/A	7.56187	0.677357	1.59921	0.707119	0.869209	1
Peff_UA202013_008830_1	Peff_UA202013-Chr14	complement(join(1060086..1063017,1063372..1063520))	10.6388	-6.39395	-84.0953	0.0327451	0.0861978	1	12.5991	11.6344	3178.99	0.446665	0.865038	1
Peff_UA202013_008831_1	Peff_UA202013-Chr14	complement(1064260..1064553)	0	#N/A	#N/A	#N/A	#N/A	#N/A	0.731186	4.38999	20.9661	0.774356	0.887955	1
Peff_UA202013_008832_1	Peff_UA202013-Chr14	complement(join(1065079..1067157,1067235..1067411))	0	#N/A	#N/A	#N/A	#N/A	#N/A	13.9668	1.72015	3.29471	0.320531	0.865038	1
Peff_UA202013_008833_1	Peff_UA202013-Chr14	1067622..1068263	0	#N/A	#N/A	#N/A	#N/A	#N/A	32.3551	2.32625	5.015	0.173287	0.865038	1
Peff_UA202013_008834_1	Peff_UA202013-Chr14	complement(join(1068421..1068570,1068657..1069112))	0	#N/A	#N/A	#N/A	#N/A	#N/A	35.4406	0.729765	1.65837	0.687155	0.867837	1
Peff_UA202013_008835_1	Peff_UA202013-Chr14	join(1069387..1069488,1069629..1070570)	0	#N/A	#N/A	#N/A	#N/A	#N/A	30.2635	11.3276	2570.04	0.45825	0.865038	1
Peff_UA202013_008836_1	Peff_UA202013-Chr14	complement(join(1070685..1070912,1070986..1071243,1071314..1071352))	0	#N/A	#N/A	#N/A	#N/A	#N/A	93.0635	11.9545	3968.86	0.434909	0.865038	1
Peff_UA202013_008837_1	Peff_UA202013-Chr14	1071455..1072681	0	#N/A	#N/A	#N/A	#N/A	#N/A	9.3327	9.84698	920.951	0.517705	0.865038	1
Peff_UA202013_008838_1	Peff_UA202013-Chr14	complement(1072869..1073906)	0	#N/A	#N/A	#N/A	#N/A	#N/A	12.2825	9.99621	1021.31	0.511534	0.865038	1
Peff_UA202013_008839_1	Peff_UA202013-Chr14	complement(join(1074150..1074211,1074247..1075264))	0	#N/A	#N/A	#N/A	#N/A	#N/A	1.14628	6.66857	101.728	0.662174	0.866895	1
Peff_UA202013_008840_1	Peff_UA202013-Chr14	complement(1075575..1076333)	254.708	-1.77687	-3.42682	0.424094	0.511946	1	75.5204	0.0223628	1.01562	0.99061	0.995965	1
Peff_UA202013_008841_1	Peff_UA202013-Chr14	complement(1078132..1079073)	0	#N/A	#N/A	#N/A	#N/A	#N/A	185.123	1.63771	3.11171	0.376607	0.865038	1
Peff_UA202013_008842_1	Peff_UA202013-Chr14	1079367..1080572	0	#N/A	#N/A	#N/A	#N/A	#N/A	43.3934	2.00156	4.00433	0.333313	0.865038	1
Peff_UA202013_008843_1	Peff_UA202013-Chr14	complement(1081019..1082017)	0	#N/A	#N/A	#N/A	#N/A	#N/A	2.14291	7.47684	178.137	0.623787	0.865038	1
Peff_UA202013_008844_1	Peff_UA202013-Chr14	1082757..1084994	15.1894	-6.31531	-79.6338	0.0343782	0.0861978	1	30.9816	2.07502	4.21351	0.264767	0.865038	1
Peff_UA202013_008845_1	Peff_UA202013-Chr14	complement(join(1085083..1086652,1087578..1087726))	19.0109	-6.37875	-83.214	0.0297759	0.0826623	1	35.643	0.252832	1.19154	0.90498	0.949904	1
Peff_UA202013_008846_1	Peff_UA202013-Chr14	1087320..1090793	0	#N/A	#N/A	#N/A	#N/A	#N/A	14.2639	1.71258	3.27746	0.419017	0.865038	1
Peff_UA202013_008847_1	Peff_UA202013-Chr14	complement(1092149..1096222)	179.9	0.819278	1.76452	0.460551	0.551843	1	115.793	1.23434	2.35274	0.346397	0.865038	1
Peff_UA202013_008848_1	Peff_UA202013-Chr14	complement(1101141..1101620)	0	#N/A	#N/A	#N/A	#N/A	#N/A	45.8178	-7.67527	-204.403	0.000112971	0.0707593	0.924439
Peff_UA202013_008849_1	Peff_UA202013-Chr14	join(1103347..1103559,1103593..1103787,1103890..1104114,1104168..1104707)	0	#N/A	#N/A	#N/A	#N/A	#N/A	41.799	11.9588	3980.7	0.434702	0.865038	1
Peff_UA202013_008850_1	Peff_UA202013-Chr14	complement(join(1104828..1105189,1105467..1106076))	0	#N/A	#N/A	#N/A	#N/A	#N/A	398.166	2.11833	4.34192	0.129012	0.865038	1
Peff_UA202013_008851_1	Peff_UA202013-Chr14	complement(1108729..1111332)	0	#N/A	#N/A	#N/A	#N/A	#N/A	1.52202	8.33716	323.396	0.584047	0.865038	1
Peff_UA202013_008852_1	Peff_UA202013-Chr14	complement(join(1112052..1112968,1113036..1113212,1113289..1113901))	0	#N/A	#N/A	#N/A	#N/A	#N/A	9.32128	-3.53119	-11.561	0.0694154	0.865038	1
Peff_UA202013_008853_1	Peff_UA202013-Chr14	1117247..1119268	11.208	-5.7654	-54.3949	0.0479244	0.0960266	1	17.6457	-3.07148	-8.40633	0.0763946	0.865038	1
Peff_UA202013_008854_1	Peff_UA202013-Chr14	complement(1120144..1124220)	0	#N/A	#N/A	#N/A	#N/A	#N/A	7.28945	0.0277525	1.01942	0.989407	0.995404	1
Peff_UA202013_008855_1	Peff_UA202013-Chr14	join(1127048..1127660,1127737..1127913,1127989..1128905)	52.7199	0.547471	1.46152	0.827853	0.871991	1	36.6756	1.47425	2.77839	0.431749	0.865038	1
Peff_UA202013_008856_1	Peff_UA202013-Chr14	1129614..1130576	0	#N/A	#N/A	#N/A	#N/A	#N/A	0.758976	6.02119	64.9472	0.694291	0.868856	1
Peff_UA202013_008857_1	Peff_UA202013-Chr14	1130606..1132216	0	#N/A	#N/A	#N/A	#N/A	#N/A	0.480377	6.10051	68.6176	0.690383	0.868406	1
Peff_UA202013_008858_1	Peff_UA202013-Chr14	join(1153051..1153660,1153938..1154299)	313.875	7.86386	232.947	0.0166275	0.0774083	1	174.546	-0.337147	-1.26326	0.828895	0.912164	1
Peff_UA202013_008859_1	Peff_UA202013-Chr14	complement(join(1154420..1154959,1155013..1155237,1155340..1155534,1155650..1155781))	0	#N/A	#N/A	#N/A	#N/A	#N/A	76.2657	3.92648	15.2051	0.0593316	0.865038	1
Peff_UA202013_008860_1	Peff_UA202013-Chr14	join(1157511..1158221,1158391..1158734)	608.494	-0.475809	-1.3907	0.603817	0.688861	1	3612.75	1.62834	3.09156	0.208766	0.865038	1
Peff_UA202013_008861_1	Peff_UA202013-Chr14	1161421..1162662	0	#N/A	#N/A	#N/A	#N/A	#N/A	14.1764	0.868324	1.82554	0.573775	0.865038	1
Peff_UA202013_008862_1	Peff_UA202013-Chr14	complement(join(1163512..1163819,1163883..1163937,1164135..1164688,1167704..1167910,1167974..1168028,1168226..1168779,1171795..1172001,1172065..1172119,1172317..1172870,1175886..1176092,1176156..1176210,1176408..1176995))	0	#N/A	#N/A	#N/A	#N/A	#N/A	0.126489	5.2952	39.2657	0.72985	0.872229	1
Peff_UA202013_008863_1	Peff_UA202013-Chr14	complement(join(1224047..1224102,1245031..1246876))	0	#N/A	#N/A	#N/A	#N/A	#N/A	0.158232	4.82145	28.2748	0.753089	0.880789	1
Peff_UA202013_008864_1	Peff_UA202013-Chr14	complement(1247003..1247305)	0	#N/A	#N/A	#N/A	#N/A	#N/A	0.425681	3.77866	13.7243	0.804978	0.900211	1
Peff_UA202013_008865_1	Peff_UA202013-Chr14	complement(1247353..1247976)	0	#N/A	#N/A	#N/A	#N/A	#N/A	1.72251	6.55941	94.3148	0.668099	0.867215	1
Peff_UA202013_008866_1	Peff_UA202013-Chr14	complement(join(1249114..1250383,1250456..1250760))	0	#N/A	#N/A	#N/A	#N/A	#N/A	20.6882	11.3756	2657.06	0.456296	0.865038	1
Peff_UA202013_008867_1	Peff_UA202013-Chr14	complement(1252076..1252255)	0	#N/A	#N/A	#N/A	#N/A	#N/A	0	#N/A	#N/A	#N/A	#N/A	#N/A
Peff_UA202013_008868_1	Peff_UA202013-Chr14	join(1255315..1255686,1255819..1255952,1256027..1256135,1256221..1256337,1256455..1256545,1256615..1256748)	14.2712	-5.20588	-36.9083	0.0642682	0.111065	1	21.507	10.7175	1683.79	0.481703	0.865038	1
Peff_UA202013_008869_1	Peff_UA202013-Chr14	1256981..1257163	0	#N/A	#N/A	#N/A	#N/A	#N/A	0	#N/A	#N/A	#N/A	#N/A	#N/A
Peff_UA202013_008870_1	Peff_UA202013-Chr14	complement(join(1257576..1257819,1257831..1257973))	0	#N/A	#N/A	#N/A	#N/A	#N/A	0.555475	4.38999	20.9661	0.77436	0.887955	1
Peff_UA202013_008871_1	Peff_UA202013-Chr14	complement(1258409..1258744)	0	#N/A	#N/A	#N/A	#N/A	#N/A	7.54799	7.67911	204.947	0.61437	0.865038	1
Peff_UA202013_008872_1	Peff_UA202013-Chr14	join(1348391..1348903,1350763..1350816)	0	#N/A	#N/A	#N/A	#N/A	#N/A	2.19868	6.72153	105.531	0.659581	0.866895	1
Peff_UA202013_008873_1	Peff_UA202013-Chr14	1351053..1352291	36.5821	-0.370889	-1.29315	0.883046	0.914602	1	10.5607	10.0413	1053.76	0.509575	0.865038	1
Peff_UA202013_008874_1	Peff_UA202013-Chr14	complement(join(1352716..1353792,1353858..1354013))	0	#N/A	#N/A	#N/A	#N/A	#N/A	3.20783	8.39411	336.417	0.581835	0.865038	1
Peff_UA202013_008875_1	Peff_UA202013-Chr14	join(1354806..1355373,1355435..1356426)	0	#N/A	#N/A	#N/A	#N/A	#N/A	10.0523	10.3243	1282.15	0.497896	0.865038	1
Peff_UA202013_008876_1	Peff_UA202013-Chr14	1358073..1358696	0	#N/A	#N/A	#N/A	#N/A	#N/A	26.6605	-3.44655	-10.9022	0.00847868	0.865038	1
Peff_UA202013_008877_1	Peff_UA202013-Chr14	complement(join(1359241..1360893,1360985..1361221,1361325..1361420))	0	#N/A	#N/A	#N/A	#N/A	#N/A	3.90027	9.28463	623.667	0.542008	0.865038	1
Peff_UA202013_008878_1	Peff_UA202013-Chr14	complement(join(1361774..1362007,1362084..1363650,1363754..1364190))	22.9103	-6.98297	-126.498	0.0153842	0.075515	1	20.6472	0.671772	1.59303	0.74976	0.880789	1
Peff_UA202013_008879_1	Peff_UA202013-Chr14	join(1364366..1364491,1364600..1364983)	3.15101	0.597274	1.51285	0.839018	0.878611	1	140.573	1.18128	2.26777	0.504372	0.865038	1
Peff_UA202013_008880_1	Peff_UA202013-Chr14	complement(1365266..1367176)	14.2936	-6.14162	-70.6013	0.0346605	0.0861978	1	10.6716	10.7121	1677.54	0.482028	0.865038	1
Peff_UA202013_008881_1	Peff_UA202013-Chr14	join(1370267..1370338,1370414..1370647)	0	#N/A	#N/A	#N/A	#N/A	#N/A	0	#N/A	#N/A	#N/A	#N/A	#N/A
Peff_UA202013_008882_1	Peff_UA202013-Chr14	complement(1374981..1378490)	3.10349	-4.75111	-26.9294	0.0775358	0.126303	1	2.81956	-1.29344	-2.45111	0.358669	0.865038	1
Peff_UA202013_008883_1	Peff_UA202013-Chr14	join(1380109..1380318,1380384..1380497,1380508..1380702)	38.2077	-5.58798	-48.1004	0.0516429	0.0991071	1	0.0993749	2.62671	6.17618	0.863765	0.928929	1
Peff_UA202013_008884_1	Peff_UA202013-Chr14	complement(1414166..1418347)	0	#N/A	#N/A	#N/A	#N/A	#N/A	0.863353	8.16455	286.928	0.592156	0.865038	1
Peff_UA202013_008885_1	Peff_UA202013-Chr14	join(1419793..1420137,1420203..1420316,1420327..1420521)	0	#N/A	#N/A	#N/A	#N/A	#N/A	5.28374	8.07065	268.849	0.597474	0.865038	1
Peff_UA202013_008886_1	Peff_UA202013-Chr14	complement(1454009..1457323)	0	#N/A	#N/A	#N/A	#N/A	#N/A	0.881744	7.88012	235.587	0.605005	0.865038	1
Peff_UA202013_008887_1	Peff_UA202013-Chr14	join(1458769..1459113,1459179..1459292,1459303..1459497)	0	#N/A	#N/A	#N/A	#N/A	#N/A	4.41639	7.82736	227.127	0.60784	0.865038	1
Peff_UA202013_008888_1	Peff_UA202013-Chr14	complement(1492820..1495891)	2.66748	-4.55079	-23.4381	0.0877897	0.135849	1	0.817208	7.70529	208.701	0.613165	0.865038	1
Peff_UA202013_008889_1	Peff_UA202013-Chr14	join(1497319..1497663,1497729..1497842,1497853..1498047)	0	#N/A	#N/A	#N/A	#N/A	#N/A	2.93178	7.35102	163.26	0.629752	0.865038	1
Peff_UA202013_008890_1	Peff_UA202013-Chr14	complement(1499061..1502864)	0	#N/A	#N/A	#N/A	#N/A	#N/A	2.76168	9.71883	842.674	0.523154	0.865038	1
Peff_UA202013_008891_1	Peff_UA202013-Chr14	complement(1503694..1504407)	20.3422	-5.18687	-36.4254	0.062332	0.110865	1	3.52807	7.70535	208.709	0.61316	0.865038	1
Peff_UA202013_008892_1	Peff_UA202013-Chr14	complement(join(1505710..1505903,1505989..1506058,1506121..1506233,1506317..1506557))	0	#N/A	#N/A	#N/A	#N/A	#N/A	43.4601	11.101	2196.47	0.466796	0.865038	1
Peff_UA202013_008893_1	Peff_UA202013-Chr14	1506738..1509179	25.1622	-7.19437	-146.461	0.010425	0.0725747	1	17.508	11.7671	3485.49	0.44171	0.865038	1
Peff_UA202013_008894_1	Peff_UA202013-Chr14	1509453..1509905	0	#N/A	#N/A	#N/A	#N/A	#N/A	2.82776	6.72175	105.548	0.659546	0.866895	1
Peff_UA202013_008895_1	Peff_UA202013-Chr14	join(1513997..1514347,1515672..1516010)	0	#N/A	#N/A	#N/A	#N/A	#N/A	0	#N/A	#N/A	#N/A	#N/A	#N/A
Peff_UA202013_008896_1	Peff_UA202013-Chr14	join(1516019..1516205,1516228..1516406)	0	#N/A	#N/A	#N/A	#N/A	#N/A	0	#N/A	#N/A	#N/A	#N/A	#N/A
Peff_UA202013_008897_1	Peff_UA202013-Chr14	join(1516458..1516727,1516767..1516877,1516927..1517010)	0	#N/A	#N/A	#N/A	#N/A	#N/A	0	#N/A	#N/A	#N/A	#N/A	#N/A
Peff_UA202013_008898_1	Peff_UA202013-Chr14	1519211..1519525	0	#N/A	#N/A	#N/A	#N/A	#N/A	0	#N/A	#N/A	#N/A	#N/A	#N/A
Peff_UA202013_008899_1	Peff_UA202013-Chr14	1533756..1535132	143.363	-3.05224	-8.295	0.153618	0.204129	1	79.2725	-0.0991936	-1.07117	0.951756	0.974897	1
Peff_UA202013_008900_1	Peff_UA202013-Chr14	complement(join(1535501..1537197,1537280..1537586))	3.62383	-4.11303	-17.304	0.107509	0.156623	1	11.1634	10.8536	1850.39	0.477025	0.865038	1
Peff_UA202013_008901_1	Peff_UA202013-Chr14	1538735..1541362	0	#N/A	#N/A	#N/A	#N/A	#N/A	13.2195	11.4522	2801.96	0.453251	0.865038	1
Peff_UA202013_008902_1	Peff_UA202013-Chr14	complement(join(1541939..1541982,1542052..1542124,1542206..1542445))	0	#N/A	#N/A	#N/A	#N/A	#N/A	18.4811	-1.80278	-3.48893	0.201899	0.865038	1
Peff_UA202013_008903_1	Peff_UA202013-Chr14	complement(join(1542701..1543351,1543413..1544504))	0	#N/A	#N/A	#N/A	#N/A	#N/A	15.8473	11.1107	2211.33	0.466489	0.865038	1
Peff_UA202013_008904_1	Peff_UA202013-Chr14	1545546..1549544	0	#N/A	#N/A	#N/A	#N/A	#N/A	9.81794	-0.633785	-1.55163	0.741024	0.877284	1
Peff_UA202013_008905_1	Peff_UA202013-Chr14	complement(join(1549650..1550546,1550615..1550782))	17.0473	-5.51877	-45.8475	0.0521362	0.0991071	1	35.3815	11.5704	3041.25	0.449222	0.865038	1
Peff_UA202013_008906_1	Peff_UA202013-Chr14	1551115..1551360	0	#N/A	#N/A	#N/A	#N/A	#N/A	0	#N/A	#N/A	#N/A	#N/A	#N/A
Peff_UA202013_008907_1	Peff_UA202013-Chr14	join(1551554..1551579,1551781..1552533,1552626..1552758)	0	#N/A	#N/A	#N/A	#N/A	#N/A	0.565707	5.54227	46.6003	0.717764	0.870144	1
Peff_UA202013_008908_1	Peff_UA202013-Chr14	1553171..1554016	0	#N/A	#N/A	#N/A	#N/A	#N/A	12.4187	9.75611	864.733	0.521483	0.865038	1
Peff_UA202013_008909_1	Peff_UA202013-Chr14	complement(1581770..1582342)	66.7383	-6.60874	-97.5953	0.0261836	0.0814679	1	19.866	9.87426	938.529	0.51658	0.865038	1
Peff_UA202013_008910_1	Peff_UA202013-Chr14	1621649..1621909	0	#N/A	#N/A	#N/A	#N/A	#N/A	97.5413	-2.24973	-4.75593	0.155436	0.865038	1
Peff_UA202013_008911_1	Peff_UA202013-Chr14	complement(join(1624053..1624199,1624246..1624327,1624430..1624518))	0	#N/A	#N/A	#N/A	#N/A	#N/A	0	#N/A	#N/A	#N/A	#N/A	#N/A
Peff_UA202013_008912_1	Peff_UA202013-Chr14	1638117..1639202	0	#N/A	#N/A	#N/A	#N/A	#N/A	0	#N/A	#N/A	#N/A	#N/A	#N/A
Peff_UA202013_008913_1	Peff_UA202013-Chr14	complement(1665378..1666745)	0	#N/A	#N/A	#N/A	#N/A	#N/A	15.9003	10.7996	1782.4	0.478751	0.865038	1
Peff_UA202013_008914_1	Peff_UA202013-Chr14	1704629..1705996	254.875	7.90204	239.194	0.0169937	0.0778776	1	63.624	1.30981	2.47909	0.489907	0.865038	1
Peff_UA202013_008915_1	Peff_UA202013-Chr14	complement(1708241..1708555)	214.269	0.890631	1.85399	0.710925	0.779491	1	659.573	1.28319	2.43376	0.433179	0.865038	1
Peff_UA202013_008916_1	Peff_UA202013-Chr14	1709831..1711165	0	#N/A	#N/A	#N/A	#N/A	#N/A	19.0699	-0.97783	-1.9695	0.583074	0.865038	1
Peff_UA202013_008917_1	Peff_UA202013-Chr14	complement(1711886..1712770)	0	#N/A	#N/A	#N/A	#N/A	#N/A	28.7664	-0.717975	-1.64487	0.708925	0.869607	1
Peff_UA202013_008918_1	Peff_UA202013-Chr14	complement(1714733..1715722)	592.479	-0.331782	-1.25857	0.743923	0.808042	1	339.313	1.43061	2.6956	0.36884	0.865038	1
Peff_UA202013_008919_1	Peff_UA202013-Chr14	complement(join(1779237..1779446,1779461..1779970,1780037..1780157,1780180..1780316))	0	#N/A	#N/A	#N/A	#N/A	#N/A	1.94279	7.31312	159.026	0.631436	0.865038	1
Peff_UA202013_008920_1	Peff_UA202013-Chr14	complement(join(1780654..1780707,1780728..1781039,1781132..1782058))	54.6857	0.957136	1.94145	0.69877	0.771034	1	26.8955	11.463	2822.92	0.452827	0.865038	1
Peff_UA202013_008921_1	Peff_UA202013-Chr14	1782453..1789445	0	#N/A	#N/A	#N/A	#N/A	#N/A	11.217	2.24569	4.74264	0.227398	0.865038	1
Peff_UA202013_008922_1	Peff_UA202013-Chr14	complement(1789808..1791661)	112.644	0.248384	1.18788	0.906483	0.930905	1	224.837	4.6783	25.604	0.0041997	0.751	1
Peff_UA202013_008923_1	Peff_UA202013-Chr14	1795479..1797035	0	#N/A	#N/A	#N/A	#N/A	#N/A	31.689	11.9672	4003.96	0.434296	0.865038	1
Peff_UA202013_008924_1	Peff_UA202013-Chr14	join(1840657..1840700,1840813..1842028)	0	#N/A	#N/A	#N/A	#N/A	#N/A	67.6997	2.6904	6.45493	0.183791	0.865038	1
Peff_UA202013_008925_1	Peff_UA202013-Chr14	complement(1842736..1843770)	104.124	-8.07048	-268.817	0.00571463	0.0725747	1	66.9477	-2.83006	-7.11103	0.073028	0.865038	1
Peff_UA202013_008926_1	Peff_UA202013-Chr14	1847771..1849525	57.6877	0.208594	1.15556	0.929816	0.949151	1	35.3001	-0.888922	-1.85179	0.60953	0.865038	1
Peff_UA202013_008927_1	Peff_UA202013-Chr14	1850984..1851616	0	#N/A	#N/A	#N/A	#N/A	#N/A	4.55028	7.92297	242.689	0.6032	0.865038	1
Peff_UA202013_008928_1	Peff_UA202013-Chr14	1854333..1855706	0	#N/A	#N/A	#N/A	#N/A	#N/A	2.16489	7.90499	239.684	0.603893	0.865038	1
Peff_UA202013_008929_1	Peff_UA202013-Chr14	1867783..1868841	0	#N/A	#N/A	#N/A	#N/A	#N/A	0.121795	3.77866	13.7243	0.804981	0.900211	1
Peff_UA202013_008930_1	Peff_UA202013-Chr14	complement(1890150..1892609)	13.3244	-6.39395	-84.0953	0.0326858	0.0861978	1	2.00593	1.81203	3.51136	0.276391	0.865038	1
Peff_UA202013_008931_1	Peff_UA202013-Chr14	complement(join(1895644..1896024,1896102..1896878,1896955..1898903,1898970..1899078))	2.25814	-4.11303	-17.304	0.107861	0.156994	1	5.68606	10.5365	1485.26	0.489353	0.865038	1
Peff_UA202013_008932_1	Peff_UA202013-Chr14	join(1900203..1900430,1900534..1900551)	0	#N/A	#N/A	#N/A	#N/A	#N/A	199.487	1.56421	2.95716	0.457909	0.865038	1
Peff_UA202013_008933_1	Peff_UA202013-Chr14	complement(join(1900767..1901228,1901302..1901622,1901697..1901774))	0	#N/A	#N/A	#N/A	#N/A	#N/A	0.499347	5.2952	39.2657	0.729855	0.872229	1
Peff_UA202013_008934_1	Peff_UA202013-Chr14	complement(join(1901780..1902119,1902190..1902248))	0	#N/A	#N/A	#N/A	#N/A	#N/A	0	#N/A	#N/A	#N/A	#N/A	#N/A
Peff_UA202013_008935_1	Peff_UA202013-Chr14	complement(1902507..1905011)	0	#N/A	#N/A	#N/A	#N/A	#N/A	9.00236	10.8477	1842.86	0.477166	0.865038	1
Peff_UA202013_008936_1	Peff_UA202013-Chr14	join(1905412..1905557,1905629..1906370)	0	#N/A	#N/A	#N/A	#N/A	#N/A	49.5328	-1.16284	-2.23898	0.599515	0.865038	1
Peff_UA202013_008937_1	Peff_UA202013-Chr14	complement(1906506..1912073)	4.57082	-5.98418	-63.3021	0.0336636	0.0861978	1	9.79088	2.05603	4.1584	0.308956	0.865038	1
Peff_UA202013_008938_1	Peff_UA202013-Chr14	complement(1912932..1915343)	17.7329	-6.76906	-109.066	0.0190551	0.0790739	1	285.54	3.2407	9.45255	0.0328798	0.865038	1
Peff_UA202013_008939_1	Peff_UA202013-Chr14	complement(join(1915676..1915761,1915860..1915974,1916053..1916171,1916252..1916301,1916362..1916717))	15.0045	-4.75111	-26.9294	0.0776417	0.126384	1	170.809	-0.48175	-1.39644	0.72027	0.870691	1
Peff_UA202013_008940_1	Peff_UA202013-Chr14	join(1916890..1916940,1917036..1917141,1917264..1917402,1917485..1917593,1917642..1917743,1917810..1918757)	0	#N/A	#N/A	#N/A	#N/A	#N/A	13.3952	10.6266	1580.97	0.485611	0.865038	1
Peff_UA202013_008941_1	Peff_UA202013-Chr14	1954740..1956875	11.8996	-6.01285	-64.5726	0.0385991	0.0887068	1	5.66287	-1.03071	-2.04302	0.507684	0.865038	1
Peff_UA202013_008942_1	Peff_UA202013-Chr14	complement(1957108..1957698)	161.542	-7.91048	-240.597	0.00689913	0.0725747	1	336.092	13.974	16091.1	0.360634	0.865038	1
Peff_UA202013_008943_1	Peff_UA202013-Chr14	complement(join(1973746..1973916,1973966..1973986))	0	#N/A	#N/A	#N/A	#N/A	#N/A	0	#N/A	#N/A	#N/A	#N/A	#N/A
Peff_UA202013_008944_1	Peff_UA202013-Chr14	1977087..1978043	0	#N/A	#N/A	#N/A	#N/A	#N/A	15.5323	10.2266	1198.17	0.502006	0.865038	1
Peff_UA202013_008945_1	Peff_UA202013-Chr14	complement(join(1978848..1980527,1980600..1980992))	53.0847	0.717458	1.64428	0.772542	0.829369	1	57.1281	2.84252	7.17274	0.133778	0.865038	1
Peff_UA202013_008946_1	Peff_UA202013-Chr14	join(1982440..1982862,1982940..1984091)	0	#N/A	#N/A	#N/A	#N/A	#N/A	18.5705	0.829978	1.77766	0.677898	0.867215	1
Peff_UA202013_008947_1	Peff_UA202013-Chr14	1984847..1986937	56.8423	0.0366941	1.02576	0.986535	0.98951	1	63.9429	-0.127479	-1.09238	0.924233	0.96076	1
Peff_UA202013_008948_1	Peff_UA202013-Chr14	complement(join(1987447..1987767,1987843..1988214))	0	#N/A	#N/A	#N/A	#N/A	#N/A	18.5453	9.99301	1019.05	0.511833	0.865038	1
Peff_UA202013_008949_1	Peff_UA202013-Chr14	join(2025499..2025799,2025823..2025921,2025976..2026086)	0	#N/A	#N/A	#N/A	#N/A	#N/A	0	#N/A	#N/A	#N/A	#N/A	#N/A
Peff_UA202013_008950_1	Peff_UA202013-Chr14	complement(join(2043903..2044086,2044140..2044207))	0	#N/A	#N/A	#N/A	#N/A	#N/A	0	#N/A	#N/A	#N/A	#N/A	#N/A
Peff_UA202013_008951_1	Peff_UA202013-Chr14	complement(2053948..2054682)	0	#N/A	#N/A	#N/A	#N/A	#N/A	26.4461	10.6104	1563.35	0.486171	0.865038	1
Peff_UA202013_008952_1	Peff_UA202013-Chr14	complement(2054929..2056299)	0	#N/A	#N/A	#N/A	#N/A	#N/A	140.362	2.32742	5.01906	0.179397	0.865038	1
Peff_UA202013_008953_1	Peff_UA202013-Chr14	complement(2056834..2063040)	19.8691	-1.83315	-3.56313	0.429995	0.518684	1	12.4698	1.61792	3.06932	0.426471	0.865038	1
Peff_UA202013_008954_1	Peff_UA202013-Chr14	2102816..2103484	0	#N/A	#N/A	#N/A	#N/A	#N/A	0	#N/A	#N/A	#N/A	#N/A	#N/A
Peff_UA202013_008955_1	Peff_UA202013-Chr14	2104235..2104414	0	#N/A	#N/A	#N/A	#N/A	#N/A	0	#N/A	#N/A	#N/A	#N/A	#N/A
Peff_UA202013_008956_1	Peff_UA202013-Chr14	2105238..2105816	0	#N/A	#N/A	#N/A	#N/A	#N/A	0	#N/A	#N/A	#N/A	#N/A	#N/A
Peff_UA202013_008957_1	Peff_UA202013-Chr14	join(2106072..2106948,2106966..2107006)	0	#N/A	#N/A	#N/A	#N/A	#N/A	0	#N/A	#N/A	#N/A	#N/A	#N/A
Peff_UA202013_008958_1	Peff_UA202013-Chr14	2108119..2108475	0	#N/A	#N/A	#N/A	#N/A	#N/A	0	#N/A	#N/A	#N/A	#N/A	#N/A
Peff_UA202013_008959_1	Peff_UA202013-Chr14	complement(2111749..2112009)	0	#N/A	#N/A	#N/A	#N/A	#N/A	0	#N/A	#N/A	#N/A	#N/A	#N/A
Peff_UA202013_008960_1	Peff_UA202013-Chr14	2112409..2113560	0	#N/A	#N/A	#N/A	#N/A	#N/A	0	#N/A	#N/A	#N/A	#N/A	#N/A
Peff_UA202013_008961_1	Peff_UA202013-Chr14	complement(join(2131507..2131777,2131947..2132029))	0	#N/A	#N/A	#N/A	#N/A	#N/A	0	#N/A	#N/A	#N/A	#N/A	#N/A
Peff_UA202013_008962_1	Peff_UA202013-Chr14	2132368..2132694	0	#N/A	#N/A	#N/A	#N/A	#N/A	0	#N/A	#N/A	#N/A	#N/A	#N/A
Peff_UA202013_008963_1	Peff_UA202013-Chr14	join(2133089..2133211,2133252..2133330,2133383..2133506,2133828..2133964,2133995..2134206)	0	#N/A	#N/A	#N/A	#N/A	#N/A	0	#N/A	#N/A	#N/A	#N/A	#N/A
Peff_UA202013_008964_1	Peff_UA202013-Chr14	join(2134301..2134437,2134521..2134590)	0	#N/A	#N/A	#N/A	#N/A	#N/A	0	#N/A	#N/A	#N/A	#N/A	#N/A
Peff_UA202013_008965_1	Peff_UA202013-Chr14	complement(2136258..2137526)	0	#N/A	#N/A	#N/A	#N/A	#N/A	0	#N/A	#N/A	#N/A	#N/A	#N/A
Peff_UA202013_008966_1	Peff_UA202013-Chr14	2149451..2149669	0	#N/A	#N/A	#N/A	#N/A	#N/A	0	#N/A	#N/A	#N/A	#N/A	#N/A
Peff_UA202013_004777_1	Peff_UA202013-Chr2	join(98122..98524,98723..98770,98800..98855)	0	#N/A	#N/A	#N/A	#N/A	#N/A	3.13761	7.11245	138.376	0.641705	0.865038	1
Peff_UA202013_004778_1	Peff_UA202013-Chr2	202530..202973	279.229	3.91806	15.1166	0.12692	0.173951	1	388.123	1.13002	2.18862	0.48189	0.865038	1
Peff_UA202013_004779_1	Peff_UA202013-Chr2	complement(271671..275750)	0	#N/A	#N/A	#N/A	#N/A	#N/A	3.06174	0.872512	1.83085	0.556609	0.865038	1
Peff_UA202013_004780_1	Peff_UA202013-Chr2	complement(295625..299704)	18.2966	-7.55479	-188.027	0.0102292	0.0725747	1	1.55994	-5.6773	-51.1727	0.0136266	0.865038	1
Peff_UA202013_004781_1	Peff_UA202013-Chr2	complement(311478..315503)	75.3948	-9.5805	-765.627	0.00199513	0.0725747	1	13.6476	4.32382	20.0263	0.0437086	0.865038	1
Peff_UA202013_004782_1	Peff_UA202013-Chr2	316782..317348	0	#N/A	#N/A	#N/A	#N/A	#N/A	0	#N/A	#N/A	#N/A	#N/A	#N/A
Peff_UA202013_004783_1	Peff_UA202013-Chr2	join(317457..317664,317715..318160)	0	#N/A	#N/A	#N/A	#N/A	#N/A	0	#N/A	#N/A	#N/A	#N/A	#N/A
Peff_UA202013_004784_1	Peff_UA202013-Chr2	join(336192..339830,339865..340215)	60.063	-9.25466	-610.843	0.00405727	0.0725747	1	6.77931	-2.30021	-4.9253	0.151319	0.865038	1
Peff_UA202013_004785_1	Peff_UA202013-Chr2	complement(352566..356645)	102.347	-10.0551	-1063.89	0.0011794	0.0725747	1	6.90315	1.30968	2.47887	0.47507	0.865038	1
Peff_UA202013_004786_1	Peff_UA202013-Chr2	complement(357301..359316)	7.02587	-5.15153	-35.544	0.0651521	0.1111	1	2.9217	8.98182	505.59	0.556962	0.865038	1
Peff_UA202013_004787_1	Peff_UA202013-Chr2	complement(join(360494..362011,362347..362386))	26.2982	-6.70525	-104.347	0.0245392	0.0814679	1	19.0761	0.834011	1.78263	0.676121	0.867215	1
Peff_UA202013_004788_1	Peff_UA202013-Chr2	join(363155..366793,366828..367178)	69.9559	-9.39534	-673.411	0.00233888	0.0725747	1	14.1581	0.971361	1.96069	0.64366	0.865038	1
Peff_UA202013_004789_1	Peff_UA202013-Chr2	complement(379531..383610)	103.004	-9.98126	-1010.78	0.000548699	0.054075	1	24.132	2.87447	7.33335	0.156722	0.865038	1
Peff_UA202013_004790_1	Peff_UA202013-Chr2	complement(384266..386281)	7.02587	-5.15153	-35.544	0.0652198	0.1111	1	8.05105	10.344	1299.69	0.497165	0.865038	1
Peff_UA202013_004791_1	Peff_UA202013-Chr2	complement(387458..388993)	114.855	-0.505593	-1.41971	0.770111	0.827307	1	328.473	3.88936	14.8189	0.0307757	0.865038	1
Peff_UA202013_004792_1	Peff_UA202013-Chr2	join(391261..392111,392189..392578,392655..393036)	0	#N/A	#N/A	#N/A	#N/A	#N/A	8.86175	10.1704	1152.35	0.504413	0.865038	1
Peff_UA202013_004793_1	Peff_UA202013-Chr2	join(397744..397910,397979..398049,398141..398199,398293..402423,402488..403084)	0	#N/A	#N/A	#N/A	#N/A	#N/A	8.75988	0.343104	1.26848	0.855347	0.92792	1
Peff_UA202013_004794_1	Peff_UA202013-Chr2	join(432492..432818,435022..435645,435712..435924)	0	#N/A	#N/A	#N/A	#N/A	#N/A	14.2629	10.4186	1368.67	0.494225	0.865038	1
Peff_UA202013_004795_1	Peff_UA202013-Chr2	join(437893..438083,438159..438636,438704..438766,438839..438976)	0	#N/A	#N/A	#N/A	#N/A	#N/A	24.8924	10.7758	1753.27	0.479506	0.865038	1
Peff_UA202013_004796_1	Peff_UA202013-Chr2	complement(join(439322..439927,439943..441667))	0	#N/A	#N/A	#N/A	#N/A	#N/A	4.47753	9.73254	850.721	0.522486	0.865038	1
Peff_UA202013_004797_1	Peff_UA202013-Chr2	442657..443127	94.5109	-6.79107	-110.743	0.0171345	0.0780811	1	122.111	-0.895141	-1.85979	0.641385	0.865038	1
Peff_UA202013_004798_1	Peff_UA202013-Chr2	444231..444821	7021.25	0.0907645	1.06493	0.904145	0.929978	1	8238.09	0.797545	1.73814	0.513335	0.865038	1
Peff_UA202013_004799_1	Peff_UA202013-Chr2	join(445207..445425,445502..446633,446703..446839)	23.7979	-6.48	-89.2635	0.0247156	0.0814679	1	116.709	1.62719	3.08911	0.249507	0.865038	1
Peff_UA202013_004800_1	Peff_UA202013-Chr2	join(447617..448023,448109..448177,448246..448329,448404..451146)	0	#N/A	#N/A	#N/A	#N/A	#N/A	8.41219	11.124	2231.78	0.466118	0.865038	1
Peff_UA202013_004801_1	Peff_UA202013-Chr2	join(458047..458202,458240..458410,458488..458668,458704..458978,458996..459136)	0	#N/A	#N/A	#N/A	#N/A	#N/A	0.32571	4.82145	28.2748	0.753095	0.880789	1
Peff_UA202013_004802_1	Peff_UA202013-Chr2	complement(473501..474004)	0	#N/A	#N/A	#N/A	#N/A	#N/A	0	#N/A	#N/A	#N/A	#N/A	#N/A
Peff_UA202013_004803_1	Peff_UA202013-Chr2	complement(join(477292..477339,477452..477658,477716..478429))	0	#N/A	#N/A	#N/A	#N/A	#N/A	2.51958	7.61292	195.756	0.617437	0.865038	1
Peff_UA202013_004804_1	Peff_UA202013-Chr2	complement(506731..507039)	0	#N/A	#N/A	#N/A	#N/A	#N/A	0.834556	4.46135	22.0293	0.770865	0.887955	1
Peff_UA202013_004805_1	Peff_UA202013-Chr2	complement(join(507291..507362,507440..507610,507706..507830,507872..507986))	0	#N/A	#N/A	#N/A	#N/A	#N/A	3.29429	-5.57278	-47.5963	0.0412886	0.865038	1
Peff_UA202013_004806_1	Peff_UA202013-Chr2	complement(528723..529031)	0	#N/A	#N/A	#N/A	#N/A	#N/A	0	#N/A	#N/A	#N/A	#N/A	#N/A
Peff_UA202013_004807_1	Peff_UA202013-Chr2	complement(join(529283..529354,529432..529602,529698..529823,529841..530311))	0	#N/A	#N/A	#N/A	#N/A	#N/A	0	#N/A	#N/A	#N/A	#N/A	#N/A
Peff_UA202013_004808_1	Peff_UA202013-Chr2	complement(531987..532490)	0	#N/A	#N/A	#N/A	#N/A	#N/A	0	#N/A	#N/A	#N/A	#N/A	#N/A
Peff_UA202013_004809_1	Peff_UA202013-Chr2	join(532974..533444,533487..533645,533683..533853,533931..534002)	0	#N/A	#N/A	#N/A	#N/A	#N/A	0	#N/A	#N/A	#N/A	#N/A	#N/A
Peff_UA202013_004810_1	Peff_UA202013-Chr2	534254..534562	0	#N/A	#N/A	#N/A	#N/A	#N/A	0	#N/A	#N/A	#N/A	#N/A	#N/A
Peff_UA202013_004811_1	Peff_UA202013-Chr2	complement(547268..548926)	28.0913	2.61832	6.14036	0.27006	0.336665	1	97.0409	13.6682	13018	0.371435	0.865038	1
Peff_UA202013_004812_1	Peff_UA202013-Chr2	complement(join(553269..553316,553382..553636,553694..554410))	26.7794	-6.14162	-70.6013	0.0346769	0.0861978	1	26.0548	11.1043	2201.53	0.466736	0.865038	1
Peff_UA202013_004813_1	Peff_UA202013-Chr2	555471..555809	0	#N/A	#N/A	#N/A	#N/A	#N/A	0	#N/A	#N/A	#N/A	#N/A	#N/A
Peff_UA202013_004814_1	Peff_UA202013-Chr2	complement(561376..562659)	43.764	0.894894	1.85947	0.707125	0.776376	1	22.096	1.05636	2.07968	0.51661	0.865038	1
Peff_UA202013_004815_1	Peff_UA202013-Chr2	complement(562846..575562)	8.17922	-8.00027	-256.047	0.00565832	0.0725747	1	6.68936	0.855819	1.80979	0.653853	0.866194	1
Peff_UA202013_004816_1	Peff_UA202013-Chr2	join(575608..575679,575780..576346,576427..578556)	5.24533	-5.18687	-36.4254	0.0623553	0.110865	1	14.1574	0.617319	1.53402	0.773011	0.887955	1
Peff_UA202013_004817_1	Peff_UA202013-Chr2	join(578661..579193,579290..580058)	0	#N/A	#N/A	#N/A	#N/A	#N/A	5.85026	9.26223	614.056	0.54302	0.865038	1
Peff_UA202013_004818_1	Peff_UA202013-Chr2	complement(580203..580916)	57.3845	-1.08843	-2.12643	0.643921	0.726662	1	72.6831	3.63988	12.4656	0.083638	0.865038	1
Peff_UA202013_004819_1	Peff_UA202013-Chr2	join(581525..581635,581670..582111,582218..582702)	0	#N/A	#N/A	#N/A	#N/A	#N/A	1.17621	6.7056	104.373	0.660407	0.866895	1
Peff_UA202013_004820_1	Peff_UA202013-Chr2	582829..586113	18.5895	2.10392	4.29876	0.383959	0.467679	1	3.91535	10.047	1057.93	0.509357	0.865038	1
Peff_UA202013_004821_1	Peff_UA202013-Chr2	587131..589212	8.72018	-5.51877	-45.8475	0.0521716	0.0991071	1	10.6661	0.575402	1.49009	0.737745	0.87505	1
Peff_UA202013_004822_1	Peff_UA202013-Chr2	complement(join(589496..591406,591491..591593,591726..592057))	0	#N/A	#N/A	#N/A	#N/A	#N/A	2.49207	8.91892	484.021	0.558085	0.865038	1
Peff_UA202013_004823_1	Peff_UA202013-Chr2	complement(592613..596344)	0	#N/A	#N/A	#N/A	#N/A	#N/A	2.85189	9.74612	858.767	0.521913	0.865038	1
Peff_UA202013_004824_1	Peff_UA202013-Chr2	complement(597212..597673)	0	#N/A	#N/A	#N/A	#N/A	#N/A	20.0043	2.73845	6.67353	0.0839765	0.865038	1
Peff_UA202013_004825_1	Peff_UA202013-Chr2	complement(join(598196..599062,599126..599308))	0	#N/A	#N/A	#N/A	#N/A	#N/A	16.6691	-0.232607	-1.17496	0.889628	0.942042	1
Peff_UA202013_004826_1	Peff_UA202013-Chr2	join(599492..599567,599630..600425,600508..601620,601691..601785,601869..601936,602017..602165,602267..602540)	16.5276	-6.62353	-98.6006	0.0245915	0.0814679	1	16.5889	11.7456	3433.84	0.44257	0.865038	1
Peff_UA202013_004827_1	Peff_UA202013-Chr2	603818..610729	26.3116	-8.7601	-433.563	0.00500082	0.0725747	1	57.9577	4.07585	16.8638	0.0195681	0.865038	1
Peff_UA202013_004828_1	Peff_UA202013-Chr2	complement(join(610878..612981,613094..613185))	0	#N/A	#N/A	#N/A	#N/A	#N/A	24.566	1.6886	3.22345	0.408247	0.865038	1
Peff_UA202013_004829_1	Peff_UA202013-Chr2	614880..615398	0	#N/A	#N/A	#N/A	#N/A	#N/A	5.33415	7.85127	230.923	0.606352	0.865038	1
Peff_UA202013_004830_1	Peff_UA202013-Chr2	complement(join(616100..616627,616698..618479))	12.0737	-6.07864	-67.5855	0.0315118	0.0861978	1	14.4109	3.02237	8.12502	0.0983884	0.865038	1
Peff_UA202013_004831_1	Peff_UA202013-Chr2	complement(join(620119..622173,622208..622693,622773..623861))	0	#N/A	#N/A	#N/A	#N/A	#N/A	0.961589	8.1746	288.936	0.591546	0.865038	1
Peff_UA202013_004832_1	Peff_UA202013-Chr2	complement(join(624138..624281,624367..624420))	0	#N/A	#N/A	#N/A	#N/A	#N/A	104.296	10.7081	1672.89	0.482137	0.865038	1
Peff_UA202013_004833_1	Peff_UA202013-Chr2	627150..630464	44.8326	-8.43805	-346.821	0.0062459	0.0725747	1	75.8531	0.851384	1.80423	0.557582	0.865038	1
Peff_UA202013_004834_1	Peff_UA202013-Chr2	630904..631518	0	#N/A	#N/A	#N/A	#N/A	#N/A	28.3913	10.4581	1406.68	0.492498	0.865038	1
Peff_UA202013_004835_1	Peff_UA202013-Chr2	complement(631669..633540)	0	#N/A	#N/A	#N/A	#N/A	#N/A	16.7861	0.931326	1.90703	0.64126	0.865038	1
Peff_UA202013_004836_1	Peff_UA202013-Chr2	complement(633742..635250)	0	#N/A	#N/A	#N/A	#N/A	#N/A	17.9254	-0.709695	-1.63546	0.709004	0.869607	1
Peff_UA202013_004837_1	Peff_UA202013-Chr2	complement(join(635616..638558,638644..638690,640681..640761,640833..641229,641819..642052))	17.4476	-7.35129	-163.29	0.00988341	0.0725747	1	110.811	2.74176	6.68885	0.141081	0.865038	1
Peff_UA202013_004838_1	Peff_UA202013-Chr2	640204..641708	0	#N/A	#N/A	#N/A	#N/A	#N/A	23.9689	11.5037	2903.8	0.451677	0.865038	1
Peff_UA202013_004839_1	Peff_UA202013-Chr2	complement(join(642260..642292,642322..642540,642615..642834,642909..643027))	0	#N/A	#N/A	#N/A	#N/A	#N/A	14.43	9.41857	684.341	0.536078	0.865038	1
Peff_UA202013_004840_1	Peff_UA202013-Chr2	join(643570..643716,643763..644005)	0	#N/A	#N/A	#N/A	#N/A	#N/A	62.4085	4.15018	17.7553	0.0365198	0.865038	1
Peff_UA202013_004841_1	Peff_UA202013-Chr2	645029..646120	0	#N/A	#N/A	#N/A	#N/A	#N/A	23.382	11.0034	2052.78	0.471015	0.865038	1
Peff_UA202013_004842_1	Peff_UA202013-Chr2	complement(join(647645..648208,648291..648833,648910..648978,649045..649167,649242..649442,649503..649577,649650..649693,649774..649876))	0	#N/A	#N/A	#N/A	#N/A	#N/A	7.74378	10.0984	1096.28	0.507293	0.865038	1
Peff_UA202013_004843_1	Peff_UA202013-Chr2	650187..651134	0	#N/A	#N/A	#N/A	#N/A	#N/A	78.2812	-0.599514	-1.51521	0.750701	0.880789	1
Peff_UA202013_004844_1	Peff_UA202013-Chr2	complement(651211..652722)	0	#N/A	#N/A	#N/A	#N/A	#N/A	10.1817	-0.716724	-1.64345	0.674787	0.867215	1
Peff_UA202013_004845_1	Peff_UA202013-Chr2	653015..653836	0	#N/A	#N/A	#N/A	#N/A	#N/A	20.1752	10.3924	1344.07	0.495111	0.865038	1
Peff_UA202013_004846_1	Peff_UA202013-Chr2	join(654059..654209,654341..654384,654459..654716)	0	#N/A	#N/A	#N/A	#N/A	#N/A	36.041	10.3864	1338.49	0.495397	0.865038	1
Peff_UA202013_004847_1	Peff_UA202013-Chr2	complement(654765..655928)	40.5533	-6.91148	-120.382	0.0197033	0.0800553	1	19.3804	10.8291	1819.26	0.47786	0.865038	1
Peff_UA202013_004848_1	Peff_UA202013-Chr2	join(656112..656532,656804..657033)	0	#N/A	#N/A	#N/A	#N/A	#N/A	79.9364	0.479744	1.3945	0.823468	0.911586	1
Peff_UA202013_004849_1	Peff_UA202013-Chr2	complement(join(657326..657430,657490..657645))	0	#N/A	#N/A	#N/A	#N/A	#N/A	17.4575	8.51867	366.754	0.575856	0.865038	1
Peff_UA202013_004850_1	Peff_UA202013-Chr2	complement(657657..658007)	0	#N/A	#N/A	#N/A	#N/A	#N/A	27.3084	2.73739	6.66862	0.0976088	0.865038	1
Peff_UA202013_004851_1	Peff_UA202013-Chr2	complement(658071..658832)	0	#N/A	#N/A	#N/A	#N/A	#N/A	7.49179	8.88028	471.228	0.559801	0.865038	1
Peff_UA202013_004852_1	Peff_UA202013-Chr2	658989..661091	38.9718	5.74009	53.4489	0.104226	0.155126	1	33.2408	12.4774	5702.65	0.415049	0.865038	1
Peff_UA202013_004853_1	Peff_UA202013-Chr2	complement(join(661462..663002,663126..663240))	52.7431	-7.78173	-220.056	0.00773929	0.0725747	1	85.5775	2.25768	4.78223	0.182632	0.865038	1
Peff_UA202013_004854_1	Peff_UA202013-Chr2	complement(676792..677892)	0	#N/A	#N/A	#N/A	#N/A	#N/A	0.507647	5.65159	50.2687	0.712374	0.869697	1
Peff_UA202013_004855_1	Peff_UA202013-Chr2	680083..681420	0	#N/A	#N/A	#N/A	#N/A	#N/A	6.57475	-2.26946	-4.82144	0.148466	0.865038	1
Peff_UA202013_004856_1	Peff_UA202013-Chr2	complement(713581..714180)	81.945	-6.96125	-124.608	0.0191559	0.0792657	1	482.427	14.5245	23567.2	0.341537	0.865038	1
Peff_UA202013_004857_1	Peff_UA202013-Chr2	732405..733742	0	#N/A	#N/A	#N/A	#N/A	#N/A	14.3934	-0.899873	-1.8659	0.444736	0.865038	1
Peff_UA202013_004858_1	Peff_UA202013-Chr2	complement(join(734528..734993,735084..735709))	0	#N/A	#N/A	#N/A	#N/A	#N/A	29.538	11.3344	2582.18	0.457974	0.865038	1
Peff_UA202013_004859_1	Peff_UA202013-Chr2	join(736594..737249,737323..738022)	0	#N/A	#N/A	#N/A	#N/A	#N/A	23.5798	11.3565	2622.02	0.457034	0.865038	1
Peff_UA202013_004860_1	Peff_UA202013-Chr2	complement(738105..742475)	0	#N/A	#N/A	#N/A	#N/A	#N/A	9.81815	-0.109177	-1.07861	0.953276	0.975899	1
Peff_UA202013_004861_1	Peff_UA202013-Chr2	join(742620..742747,742817..742972,743047..743779)	0	#N/A	#N/A	#N/A	#N/A	#N/A	44.6426	1.59852	3.02832	0.446072	0.865038	1
Peff_UA202013_004862_1	Peff_UA202013-Chr2	complement(744490..746460)	0	#N/A	#N/A	#N/A	#N/A	#N/A	13.9579	11.1173	2221.51	0.466337	0.865038	1
Peff_UA202013_004863_1	Peff_UA202013-Chr2	complement(762614..764704)	87.0477	0.535643	1.44959	0.80191	0.852145	1	64.72	1.12088	2.17479	0.508538	0.865038	1
Peff_UA202013_004864_1	Peff_UA202013-Chr2	complement(765061..769230)	7.86044	-6.39395	-84.0953	0.032648	0.0861978	1	17.578	1.14799	2.21605	0.529385	0.865038	1
Peff_UA202013_004865_1	Peff_UA202013-Chr2	complement(769712..770599)	0	#N/A	#N/A	#N/A	#N/A	#N/A	46.0762	11.7118	3354.22	0.443902	0.865038	1
Peff_UA202013_004866_1	Peff_UA202013-Chr2	771361..772137	0	#N/A	#N/A	#N/A	#N/A	#N/A	35.3296	11.1231	2230.35	0.466085	0.865038	1
Peff_UA202013_004867_1	Peff_UA202013-Chr2	772346..775342	3.63472	-4.75111	-26.9294	0.0776639	0.126384	1	5.59915	10.38	1332.57	0.495842	0.865038	1
Peff_UA202013_004868_1	Peff_UA202013-Chr2	join(776155..776877,777376..777510,777697..777765,777886..780577)	19.9822	5.56129	47.2188	0.115084	0.163644	1	36.6272	-0.379547	-1.30093	0.783884	0.89252	1
Peff_UA202013_004869_1	Peff_UA202013-Chr2	complement(781470..782126)	0	#N/A	#N/A	#N/A	#N/A	#N/A	2.107	6.88964	118.574	0.651633	0.865744	1
Peff_UA202013_004870_1	Peff_UA202013-Chr2	complement(783171..784238)	355.92	0.0263262	1.01842	0.986825	0.98951	1	850.155	1.03058	2.04285	0.406797	0.865038	1
Peff_UA202013_004871_1	Peff_UA202013-Chr2	complement(784512..784856)	31.6696	-4.91534	-30.1763	0.0742925	0.123234	1	126.597	11.8112	3593.49	0.440103	0.865038	1
Peff_UA202013_004872_1	Peff_UA202013-Chr2	complement(join(836457..838495,838564..839029,839132..839244,839307..839792,839863..839992))	34.0225	-1.60016	-3.03177	0.500399	0.591712	1	51.7641	-3.49334	-11.2616	0.0148398	0.865038	1
Peff_UA202013_004873_1	Peff_UA202013-Chr2	join(841404..841687,841767..842934,843005..843078,843140..843896)	16.7503	-1.35524	-2.5584	0.55232	0.63957	1	14.4567	0.200835	1.14936	0.925607	0.961808	1
Peff_UA202013_004874_1	Peff_UA202013-Chr2	join(845459..845583,845667..845850)	0	#N/A	#N/A	#N/A	#N/A	#N/A	86.1677	1.22702	2.34083	0.508214	0.865038	1
Peff_UA202013_004875_1	Peff_UA202013-Chr2	complement(join(846276..846380,846440..847078,847156..847293,847362..847438,847520..847576,847691..847790))	3.25366	-3.22501	-9.35031	0.192694	0.247103	1	35.3745	0.865532	1.82201	0.659401	0.866895	1
Peff_UA202013_004876_1	Peff_UA202013-Chr2	847973..851980	16.5726	-7.39144	-167.898	0.0100805	0.0725747	1	12.801	12.0033	4105.4	0.432931	0.865038	1
Peff_UA202013_004877_1	Peff_UA202013-Chr2	complement(852595..853698)	0	#N/A	#N/A	#N/A	#N/A	#N/A	14.4611	10.338	1294.34	0.497249	0.865038	1
Peff_UA202013_004878_1	Peff_UA202013-Chr2	853868..854983	22.0282	-5.99678	-63.8573	0.0387852	0.0887068	1	37.3934	2.92624	7.60129	0.148767	0.865038	1
Peff_UA202013_004879_1	Peff_UA202013-Chr2	complement(join(855518..855676,855749..855999,856095..856200))	0	#N/A	#N/A	#N/A	#N/A	#N/A	7.08149	8.25203	304.866	0.588058	0.865038	1
Peff_UA202013_004880_1	Peff_UA202013-Chr2	856580..857626	0	#N/A	#N/A	#N/A	#N/A	#N/A	5.92057	8.99976	511.914	0.554617	0.865038	1
Peff_UA202013_004881_1	Peff_UA202013-Chr2	complement(join(857689..857822,857903..857960))	0	#N/A	#N/A	#N/A	#N/A	#N/A	7.47806	6.91668	120.817	0.650193	0.865549	1
Peff_UA202013_004882_1	Peff_UA202013-Chr2	join(858083..859125,859188..859311,859382..860119,860195..860458,860487..860681,860778..860961,861036..861139)	7.20985	-5.65469	-50.377	0.0484241	0.096254	1	10.7107	3.35354	10.2215	0.0766756	0.865038	1
Peff_UA202013_004883_1	Peff_UA202013-Chr2	complement(join(861677..861721,861799..862241,862313..862916,862989..863308,863400..863628))	0	#N/A	#N/A	#N/A	#N/A	#N/A	19.9817	2.57975	5.97835	0.1597	0.865038	1
Peff_UA202013_004884_1	Peff_UA202013-Chr2	join(864063..864491,864590..864680,864745..864830,864873..865019,865485..866024)	0	#N/A	#N/A	#N/A	#N/A	#N/A	15.2332	10.6532	1610.42	0.484476	0.865038	1
Peff_UA202013_004885_1	Peff_UA202013-Chr2	complement(join(866396..866659,866671..866961,867005..867094,867136..867401,867485..868739))	0	#N/A	#N/A	#N/A	#N/A	#N/A	4.42586	9.63088	792.835	0.526875	0.865038	1
Peff_UA202013_004886_1	Peff_UA202013-Chr2	join(870399..871094,871105..871110)	0	#N/A	#N/A	#N/A	#N/A	#N/A	5.2173	8.2475	303.909	0.588243	0.865038	1
Peff_UA202013_004887_1	Peff_UA202013-Chr2	join(871645..871818,871904..871978,872047..872088,872177..872332)	0	#N/A	#N/A	#N/A	#N/A	#N/A	7.52033	8.11628	277.488	0.594202	0.865038	1
Peff_UA202013_004888_1	Peff_UA202013-Chr2	complement(join(872381..872478,872563..872895,872967..873051,873143..873619,873677..873772,873839..873976,874055..874117,874188..874341,874407..875290))	38.3299	-7.73856	-213.569	0.00797557	0.0725747	1	6.35928	2.42575	5.37307	0.0914037	0.865038	1
Peff_UA202013_004889_1	Peff_UA202013-Chr2	join(875585..875884,875962..876210)	130.468	-7.47003	-177.297	0.0088385	0.0725747	1	190.351	0.0443721	1.03123	0.976857	0.988942	1
Peff_UA202013_004890_1	Peff_UA202013-Chr2	complement(join(876557..876655,876730..877494))	0	#N/A	#N/A	#N/A	#N/A	#N/A	70.1705	12.2583	4899.11	0.423329	0.865038	1
Peff_UA202013_004891_1	Peff_UA202013-Chr2	join(877704..878231,878314..878440,878541..879205,879268..879426)	0	#N/A	#N/A	#N/A	#N/A	#N/A	30.3841	11.8343	3651.57	0.439365	0.865038	1
Peff_UA202013_004892_1	Peff_UA202013-Chr2	complement(join(879553..879696,879767..879998,880101..880172,880239..881918,882031..882280,882374..882731))	19.3828	-0.602005	-1.51782	0.795046	0.847909	1	11.8309	1.31175	2.48242	0.509486	0.865038	1
Peff_UA202013_004893_1	Peff_UA202013-Chr2	complement(884265..890540)	0	#N/A	#N/A	#N/A	#N/A	#N/A	14.1137	1.25184	2.38145	0.555384	0.865038	1
Peff_UA202013_004894_1	Peff_UA202013-Chr2	join(890667..891953,892141..892218,892312..895749,895829..896194)	13.347	-7.45952	-176.011	0.0113673	0.0725747	1	8.44911	2.65903	6.31608	0.199773	0.865038	1
Peff_UA202013_004895_1	Peff_UA202013-Chr2	complement(join(896254..896982,897886..897918))	0	#N/A	#N/A	#N/A	#N/A	#N/A	54.9149	-0.716732	-1.64345	0.706652	0.869209	1
Peff_UA202013_004896_1	Peff_UA202013-Chr2	898258..902595	6.69632	-6.20751	-73.9005	0.0333889	0.0861978	1	5.29183	0.413375	1.3318	0.801691	0.900211	1
Peff_UA202013_004897_1	Peff_UA202013-Chr2	903251..904408	0	#N/A	#N/A	#N/A	#N/A	#N/A	6.51157	9.29806	629.499	0.541531	0.865038	1
Peff_UA202013_004898_1	Peff_UA202013-Chr2	join(904923..905487,905837..906205)	276.831	-0.623454	-1.54056	0.704561	0.774874	1	3081.97	1.25313	2.38357	0.336308	0.865038	1
Peff_UA202013_004899_1	Peff_UA202013-Chr2	complement(join(906242..906629,906705..907096))	0	#N/A	#N/A	#N/A	#N/A	#N/A	10.8687	9.46734	707.869	0.534023	0.865038	1
Peff_UA202013_004900_1	Peff_UA202013-Chr2	907302..909095	0	#N/A	#N/A	#N/A	#N/A	#N/A	8.99974	0.74071	1.671	0.64459	0.865038	1
Peff_UA202013_004901_1	Peff_UA202013-Chr2	complement(909385..910851)	0	#N/A	#N/A	#N/A	#N/A	#N/A	139.71	2.2653	4.80753	0.142277	0.865038	1
Peff_UA202013_004902_1	Peff_UA202013-Chr2	911292..911594	0	#N/A	#N/A	#N/A	#N/A	#N/A	17.0242	8.71072	418.976	0.567151	0.865038	1
Peff_UA202013_004903_1	Peff_UA202013-Chr2	complement(912243..913223)	0	#N/A	#N/A	#N/A	#N/A	#N/A	11.7959	0.750352	1.6822	0.552313	0.865038	1
Peff_UA202013_004904_1	Peff_UA202013-Chr2	complement(join(914449..914645,914719..915916))	0	#N/A	#N/A	#N/A	#N/A	#N/A	50.0309	-0.576651	-1.49138	0.750341	0.880789	1
Peff_UA202013_004905_1	Peff_UA202013-Chr2	complement(join(916135..917456,917540..917667,917745..917822,917895..918162,918222..918297))	17.169	0.644832	1.56356	0.770603	0.827561	1	70.6223	-0.309733	-1.23948	0.861116	0.928929	1
Peff_UA202013_004906_1	Peff_UA202013-Chr2	join(918489..918590,918699..919946,920022..920253,920323..920402)	0	#N/A	#N/A	#N/A	#N/A	#N/A	18.5698	11.2741	2476.59	0.460436	0.865038	1
Peff_UA202013_004907_1	Peff_UA202013-Chr2	complement(join(921397..922706,922840..922996,923092..923253))	0	#N/A	#N/A	#N/A	#N/A	#N/A	6.07529	-0.615824	-1.53243	0.685401	0.867837	1
Peff_UA202013_004908_1	Peff_UA202013-Chr2	923366..925222	0	#N/A	#N/A	#N/A	#N/A	#N/A	16.9003	0.387061	1.30773	0.842565	0.920521	1
Peff_UA202013_004909_1	Peff_UA202013-Chr2	925583..925957	0	#N/A	#N/A	#N/A	#N/A	#N/A	29.3234	-0.664259	-1.58475	0.678438	0.867238	1
Peff_UA202013_004910_1	Peff_UA202013-Chr2	join(926086..926124,926199..926435,926706..927809)	0	#N/A	#N/A	#N/A	#N/A	#N/A	5.7064	9.306	632.973	0.541051	0.865038	1
Peff_UA202013_004911_1	Peff_UA202013-Chr2	complement(928198..928392)	0	#N/A	#N/A	#N/A	#N/A	#N/A	0	#N/A	#N/A	#N/A	#N/A	#N/A
Peff_UA202013_004912_1	Peff_UA202013-Chr2	complement(join(929435..930223,930290..930342,930415..931630,931693..933222))	0	#N/A	#N/A	#N/A	#N/A	#N/A	2.42959	9.45398	701.346	0.534437	0.865038	1
Peff_UA202013_004913_1	Peff_UA202013-Chr2	join(933719..933809,933900..934543)	49.4025	-6.53164	-92.5168	0.0268187	0.0814679	1	29.4897	10.8068	1791.34	0.478545	0.865038	1
Peff_UA202013_004914_1	Peff_UA202013-Chr2	935597..937609	0	#N/A	#N/A	#N/A	#N/A	#N/A	9.42532	10.5655	1515.45	0.488307	0.865038	1
Peff_UA202013_004915_1	Peff_UA202013-Chr2	complement(join(937698..937877,937962..938493,938563..938627,938700..938788,938862..939378))	0	#N/A	#N/A	#N/A	#N/A	#N/A	32.9359	2.80462	6.98675	0.160465	0.865038	1
Peff_UA202013_004916_1	Peff_UA202013-Chr2	complement(939688..941778)	27.7845	-7.21148	-148.208	0.0154938	0.075515	1	120.046	1.65036	3.13912	0.299545	0.865038	1
Peff_UA202013_004917_1	Peff_UA202013-Chr2	942338..944017	0	#N/A	#N/A	#N/A	#N/A	#N/A	23.3008	-1.14782	-2.21579	0.524588	0.865038	1
Peff_UA202013_004918_1	Peff_UA202013-Chr2	join(944870..945005,945091..946616)	49.8556	-7.62975	-198.054	0.00656169	0.0725747	1	8.11638	10.112	1106.67	0.506669	0.865038	1
Peff_UA202013_004919_1	Peff_UA202013-Chr2	complement(join(947304..947869,948025..948442))	44.2815	-6.79571	-111.099	0.0228524	0.0814679	1	18.742	10.5737	1524.02	0.488024	0.865038	1
Peff_UA202013_004920_1	Peff_UA202013-Chr2	949088..950470	13.1276	-5.51877	-45.8475	0.052207	0.0991071	1	17.3564	0.533983	1.44792	0.780968	0.891491	1
Peff_UA202013_004921_1	Peff_UA202013-Chr2	join(951029..951610,951688..952461)	0	#N/A	#N/A	#N/A	#N/A	#N/A	12.7372	1.64646	3.13065	0.283959	0.865038	1
Peff_UA202013_004922_1	Peff_UA202013-Chr2	complement(953507..954502)	897.769	-2.92088	-7.5731	0.0211134	0.0814679	1	1117.77	1.76398	3.39635	0.22595	0.865038	1
Peff_UA202013_004923_1	Peff_UA202013-Chr2	complement(1016719..1017702)	39.7437	-6.63295	-99.2468	0.0200294	0.080907	1	5.26819	8.69839	415.409	0.567734	0.865038	1
Peff_UA202013_004924_1	Peff_UA202013-Chr2	complement(1114902..1115222)	0	#N/A	#N/A	#N/A	#N/A	#N/A	0	#N/A	#N/A	#N/A	#N/A	#N/A
Peff_UA202013_004925_1	Peff_UA202013-Chr2	complement(1127763..1128746)	110.686	2.82282	7.07546	0.264572	0.33057	1	11.2008	9.80252	893.005	0.519504	0.865038	1
Peff_UA202013_004926_1	Peff_UA202013-Chr2	1136181..1136777	0	#N/A	#N/A	#N/A	#N/A	#N/A	0	#N/A	#N/A	#N/A	#N/A	#N/A
Peff_UA202013_004927_1	Peff_UA202013-Chr2	complement(1152382..1153383)	391.228	1.67687	3.19733	0.287675	0.356703	1	126.137	0.692835	1.61646	0.65868	0.866895	1
Peff_UA202013_004928_1	Peff_UA202013-Chr2	1174990..1177419	0	#N/A	#N/A	#N/A	#N/A	#N/A	28.4411	2.04866	4.13721	0.320144	0.865038	1
Peff_UA202013_004929_1	Peff_UA202013-Chr2	complement(1177498..1177863)	0	#N/A	#N/A	#N/A	#N/A	#N/A	11.6989	8.48814	359.075	0.577321	0.865038	1
Peff_UA202013_004930_1	Peff_UA202013-Chr2	complement(join(1185667..1185840,1185912..1186190,1186262..1186493,1186564..1186667,1186749..1188194))	0	#N/A	#N/A	#N/A	#N/A	#N/A	17.2099	1.544	2.91603	0.454456	0.865038	1
Peff_UA202013_004931_1	Peff_UA202013-Chr2	1190963..1194202	20.8317	-0.79271	-1.73233	0.743564	0.808042	1	24.8153	1.40581	2.64966	0.474045	0.865038	1
Peff_UA202013_004932_1	Peff_UA202013-Chr2	1195553..1199113	0	#N/A	#N/A	#N/A	#N/A	#N/A	117.768	4.37112	20.6937	0.0116749	0.865038	1
Peff_UA202013_004933_1	Peff_UA202013-Chr2	1199244..1200059	0	#N/A	#N/A	#N/A	#N/A	#N/A	30.8179	0.759749	1.6932	0.68852	0.868181	1
Peff_UA202013_004934_1	Peff_UA202013-Chr2	complement(join(1200145..1200249,1200323..1200535,1200609..1200671,1200751..1201176,1201246..1201485,1201572..1201631))	22.9608	-6.01285	-64.5726	0.0386187	0.0887068	1	33.4806	0.557773	1.472	0.793211	0.895783	1
Peff_UA202013_004935_1	Peff_UA202013-Chr2	join(1201740..1202321,1202391..1202732,1202813..1202896)	0	#N/A	#N/A	#N/A	#N/A	#N/A	18.3121	0.314408	1.2435	0.862835	0.928929	1
Peff_UA202013_004936_1	Peff_UA202013-Chr2	1205422..1207884	0	#N/A	#N/A	#N/A	#N/A	#N/A	10.1573	0.920864	1.89325	0.627122	0.865038	1
Peff_UA202013_004937_1	Peff_UA202013-Chr2	join(1208493..1208943,1209048..1209239,1209319..1209400,1209483..1209681)	21.4608	-5.58798	-48.1004	0.0515978	0.0991071	1	191.594	2.01901	4.05306	0.219999	0.865038	1
Peff_UA202013_004938_1	Peff_UA202013-Chr2	complement(1209925..1224720)	0.382918	-4.05352	-16.6047	0.100074	0.151161	1	8.31755	13.2726	9895.67	0.386124	0.865038	1
Peff_UA202013_004939_1	Peff_UA202013-Chr2	complement(1225421..1232344)	34.382	-1.25651	-2.38917	0.543171	0.632366	1	29.8682	1.05568	2.07869	0.516795	0.865038	1
Peff_UA202013_004940_1	Peff_UA202013-Chr2	complement(1280952..1282457)	130.689	-2.00753	-4.02093	0.386268	0.469961	1	117.696	0.302629	1.23339	0.853914	0.927182	1
Peff_UA202013_004941_1	Peff_UA202013-Chr2	complement(1282729..1283733)	0	#N/A	#N/A	#N/A	#N/A	#N/A	19.8981	10.6755	1635.5	0.483515	0.865038	1
Peff_UA202013_004942_1	Peff_UA202013-Chr2	complement(join(1284278..1287559,1287670..1288098))	0	#N/A	#N/A	#N/A	#N/A	#N/A	11.4928	11.7448	3431.85	0.442585	0.865038	1
Peff_UA202013_004943_1	Peff_UA202013-Chr2	join(1288857..1288962,1289044..1289141)	0	#N/A	#N/A	#N/A	#N/A	#N/A	57.0243	9.91921	968.231	0.514885	0.865038	1
Peff_UA202013_004944_1	Peff_UA202013-Chr2	complement(join(1289022..1289178,1289273..1290732,1290812..1290994,1291039..1291183,1291218..1291690,1291787..1292011))	10.7182	-6.06619	-67.0046	0.0377631	0.0887068	1	6.23886	10.3776	1330.32	0.495759	0.865038	1
Peff_UA202013_004945_1	Peff_UA202013-Chr2	complement(1292376..1293587)	0	#N/A	#N/A	#N/A	#N/A	#N/A	9.93838	9.95729	994.132	0.513127	0.865038	1
Peff_UA202013_004946_1	Peff_UA202013-Chr2	join(1294017..1294483,1294561..1294759,1295108..1295195,1295260..1296114,1296557..1297155)	0	#N/A	#N/A	#N/A	#N/A	#N/A	11.1198	0.273971	1.20913	0.885677	0.93989	1
Peff_UA202013_004947_1	Peff_UA202013-Chr2	complement(1297287..1298453)	212.182	-9.26059	-613.358	0.00200905	0.0725747	1	341.849	2.52722	5.76459	0.179998	0.865038	1
Peff_UA202013_004948_1	Peff_UA202013-Chr2	1299078..1299719	0	#N/A	#N/A	#N/A	#N/A	#N/A	71.6651	-1.61975	-3.07321	0.286687	0.865038	1
Peff_UA202013_004949_1	Peff_UA202013-Chr2	complement(join(1299891..1302605,1302689..1303063))	0	#N/A	#N/A	#N/A	#N/A	#N/A	46.1403	5.69164	51.6838	0.00572993	0.780813	1
Peff_UA202013_004950_1	Peff_UA202013-Chr2	complement(1303534..1305657)	205.82	-1.51116	-2.85038	0.292695	0.362789	1	1488.07	2.71347	6.55896	0.0635638	0.865038	1
Peff_UA202013_004951_1	Peff_UA202013-Chr2	complement(1311963..1313105)	0	#N/A	#N/A	#N/A	#N/A	#N/A	20.6625	2.52754	5.76586	0.141662	0.865038	1
Peff_UA202013_004952_1	Peff_UA202013-Chr2	join(1313537..1313928,1314026..1314207,1314276..1314307)	0	#N/A	#N/A	#N/A	#N/A	#N/A	13.2085	9.36596	659.836	0.53843	0.865038	1
Peff_UA202013_004953_1	Peff_UA202013-Chr2	complement(1319943..1321391)	69.7975	0.250445	1.18957	0.911375	0.934152	1	71.5199	-2.91226	-7.52798	0.138823	0.865038	1
Peff_UA202013_004954_1	Peff_UA202013-Chr2	complement(1325430..1326104)	0	#N/A	#N/A	#N/A	#N/A	#N/A	8.29149	8.82465	453.404	0.562189	0.865038	1
Peff_UA202013_004955_1	Peff_UA202013-Chr2	1326625..1326879	0	#N/A	#N/A	#N/A	#N/A	#N/A	0	#N/A	#N/A	#N/A	#N/A	#N/A
Peff_UA202013_004956_1	Peff_UA202013-Chr2	1380574..1381014	0	#N/A	#N/A	#N/A	#N/A	#N/A	61.585	11.1126	2214.24	0.466276	0.865038	1
Peff_UA202013_004957_1	Peff_UA202013-Chr2	complement(1382785..1383054)	0	#N/A	#N/A	#N/A	#N/A	#N/A	2.00619	5.58643	48.049	0.715128	0.869697	1
Peff_UA202013_004958_1	Peff_UA202013-Chr2	join(1383458..1383700,1384030..1384221,1384253..1385836,1385915..1385968)	0	#N/A	#N/A	#N/A	#N/A	#N/A	41.4283	1.8813	3.68407	0.327685	0.865038	1
Peff_UA202013_004959_1	Peff_UA202013-Chr2	complement(join(1387574..1387892,1387957..1388156))	0	#N/A	#N/A	#N/A	#N/A	#N/A	13.5662	9.142	564.958	0.548394	0.865038	1
Peff_UA202013_004960_1	Peff_UA202013-Chr2	complement(1388720..1389094)	0	#N/A	#N/A	#N/A	#N/A	#N/A	29.9638	-0.415514	-1.33377	0.794577	0.896089	1
Peff_UA202013_004961_1	Peff_UA202013-Chr2	1393495..1393971	122.714	5.70154	52.0396	0.115456	0.163711	1	51.0888	-4.49157	-22.4955	6.74835e-05	0.0502016	0.552217
Peff_UA202013_004962_1	Peff_UA202013-Chr2	complement(1395696..1396094)	0	#N/A	#N/A	#N/A	#N/A	#N/A	3.74945	6.98957	127.078	0.64686	0.865038	1
Peff_UA202013_004963_1	Peff_UA202013-Chr2	1398119..1398595	0	#N/A	#N/A	#N/A	#N/A	#N/A	0.0901337	2.62666	6.17593	0.863715	0.928929	1
Peff_UA202013_004964_1	Peff_UA202013-Chr2	complement(join(1399509..1399523,1430663..1430968))	0	#N/A	#N/A	#N/A	#N/A	#N/A	0	#N/A	#N/A	#N/A	#N/A	#N/A
Peff_UA202013_004965_1	Peff_UA202013-Chr2	1433337..1433675	32.1335	-4.75111	-26.9294	0.0777407	0.126446	1	25.8674	9.46501	706.728	0.533933	0.865038	1
Peff_UA202013_004966_1	Peff_UA202013-Chr2	complement(1434950..1436020)	0	#N/A	#N/A	#N/A	#N/A	#N/A	30.9717	2.46679	5.52812	0.203745	0.865038	1
Peff_UA202013_004967_1	Peff_UA202013-Chr2	join(1438208..1438549,1438689..1442747,1442818..1445088,1445406..1445549)	0	#N/A	#N/A	#N/A	#N/A	#N/A	8.17843	12.1376	4505.77	0.428013	0.865038	1
Peff_UA202013_004968_1	Peff_UA202013-Chr2	complement(1445394..1445669)	0	#N/A	#N/A	#N/A	#N/A	#N/A	129.144	1.29598	2.45543	0.484018	0.865038	1
Peff_UA202013_004969_1	Peff_UA202013-Chr2	1446773..1447015	34.9732	-4.52797	-23.0703	0.0843732	0.132897	1	6.65093	7.02209	129.975	0.645329	0.865038	1
Peff_UA202013_004970_1	Peff_UA202013-Chr2	complement(1447083..1453529)	66.1057	-2.04048	-4.11383	0.204006	0.259208	1	18.7432	1.95885	3.88753	0.265376	0.865038	1
Peff_UA202013_004971_1	Peff_UA202013-Chr2	complement(join(1455351..1455414,1455487..1455869,1455948..1455989))	0	#N/A	#N/A	#N/A	#N/A	#N/A	258.996	0.958046	1.94268	0.509171	0.865038	1
Peff_UA202013_004972_1	Peff_UA202013-Chr2	join(1475713..1476166,1480412..1480749)	0	#N/A	#N/A	#N/A	#N/A	#N/A	7.20747	8.83798	457.612	0.561678	0.865038	1
Peff_UA202013_004973_1	Peff_UA202013-Chr2	complement(join(1485754..1485885,1485900..1486168,1486253..1486358))	0	#N/A	#N/A	#N/A	#N/A	#N/A	0	#N/A	#N/A	#N/A	#N/A	#N/A
Peff_UA202013_004974_1	Peff_UA202013-Chr2	complement(join(1486378..1486466,1486539..1486589,1486601..1486965,1487064..1487221))	0	#N/A	#N/A	#N/A	#N/A	#N/A	0.155582	3.32168	9.99829	0.828192	0.911845	1
Peff_UA202013_004975_1	Peff_UA202013-Chr2	complement(join(1489009..1489234,1489282..1489496))	0	#N/A	#N/A	#N/A	#N/A	#N/A	0	#N/A	#N/A	#N/A	#N/A	#N/A
Peff_UA202013_004976_1	Peff_UA202013-Chr2	complement(join(1506314..1506526,1506546..1506581))	0	#N/A	#N/A	#N/A	#N/A	#N/A	2.24397	5.50921	45.5445	0.719104	0.870144	1
Peff_UA202013_004977_1	Peff_UA202013-Chr2	complement(join(1507938..1508269,1517980..1517998,1518822..1518890))	0	#N/A	#N/A	#N/A	#N/A	#N/A	0	#N/A	#N/A	#N/A	#N/A	#N/A
Peff_UA202013_004978_1	Peff_UA202013-Chr2	complement(1521715..1522887)	87.6802	6.06494	66.9466	0.0933934	0.143274	1	8.13884	-0.0766221	-1.05455	0.953195	0.975899	1
Peff_UA202013_004979_1	Peff_UA202013-Chr2	complement(join(1540510..1540588,1540658..1541812,1541981..1542147))	0	#N/A	#N/A	#N/A	#N/A	#N/A	4.06233	8.84878	461.05	0.56118	0.865038	1
Peff_UA202013_004980_1	Peff_UA202013-Chr2	join(1571367..1572346,1572357..1572417,1573263..1574300)	0	#N/A	#N/A	#N/A	#N/A	#N/A	5.55806	9.89659	953.167	0.515711	0.865038	1
[truncated: 7,749 more rows]

## Sheet: R19 vs R13 on NIL3
Supplementary File 3 - Raw data from pairwise comparisons for P. effusa race 13 and 19
Pairwise comparisons from R13 or R19 at 6 dpi vs 1 dpi on NIL3
			R13						R19
Name	Chromosome	Region	6dpi vs. 1dpi R13-NIL3 - Max group mean	6dpi vs. 1dpi R13-NIL3 - Log₂ fold change	6dpi vs. 1dpi R13-NIL3 - Fold change	6dpi vs. 1dpi R13-NIL3 - P-value	6dpi vs. 1dpi R13-NIL3 - FDR p-value	6dpi vs. 1dpi R13-NIL3 - Bonferroni	6dpi vs. 1dpi R19-NIL3 - Max group mean	6dpi vs. 1dpi R19-NIL3 - Log₂ fold change	6dpi vs. 1dpi R19-NIL3 - Fold change	6dpi vs. 1dpi R19-NIL3 - P-value	6dpi vs. 1dpi R19-NIL3 - FDR p-value	6dpi vs. 1dpi R19-NIL3 - Bonferroni
Peff_UA202013_000001_1	Peff_UA202013-Chr1	60377..61747	0	#N/A	#N/A	#N/A	#N/A	#N/A	0	#N/A	#N/A	#N/A	#N/A	#N/A
Peff_UA202013_000002_1	Peff_UA202013-Chr1	complement(61822..64053)	51.1892	0.202979	1.15107	0.925494	0.978694	1	24.4862	-7.05367	-132.851	0.112692	0.320276	1
Peff_UA202013_000003_1	Peff_UA202013-Chr1	join(65940..66203,66268..66357,66433..66561,66579..66722,66797..67613,67674..67754,67821..67942,68004..68075,68151..68363,68527..69033,69107..69221,69295..70073,70145..70318,70394..71491)	29.6709	1.31926	2.49538	0.551131	0.829955	1	16.3188	-0.835908	-1.78498	0.734957	0.795704	1
Peff_UA202013_000004_1	Peff_UA202013-Chr1	complement(join(71632..71904,71988..72650,72724..72901,72993..73042))	0	#N/A	#N/A	#N/A	#N/A	#N/A	45.0628	-7.11752	-138.864	0.110499	0.320276	1
Peff_UA202013_000005_1	Peff_UA202013-Chr1	complement(join(73230..73350,73445..73620,73692..73784,73844..73915,73983..74026,74096..74165,74228..74290,74383..74520,74593..74803,74951..74961))	0	#N/A	#N/A	#N/A	#N/A	#N/A	0	#N/A	#N/A	#N/A	#N/A	#N/A
Peff_UA202013_000006_1	Peff_UA202013-Chr1	complement(75075..83750)	9.71775	-7.12818	-139.893	0.0261887	#N/A	1	3.98912	-6.12624	-69.8523	0.163783	0.320276	1
Peff_UA202013_000007_1	Peff_UA202013-Chr1	complement(98039..98404)	0	#N/A	#N/A	#N/A	#N/A	#N/A	0	#N/A	#N/A	#N/A	#N/A	#N/A
Peff_UA202013_000008_1	Peff_UA202013-Chr1	complement(98441..98803)	0	#N/A	#N/A	#N/A	#N/A	#N/A	0	#N/A	#N/A	#N/A	#N/A	#N/A
Peff_UA202013_000009_1	Peff_UA202013-Chr1	100848..101549	0	#N/A	#N/A	#N/A	#N/A	#N/A	0	#N/A	#N/A	#N/A	#N/A	#N/A
Peff_UA202013_000010_1	Peff_UA202013-Chr1	130425..131315	651.905	2.40792	5.3071	0.0458224	0.150626	1	100.519	-7.34952	-163.089	0.105875	0.320276	1
Peff_UA202013_000011_1	Peff_UA202013-Chr1	complement(join(156194..156478,156522..157226,157298..158356))	36.7388	-6.9669	-125.097	0.0313009	#N/A	1	0	#N/A	#N/A	#N/A	#N/A	#N/A
Peff_UA202013_000012_1	Peff_UA202013-Chr1	159152..160096	0	#N/A	#N/A	#N/A	#N/A	#N/A	0	#N/A	#N/A	#N/A	#N/A	#N/A
Peff_UA202013_000013_1	Peff_UA202013-Chr1	join(181145..181158,181235..181316,181394..181485,181569..182213)	0	#N/A	#N/A	#N/A	#N/A	#N/A	32.8186	-5.78033	-54.9606	0.19033	0.320276	1
Peff_UA202013_000014_1	Peff_UA202013-Chr1	complement(182543..183472)	0	#N/A	#N/A	#N/A	#N/A	#N/A	0	#N/A	#N/A	#N/A	#N/A	#N/A
Peff_UA202013_000015_1	Peff_UA202013-Chr1	complement(183778..185064)	68.5363	-1.17162	-2.25264	0.599422	0.85892	1	35.505	1.40564	2.64935	0.58709	0.655454	1
Peff_UA202013_000016_1	Peff_UA202013-Chr1	complement(185394..187148)	0	#N/A	#N/A	#N/A	#N/A	#N/A	74.9865	-7.89101	-237.373	0.0836398	0.320276	1
Peff_UA202013_000017_1	Peff_UA202013-Chr1	join(187273..187332,187396..188031)	106.952	5.97395	62.8548	0.0791113	#N/A	1	199.554	-8.11149	-276.567	0.0709071	0.320276	1
Peff_UA202013_000018_1	Peff_UA202013-Chr1	189189..190205	2.31804	-2.2931	-4.90107	0.379055	#N/A	1	0	#N/A	#N/A	#N/A	#N/A	#N/A
Peff_UA202013_000019_1	Peff_UA202013-Chr1	join(191125..191920,192106..192194)	0	#N/A	#N/A	#N/A	#N/A	#N/A	0	#N/A	#N/A	#N/A	#N/A	#N/A
Peff_UA202013_000020_1	Peff_UA202013-Chr1	join(192541..192609,192684..193947,194029..194175,194247..194628,194688..195039)	4.25916	-4.91811	-30.2343	0.102089	#N/A	1	0	#N/A	#N/A	#N/A	#N/A	#N/A
Peff_UA202013_000021_1	Peff_UA202013-Chr1	complement(join(195093..195549,195624..196720,196793..198814,198888..199139,199241..199684,199760..200056))	0	#N/A	#N/A	#N/A	#N/A	#N/A	11.9364	-6.87937	-117.733	0.126638	0.320276	1
Peff_UA202013_000022_1	Peff_UA202013-Chr1	218573..219658	1912.99	0.289106	1.22188	0.684505	0.893784	1	436.857	-9.77167	-874.107	0.0251764	0.320276	1
Peff_UA202013_000023_1	Peff_UA202013-Chr1	239168..240118	0	#N/A	#N/A	#N/A	#N/A	#N/A	0	#N/A	#N/A	#N/A	#N/A	#N/A
Peff_UA202013_000024_1	Peff_UA202013-Chr1	complement(240279..242570)	21.0737	-6.00233	-64.1037	0.0599343	#N/A	1	0	#N/A	#N/A	#N/A	#N/A	#N/A
Peff_UA202013_000025_1	Peff_UA202013-Chr1	242907..245483	10.9776	-6.59603	-96.7393	0.0396563	#N/A	1	37.5685	-7.49854	-180.836	0.095472	0.320276	1
Peff_UA202013_000026_1	Peff_UA202013-Chr1	245618..246139	0	#N/A	#N/A	#N/A	#N/A	#N/A	0	#N/A	#N/A	#N/A	#N/A	#N/A
Peff_UA202013_000027_1	Peff_UA202013-Chr1	join(246419..246514,246580..246678,246726..246854,246865..247083,247175..249355)	11.5263	1.01884	2.02629	0.677778	#N/A	1	17.3516	-6.67267	-102.017	0.138356	0.320276	1
Peff_UA202013_000028_1	Peff_UA202013-Chr1	complement(249455..251713)	8.34863	-5.9935	-63.7124	0.0554824	#N/A	1	0	#N/A	#N/A	#N/A	#N/A	#N/A
Peff_UA202013_000029_1	Peff_UA202013-Chr1	complement(253636..255093)	76.4045	-2.6194	-6.14494	0.206019	0.469454	1	0	#N/A	#N/A	#N/A	#N/A	#N/A
Peff_UA202013_000030_1	Peff_UA202013-Chr1	complement(join(256403..256728,256774..256830,256845..257097,257183..257320,257404..257760))	0	#N/A	#N/A	#N/A	#N/A	#N/A	0	#N/A	#N/A	#N/A	#N/A	#N/A
Peff_UA202013_000031_1	Peff_UA202013-Chr1	complement(join(257926..258182,258254..258506,258586..259080))	676.142	-2.52521	-5.75658	0.0170302	0.105544	1	157.978	-8.46288	-352.842	0.0551214	0.320276	1
Peff_UA202013_000032_1	Peff_UA202013-Chr1	join(259311..259359,259431..259660,259734..259846,259920..260052)	0	#N/A	#N/A	#N/A	#N/A	#N/A	0	#N/A	#N/A	#N/A	#N/A	#N/A
Peff_UA202013_000033_1	Peff_UA202013-Chr1	join(260314..260404,260729..261034,261106..261398,261454..261525)	65.9677	-6.36739	-82.5608	0.0417994	#N/A	1	57.5684	-6.36497	-82.4229	0.158323	0.320276	1
Peff_UA202013_000034_1	Peff_UA202013-Chr1	complement(261699..262130)	27.8807	-4.37788	-20.7909	0.141226	#N/A	1	0	#N/A	#N/A	#N/A	#N/A	#N/A
Peff_UA202013_000035_1	Peff_UA202013-Chr1	join(264249..264388,264602..264689,264758..264850,264910..265113)	0	#N/A	#N/A	#N/A	#N/A	#N/A	34.8152	-5.22693	-37.451	0.239008	0.343528	1
Peff_UA202013_000036_1	Peff_UA202013-Chr1	join(265370..265468,265544..265732,265850..267940,268023..268673)	27.5248	-7.35595	-163.818	0.0199815	#N/A	1	23.9989	-1.12598	-2.1825	0.655307	0.72208	1
Peff_UA202013_000037_1	Peff_UA202013-Chr1	269763..274241	53.8918	-9.305	-632.535	0.0011448	0.042561	1	0	#N/A	#N/A	#N/A	#N/A	#N/A
Peff_UA202013_000038_1	Peff_UA202013-Chr1	complement(274345..275196)	0	#N/A	#N/A	#N/A	#N/A	#N/A	0	#N/A	#N/A	#N/A	#N/A	#N/A
Peff_UA202013_000039_1	Peff_UA202013-Chr1	join(275356..275522,275598..276972)	0	#N/A	#N/A	#N/A	#N/A	#N/A	0	#N/A	#N/A	#N/A	#N/A	#N/A
Peff_UA202013_000040_1	Peff_UA202013-Chr1	complement(join(277163..277255,277318..277473,277553..277636,277706..278158))	40.9678	-5.48918	-44.9167	0.0863521	#N/A	1	0	#N/A	#N/A	#N/A	#N/A	#N/A
Peff_UA202013_000041_1	Peff_UA202013-Chr1	278297..279313	53.8261	-6.16636	-71.8225	0.0552707	#N/A	1	26.9586	-5.74061	-53.4683	0.198052	0.321976	1
Peff_UA202013_000042_1	Peff_UA202013-Chr1	join(279674..280049,280172..280275,280448..281114,281197..281270,281342..281536,281575..282042)	10.3697	0.408029	1.32687	0.865589	#N/A	1	23.1582	-6.5569	-94.1508	0.143503	0.320276	1
Peff_UA202013_000043_1	Peff_UA202013-Chr1	complement(join(282117..282592,282679..283947,283967..284172,284234..284602,284675..285208,285303..285511))	18.6507	5.6066	48.7255	0.104198	#N/A	1	0	#N/A	#N/A	#N/A	#N/A	#N/A
Peff_UA202013_000044_1	Peff_UA202013-Chr1	complement(join(301106..301763,301836..303660,303735..304013,304093..305491))	5.16468	5.18623	36.4091	0.124949	#N/A	1	0	#N/A	#N/A	#N/A	#N/A	#N/A
Peff_UA202013_000045_1	Peff_UA202013-Chr1	329246..329959	0	#N/A	#N/A	#N/A	#N/A	#N/A	0	#N/A	#N/A	#N/A	#N/A	#N/A
Peff_UA202013_000046_1	Peff_UA202013-Chr1	join(330768..330935,331023..331106,331186..331224)	0	#N/A	#N/A	#N/A	#N/A	#N/A	0	#N/A	#N/A	#N/A	#N/A	#N/A
Peff_UA202013_000047_1	Peff_UA202013-Chr1	join(331392..331943,332018..332323)	0	#N/A	#N/A	#N/A	#N/A	#N/A	0	#N/A	#N/A	#N/A	#N/A	#N/A
Peff_UA202013_000048_1	Peff_UA202013-Chr1	complement(join(332651..333751,333822..334022))	16.5056	0.975659	1.96654	0.685368	#N/A	1	30.8844	-2.71881	-6.5833	0.306705	0.390734	1
Peff_UA202013_000049_1	Peff_UA202013-Chr1	336666..337343	0	#N/A	#N/A	#N/A	#N/A	#N/A	0	#N/A	#N/A	#N/A	#N/A	#N/A
Peff_UA202013_000050_1	Peff_UA202013-Chr1	complement(join(338324..338618,338685..338772,338834..339401))	0	#N/A	#N/A	#N/A	#N/A	#N/A	0	#N/A	#N/A	#N/A	#N/A	#N/A
Peff_UA202013_000051_1	Peff_UA202013-Chr1	complement(join(339558..339650,339728..340237,340324..340638))	0	#N/A	#N/A	#N/A	#N/A	#N/A	0	#N/A	#N/A	#N/A	#N/A	#N/A
Peff_UA202013_000052_1	Peff_UA202013-Chr1	join(340754..340930,341005..341256,341326..341655)	43.4838	-2.04221	-4.11875	0.392829	#N/A	1	23.9515	-5.27436	-38.7027	0.22241	0.329695	1
Peff_UA202013_000053_1	Peff_UA202013-Chr1	join(341691..341857,341919..342074,342139..342214,342283..342332,342412..342475,342547..343026)	90.4494	-7.19108	-146.127	0.0199639	0.113596	1	7.32293	-3.81148	-14.0401	0.349952	0.438422	1
Peff_UA202013_000054_1	Peff_UA202013-Chr1	complement(join(343215..343345,343472..344768))	56.0173	-7.14612	-141.643	0.0226794	#N/A	1	11.1765	3.66594	12.6929	0.184927	0.320276	1
Peff_UA202013_000055_1	Peff_UA202013-Chr1	join(345297..345439,345510..345642,345732..345899,345964..346119,346325..346519,346593..346862,346935..347018,347105..347245)	3.65495	-3.66919	-12.7215	0.193343	#N/A	1	45.0956	-6.9725	-125.583	0.121564	0.320276	1
Peff_UA202013_000056_1	Peff_UA202013-Chr1	complement(join(347350..347377,347461..347559,347625..348554,348630..348943))	2.19629	-2.29296	-4.9006	0.374057	#N/A	1	0	#N/A	#N/A	#N/A	#N/A	#N/A
Peff_UA202013_000057_1	Peff_UA202013-Chr1	join(349512..350576,350643..350915)	42.3823	-6.45933	-87.994	0.0375947	#N/A	1	29.891	-6.4309	-86.2769	0.151399	0.320276	1
Peff_UA202013_000058_1	Peff_UA202013-Chr1	complement(351175..351828)	38.8342	0.819115	1.76432	0.732846	#N/A	1	0	#N/A	#N/A	#N/A	#N/A	#N/A
Peff_UA202013_000059_1	Peff_UA202013-Chr1	complement(join(352289..353041,353100..353258,353323..353373,353446..353517,353601..354023))	16.4075	4.86192	29.0793	0.156545	#N/A	1	37.2626	-0.549652	-1.46373	0.830388	0.876573	1
Peff_UA202013_000060_1	Peff_UA202013-Chr1	complement(354200..355735)	5.88108	-3.95648	-15.5246	0.172139	#N/A	1	0	#N/A	#N/A	#N/A	#N/A	#N/A
Peff_UA202013_000061_1	Peff_UA202013-Chr1	356623..357618	17.6535	4.89281	29.7087	0.1418	#N/A	1	0	#N/A	#N/A	#N/A	#N/A	#N/A
Peff_UA202013_000062_1	Peff_UA202013-Chr1	358134..359708	0	#N/A	#N/A	#N/A	#N/A	#N/A	0	#N/A	#N/A	#N/A	#N/A	#N/A
Peff_UA202013_000063_1	Peff_UA202013-Chr1	complement(359849..361609)	1.70989	-2.29296	-4.9006	0.374234	#N/A	1	0	#N/A	#N/A	#N/A	#N/A	#N/A
Peff_UA202013_000064_1	Peff_UA202013-Chr1	complement(join(362206..362536,362572..362631,362851..363665))	22.471	-5.52279	-45.9753	0.0794792	#N/A	1	105.741	1.18654	2.27607	0.641969	0.709064	1
Peff_UA202013_000065_1	Peff_UA202013-Chr1	join(363742..364221,364283..364375)	0	#N/A	#N/A	#N/A	#N/A	#N/A	0	#N/A	#N/A	#N/A	#N/A	#N/A
Peff_UA202013_000066_1	Peff_UA202013-Chr1	complement(join(364594..365071,365148..365545))	22.302	0.689053	1.61223	0.770545	#N/A	1	0	#N/A	#N/A	#N/A	#N/A	#N/A
Peff_UA202013_000067_1	Peff_UA202013-Chr1	366064..367110	0	#N/A	#N/A	#N/A	#N/A	#N/A	0	#N/A	#N/A	#N/A	#N/A	#N/A
Peff_UA202013_000068_1	Peff_UA202013-Chr1	complement(join(368019..368135,368202..368873))	20.9152	-5.79208	-55.4101	0.0628946	#N/A	1	72.9084	-7.30767	-158.426	0.106556	0.320276	1
Peff_UA202013_000069_1	Peff_UA202013-Chr1	416021..417091	67.9812	-0.880982	-1.84163	0.694134	0.896702	1	54.3169	-6.9725	-125.583	0.121575	0.320276	1
Peff_UA202013_000070_1	Peff_UA202013-Chr1	complement(417183..419762)	0	#N/A	#N/A	#N/A	#N/A	#N/A	33.2971	-7.29123	-156.632	0.109121	0.320276	1
Peff_UA202013_000071_1	Peff_UA202013-Chr1	complement(419907..427901)	3.17914	-0.0424399	-1.02985	0.985983	#N/A	1	13.9284	-7.72534	-211.62	0.0856931	0.320276	1
Peff_UA202013_000072_1	Peff_UA202013-Chr1	complement(join(428042..428544,428612..429122))	0	#N/A	#N/A	#N/A	#N/A	#N/A	0	#N/A	#N/A	#N/A	#N/A	#N/A
Peff_UA202013_000073_1	Peff_UA202013-Chr1	429320..430225	31.3548	0.445659	1.36194	0.855375	#N/A	1	70.4637	1.28978	2.44491	0.606591	0.674796	1
Peff_UA202013_000074_1	Peff_UA202013-Chr1	complement(430343..433267)	12.3533	-5.92759	-60.867	0.0634503	#N/A	1	0	#N/A	#N/A	#N/A	#N/A	#N/A
Peff_UA202013_000075_1	Peff_UA202013-Chr1	join(433831..433996,434093..434538,434615..434902,434971..435111)	261.984	-0.815198	-1.75954	0.56274	0.831474	1	77.0009	-0.503981	-1.41812	0.84603	0.88911	1
Peff_UA202013_000076_1	Peff_UA202013-Chr1	complement(join(435887..436018,436081..436368,436441..436793,436877..437270))	34.1181	5.11252	34.5957	0.136349	#N/A	1	0	#N/A	#N/A	#N/A	#N/A	#N/A
Peff_UA202013_000077_1	Peff_UA202013-Chr1	join(438269..438291,438476..438984,439070..439578)	31.8177	-0.377745	-1.29931	0.873588	#N/A	1	0	#N/A	#N/A	#N/A	#N/A	#N/A
Peff_UA202013_000078_1	Peff_UA202013-Chr1	complement(join(440373..442135,442204..444062,444138..444460,444539..444753,444788..445348,445414..445633,445708..445806,445849..446560))	8.73378	6.22609	74.8581	0.0622645	#N/A	1	0	#N/A	#N/A	#N/A	#N/A	#N/A
Peff_UA202013_000079_1	Peff_UA202013-Chr1	join(446497..446520,446971..447633,447700..447726)	0	#N/A	#N/A	#N/A	#N/A	#N/A	50.9221	1.08343	2.11907	0.669353	0.73408	1
Peff_UA202013_000080_1	Peff_UA202013-Chr1	complement(448539..451001)	12.7478	5.23465	37.6518	0.127437	#N/A	1	0	#N/A	#N/A	#N/A	#N/A	#N/A
Peff_UA202013_000081_1	Peff_UA202013-Chr1	complement(join(451840..452041,452283..452373,452436..452609,452674..453045,453123..453915,453994..454453,454886..457026))	15.9494	5.83803	57.2035	0.0870602	#N/A	1	0	#N/A	#N/A	#N/A	#N/A	#N/A
Peff_UA202013_000082_1	Peff_UA202013-Chr1	join(458106..458683,458902..459589,461319..461967,462047..462969,463035..463168,463278..463372,463396..463815,463895..464127,464203..464280,464360..464659,464732..464977)	20.2843	-1.83703	-3.57275	0.418499	#N/A	1	8.46038	-6.68125	-102.626	0.140306	0.320276	1
Peff_UA202013_000083_1	Peff_UA202013-Chr1	465457..466227	0	#N/A	#N/A	#N/A	#N/A	#N/A	0	#N/A	#N/A	#N/A	#N/A	#N/A
Peff_UA202013_000084_1	Peff_UA202013-Chr1	508071..510776	0	#N/A	#N/A	#N/A	#N/A	#N/A	0	#N/A	#N/A	#N/A	#N/A	#N/A
Peff_UA202013_000085_1	Peff_UA202013-Chr1	complement(511637..514342)	0	#N/A	#N/A	#N/A	#N/A	#N/A	0	#N/A	#N/A	#N/A	#N/A	#N/A
Peff_UA202013_000086_1	Peff_UA202013-Chr1	538659..539867	0	#N/A	#N/A	#N/A	#N/A	#N/A	0	#N/A	#N/A	#N/A	#N/A	#N/A
Peff_UA202013_000087_1	Peff_UA202013-Chr1	539916..540113	0	#N/A	#N/A	#N/A	#N/A	#N/A	0	#N/A	#N/A	#N/A	#N/A	#N/A
Peff_UA202013_000088_1	Peff_UA202013-Chr1	join(548527..548606,548621..548969,549047..549839,549917..550066,550105..550287,550352..550525,550589..550752)	0	#N/A	#N/A	#N/A	#N/A	#N/A	0	#N/A	#N/A	#N/A	#N/A	#N/A
Peff_UA202013_000089_1	Peff_UA202013-Chr1	complement(568106..568303)	0	#N/A	#N/A	#N/A	#N/A	#N/A	0	#N/A	#N/A	#N/A	#N/A	#N/A
Peff_UA202013_000090_1	Peff_UA202013-Chr1	complement(join(570252..570305,581255..581413))	0	#N/A	#N/A	#N/A	#N/A	#N/A	0	#N/A	#N/A	#N/A	#N/A	#N/A
Peff_UA202013_000091_1	Peff_UA202013-Chr1	582439..584286	0	#N/A	#N/A	#N/A	#N/A	#N/A	0	#N/A	#N/A	#N/A	#N/A	#N/A
Peff_UA202013_000092_1	Peff_UA202013-Chr1	complement(586880..588727)	0	#N/A	#N/A	#N/A	#N/A	#N/A	0	#N/A	#N/A	#N/A	#N/A	#N/A
Peff_UA202013_000093_1	Peff_UA202013-Chr1	616514..618127	0	#N/A	#N/A	#N/A	#N/A	#N/A	0	#N/A	#N/A	#N/A	#N/A	#N/A
Peff_UA202013_000094_1	Peff_UA202013-Chr1	complement(620078..622561)	18.8838	6.06525	66.961	0.0678301	#N/A	1	0	#N/A	#N/A	#N/A	#N/A	#N/A
Peff_UA202013_000095_1	Peff_UA202013-Chr1	complement(join(642097..642267,642376..642534,642565..642684))	0	#N/A	#N/A	#N/A	#N/A	#N/A	0	#N/A	#N/A	#N/A	#N/A	#N/A
Peff_UA202013_000096_1	Peff_UA202013-Chr1	complement(647284..649773)	0	#N/A	#N/A	#N/A	#N/A	#N/A	0	#N/A	#N/A	#N/A	#N/A	#N/A
Peff_UA202013_000097_1	Peff_UA202013-Chr1	651559..652740	0	#N/A	#N/A	#N/A	#N/A	#N/A	0	#N/A	#N/A	#N/A	#N/A	#N/A
Peff_UA202013_000098_1	Peff_UA202013-Chr1	complement(652905..654401)	0	#N/A	#N/A	#N/A	#N/A	#N/A	0	#N/A	#N/A	#N/A	#N/A	#N/A
Peff_UA202013_000099_1	Peff_UA202013-Chr1	656213..660364	43.4067	-1.34049	-2.53238	0.427893	0.724069	1	8.75683	-6.29267	-78.3937	0.159667	0.320276	1
Peff_UA202013_000100_1	Peff_UA202013-Chr1	join(660615..660965,661071..662342)	0	#N/A	#N/A	#N/A	#N/A	#N/A	0	#N/A	#N/A	#N/A	#N/A	#N/A
Peff_UA202013_000101_1	Peff_UA202013-Chr1	662915..667033	0	#N/A	#N/A	#N/A	#N/A	#N/A	0	#N/A	#N/A	#N/A	#N/A	#N/A
Peff_UA202013_000102_1	Peff_UA202013-Chr1	complement(join(667217..668668,668753..668962))	17.0213	-2.17285	-4.50912	0.373523	#N/A	1	18.684	-5.94362	-61.5472	0.181952	0.320276	1
Peff_UA202013_000103_1	Peff_UA202013-Chr1	complement(join(669294..669532,669617..669871,669944..670056,670131..670705,670780..670960,671039..671085,671109..671376,671459..671700))	0	#N/A	#N/A	#N/A	#N/A	#N/A	0	#N/A	#N/A	#N/A	#N/A	#N/A
Peff_UA202013_000104_1	Peff_UA202013-Chr1	complement(join(672058..672470,672534..672609,672684..672740,672778..672966))	0	#N/A	#N/A	#N/A	#N/A	#N/A	24.7336	-5.27436	-38.7027	0.222468	0.329695	1
Peff_UA202013_000105_1	Peff_UA202013-Chr1	join(673334..673528,673608..673691,673773..673975,674050..674137,674221..675522,675841..675945)	24.7174	-6.28866	-78.1762	0.0441827	#N/A	1	0	#N/A	#N/A	#N/A	#N/A	#N/A
Peff_UA202013_000106_1	Peff_UA202013-Chr1	complement(join(676128..676637,676723..677158,677233..677384))	0	#N/A	#N/A	#N/A	#N/A	#N/A	0	#N/A	#N/A	#N/A	#N/A	#N/A
Peff_UA202013_000107_1	Peff_UA202013-Chr1	complement(join(678338..678735,678850..679022,680040..680433,680548..680695))	99.3369	-7.63036	-198.138	0.0122038	#N/A	1	9.80009	-1.12861	-2.18648	0.633816	0.701724	1
Peff_UA202013_000108_1	Peff_UA202013-Chr1	join(681309..681413,681553..681928,681990..682108,682178..682777,682857..682967,683109..683774)	0	#N/A	#N/A	#N/A	#N/A	#N/A	23.1133	-6.4203	-85.6452	0.15364	0.320276	1
Peff_UA202013_000109_1	Peff_UA202013-Chr1	complement(684055..684693)	0	#N/A	#N/A	#N/A	#N/A	#N/A	45.5191	-5.96784	-62.5893	0.177989	0.320276	1
Peff_UA202013_000110_1	Peff_UA202013-Chr1	complement(join(684924..684974,685027..685110,685177..685251))	0	#N/A	#N/A	#N/A	#N/A	#N/A	0	#N/A	#N/A	#N/A	#N/A	#N/A
Peff_UA202013_000111_1	Peff_UA202013-Chr1	686001..687911	0	#N/A	#N/A	#N/A	#N/A	#N/A	0	#N/A	#N/A	#N/A	#N/A	#N/A
Peff_UA202013_000112_1	Peff_UA202013-Chr1	join(688048..688283,688367..688450,688521..688608,688676..688953,689037..689379,689455..689672,689737..689974)	11.1125	-5.79208	-55.4101	0.0629151	#N/A	1	0	#N/A	#N/A	#N/A	#N/A	#N/A
Peff_UA202013_000113_1	Peff_UA202013-Chr1	690137..690832	0	#N/A	#N/A	#N/A	#N/A	#N/A	149.69	-7.56167	-188.925	0.0975445	0.320276	1
Peff_UA202013_000114_1	Peff_UA202013-Chr1	complement(join(692351..692809,692910..693009,693091..693197,693260..693319))	47.3664	5.36033	41.0791	0.118786	#N/A	1	0	#N/A	#N/A	#N/A	#N/A	#N/A
Peff_UA202013_000115_1	Peff_UA202013-Chr1	complement(join(693333..693486,693568..693623,693683..693893,693990..694068,694082..694897,694973..695111))	0	#N/A	#N/A	#N/A	#N/A	#N/A	12.4943	-5.27436	-38.7027	0.222526	0.329695	1
Peff_UA202013_000116_1	Peff_UA202013-Chr1	698105..699955	19.1041	-6.92368	-121.405	0.0312784	#N/A	1	11.7855	-5.54541	-46.7018	0.205375	0.321976	1
Peff_UA202013_000117_1	Peff_UA202013-Chr1	complement(join(700274..700469,700555..700649))	0	#N/A	#N/A	#N/A	#N/A	#N/A	0	#N/A	#N/A	#N/A	#N/A	#N/A
Peff_UA202013_000118_1	Peff_UA202013-Chr1	complement(join(700710..700938,701025..702283,702347..702466))	0	#N/A	#N/A	#N/A	#N/A	#N/A	6.78327	-4.48906	-22.4565	0.285028	0.377376	1
Peff_UA202013_000119_1	Peff_UA202013-Chr1	complement(702590..703231)	0	#N/A	#N/A	#N/A	#N/A	#N/A	56.9407	-6.11982	-69.5421	0.172823	0.320276	1
Peff_UA202013_000120_1	Peff_UA202013-Chr1	complement(join(703331..703554,703576..703900,703970..704311))	0	#N/A	#N/A	#N/A	#N/A	#N/A	0	#N/A	#N/A	#N/A	#N/A	#N/A
Peff_UA202013_000121_1	Peff_UA202013-Chr1	704555..704917	304.401	-7.45074	-174.943	0.0118353	0.102761	1	105.74	-6.18509	-72.7609	0.169209	0.320276	1
Peff_UA202013_000122_1	Peff_UA202013-Chr1	705370..708810	0	#N/A	#N/A	#N/A	#N/A	#N/A	22.8121	-7.23386	-150.525	0.105724	0.320276	1
Peff_UA202013_000123_1	Peff_UA202013-Chr1	join(728790..730058,730249..730308,730757..730822,731020..731079)	123.468	-0.578479	-1.49327	0.700273	0.8989	1	49.9771	0.211013	1.1575	0.934795	0.950812	1
Peff_UA202013_000124_1	Peff_UA202013-Chr1	join(731155..731219,731381..731732,731816..732136)	0	#N/A	#N/A	#N/A	#N/A	#N/A	0	#N/A	#N/A	#N/A	#N/A	#N/A
Peff_UA202013_000125_1	Peff_UA202013-Chr1	join(733665..734363,734379..734624)	0	#N/A	#N/A	#N/A	#N/A	#N/A	0	#N/A	#N/A	#N/A	#N/A	#N/A
Peff_UA202013_000126_1	Peff_UA202013-Chr1	complement(join(734720..734906,734975..735053,735116..735647))	72.0463	6.26002	76.6398	0.0613586	#N/A	1	0	#N/A	#N/A	#N/A	#N/A	#N/A
Peff_UA202013_000127_1	Peff_UA202013-Chr1	736178..736873	0	#N/A	#N/A	#N/A	#N/A	#N/A	0	#N/A	#N/A	#N/A	#N/A	#N/A
Peff_UA202013_000128_1	Peff_UA202013-Chr1	complement(join(737176..737387,737521..737542))	40.2982	-4.91811	-30.2343	0.102278	#N/A	1	0	#N/A	#N/A	#N/A	#N/A	#N/A
Peff_UA202013_000129_1	Peff_UA202013-Chr1	join(737697..737856,737910..738165,738241..738364,738449..738490)	112.257	-7.06107	-133.535	0.0244228	#N/A	1	0	#N/A	#N/A	#N/A	#N/A	#N/A
Peff_UA202013_000130_1	Peff_UA202013-Chr1	complement(join(757386..758040,758130..758257,758335..758985))	0	#N/A	#N/A	#N/A	#N/A	#N/A	0	#N/A	#N/A	#N/A	#N/A	#N/A
Peff_UA202013_000131_1	Peff_UA202013-Chr1	complement(join(759230..759766,759855..760217))	72.3875	-1.67721	-3.19809	0.456526	0.75416	1	69.2427	-7.42041	-171.303	0.100243	0.320276	1
Peff_UA202013_000132_1	Peff_UA202013-Chr1	796776..798890	29.8976	-6.71916	-105.359	0.037425	#N/A	1	0	#N/A	#N/A	#N/A	#N/A	#N/A
Peff_UA202013_000133_1	Peff_UA202013-Chr1	complement(join(801184..802368,802459..802674))	127.939	7.68836	206.266	0.0141319	0.102761	1	51.2635	0.274613	1.20967	0.913896	0.934667	1
Peff_UA202013_000134_1	Peff_UA202013-Chr1	join(804387..804658,804711..807354)	25.5889	1.37018	2.58503	0.531623	0.810881	1	6.91667	5.33896	40.4749	0.0742314	0.320276	1
Peff_UA202013_000135_1	Peff_UA202013-Chr1	935135..936100	0	#N/A	#N/A	#N/A	#N/A	#N/A	0	#N/A	#N/A	#N/A	#N/A	#N/A
Peff_UA202013_000136_1	Peff_UA202013-Chr1	939071..940705	15.8605	-6.46763	-88.5017	0.0446862	#N/A	1	69.178	-7.77712	-219.355	0.0827665	0.320276	1
Peff_UA202013_000137_1	Peff_UA202013-Chr1	941003..941386	47.0487	0.112807	1.08133	0.961393	#N/A	1	0	#N/A	#N/A	#N/A	#N/A	#N/A
Peff_UA202013_000138_1	Peff_UA202013-Chr1	complement(join(941552..941920,941988..942043,942120..942975))	0	#N/A	#N/A	#N/A	#N/A	#N/A	0	#N/A	#N/A	#N/A	#N/A	#N/A
Peff_UA202013_000139_1	Peff_UA202013-Chr1	complement(943011..943199)	0	#N/A	#N/A	#N/A	#N/A	#N/A	0	#N/A	#N/A	#N/A	#N/A	#N/A
Peff_UA202013_000140_1	Peff_UA202013-Chr1	complement(943799..945967)	7.20575	4.7196	26.3476	0.157108	#N/A	1	70.5527	6.00467	64.2074	0.0529873	0.320276	1
Peff_UA202013_000141_1	Peff_UA202013-Chr1	join(946164..946388,946422..946505,946956..947033)	0	#N/A	#N/A	#N/A	#N/A	#N/A	0	#N/A	#N/A	#N/A	#N/A	#N/A
Peff_UA202013_000142_1	Peff_UA202013-Chr1	join(947463..947734,947768..948036,948059..948333)	0	#N/A	#N/A	#N/A	#N/A	#N/A	0	#N/A	#N/A	#N/A	#N/A	#N/A
Peff_UA202013_000143_1	Peff_UA202013-Chr1	complement(949047..950261)	27.3351	5.81788	56.41	0.0913471	#N/A	1	0	#N/A	#N/A	#N/A	#N/A	#N/A
Peff_UA202013_000144_1	Peff_UA202013-Chr1	complement(join(951349..951541,951579..951794,951821..951951))	0	#N/A	#N/A	#N/A	#N/A	#N/A	0	#N/A	#N/A	#N/A	#N/A	#N/A
Peff_UA202013_000145_1	Peff_UA202013-Chr1	complement(952573..953214)	0	#N/A	#N/A	#N/A	#N/A	#N/A	0	#N/A	#N/A	#N/A	#N/A	#N/A
Peff_UA202013_000146_1	Peff_UA202013-Chr1	953530..955014	28.191	5.63354	49.6439	0.0996896	#N/A	1	0	#N/A	#N/A	#N/A	#N/A	#N/A
Peff_UA202013_000147_1	Peff_UA202013-Chr1	complement(join(956089..956178,956238..956363,956418..956462,956548..956679,956747..956935))	0	#N/A	#N/A	#N/A	#N/A	#N/A	0	#N/A	#N/A	#N/A	#N/A	#N/A
Peff_UA202013_000148_1	Peff_UA202013-Chr1	957923..959197	21.1077	5.02277	32.5091	0.143373	#N/A	1	25.8042	-5.97975	-63.1081	0.183105	0.320276	1
Peff_UA202013_000149_1	Peff_UA202013-Chr1	complement(join(959509..960081,960148..960222,960295..961630,961698..961838,961917..962143))	17.0394	-7.10665	-137.82	0.0285956	#N/A	1	0	#N/A	#N/A	#N/A	#N/A	#N/A
Peff_UA202013_000150_1	Peff_UA202013-Chr1	join(963245..963784,963847..964251)	0	#N/A	#N/A	#N/A	#N/A	#N/A	0	#N/A	#N/A	#N/A	#N/A	#N/A
Peff_UA202013_000151_1	Peff_UA202013-Chr1	complement(965245..966237)	0	#N/A	#N/A	#N/A	#N/A	#N/A	0	#N/A	#N/A	#N/A	#N/A	#N/A
Peff_UA202013_000152_1	Peff_UA202013-Chr1	complement(join(966839..968216,968300..969765))	30.704	-0.572524	-1.48712	0.806205	0.937244	1	8.94896	-5.7724	-54.6596	0.191262	0.320276	1
Peff_UA202013_000153_1	Peff_UA202013-Chr1	join(970515..970687,970758..970845,970920..970988,971071..971142,971225..971344,971437..971685)	42.3525	5.49608	45.1319	0.102644	#N/A	1	18.863	-4.93724	-30.6378	0.249328	0.344627	1
Peff_UA202013_000154_1	Peff_UA202013-Chr1	complement(join(971842..972091,972166..972338,972408..973480,973591..974106,974184..974379))	57.0097	-7.48737	-179.441	0.0153138	0.102761	1	1.64666	-2.8584	-7.25212	0.46916	0.544375	1
Peff_UA202013_000155_1	Peff_UA202013-Chr1	complement(join(974416..974824,974904..975139,975213..975354,975469..975767))	49.908	-6.50055	-90.5443	0.0431178	#N/A	1	0	#N/A	#N/A	#N/A	#N/A	#N/A
Peff_UA202013_000156_1	Peff_UA202013-Chr1	complement(977191..978174)	201.354	2.03135	4.08786	0.252024	0.531928	1	105.878	-7.56167	-188.925	0.0974117	0.320276	1
Peff_UA202013_000157_1	Peff_UA202013-Chr1	complement(978458..979363)	61.1435	-0.144061	-1.10501	0.952458	#N/A	1	0	#N/A	#N/A	#N/A	#N/A	#N/A
Peff_UA202013_000158_1	Peff_UA202013-Chr1	complement(join(979383..979579,979665..979804,979871..980100))	0	#N/A	#N/A	#N/A	#N/A	#N/A	0	#N/A	#N/A	#N/A	#N/A	#N/A
Peff_UA202013_000159_1	Peff_UA202013-Chr1	980274..980888	0	#N/A	#N/A	#N/A	#N/A	#N/A	172.378	-7.58612	-192.154	0.0969606	0.320276	1
Peff_UA202013_000160_1	Peff_UA202013-Chr1	complement(join(981437..981614,981652..981845))	0	#N/A	#N/A	#N/A	#N/A	#N/A	0	#N/A	#N/A	#N/A	#N/A	#N/A
Peff_UA202013_000161_1	Peff_UA202013-Chr1	982443..984359	0	#N/A	#N/A	#N/A	#N/A	#N/A	0	#N/A	#N/A	#N/A	#N/A	#N/A
Peff_UA202013_000162_1	Peff_UA202013-Chr1	986242..992919	7.80031	0.895229	1.85991	0.703599	#N/A	1	11.9497	5.97228	62.7823	0.053216	0.320276	1
Peff_UA202013_000163_1	Peff_UA202013-Chr1	complement(join(993095..993166,993248..993336,993428..993503))	0	#N/A	#N/A	#N/A	#N/A	#N/A	0	#N/A	#N/A	#N/A	#N/A	#N/A
Peff_UA202013_000164_1	Peff_UA202013-Chr1	complement(994066..994287)	0	#N/A	#N/A	#N/A	#N/A	#N/A	0	#N/A	#N/A	#N/A	#N/A	#N/A
Peff_UA202013_000165_1	Peff_UA202013-Chr1	join(994884..994933,995223..995664)	960.944	-1.26244	-2.39902	0.287693	0.588079	1	1674.8	-2.41694	-5.34038	0.215078	0.329275	1
Peff_UA202013_000166_1	Peff_UA202013-Chr1	complement(join(995714..996037,996099..996188,996262..996320,996390..996633,996657..996731,996836..996925,997073..997162,997196..997327))	0	#N/A	#N/A	#N/A	#N/A	#N/A	6.58666	-3.81148	-14.0401	0.350232	0.438528	1
Peff_UA202013_000167_1	Peff_UA202013-Chr1	complement(join(997340..997423,997494..997643))	0	#N/A	#N/A	#N/A	#N/A	#N/A	0	#N/A	#N/A	#N/A	#N/A	#N/A
Peff_UA202013_000168_1	Peff_UA202013-Chr1	complement(997806..999992)	0	#N/A	#N/A	#N/A	#N/A	#N/A	32.8396	0.460635	1.37615	0.858296	0.896871	1
Peff_UA202013_000169_1	Peff_UA202013-Chr1	join(1000202..1000373,1000475..1000597,1000614..1000690)	0	#N/A	#N/A	#N/A	#N/A	#N/A	0	#N/A	#N/A	#N/A	#N/A	#N/A
Peff_UA202013_000170_1	Peff_UA202013-Chr1	join(1000741..1000806,1000883..1001197)	385.883	7.22549	149.654	0.0285746	0.121002	1	0	#N/A	#N/A	#N/A	#N/A	#N/A
Peff_UA202013_000171_1	Peff_UA202013-Chr1	complement(join(1001352..1001670,1001758..1003047,1003143..1003552))	11.9311	-5.35734	-40.9939	0.0847798	#N/A	1	0	#N/A	#N/A	#N/A	#N/A	#N/A
Peff_UA202013_000172_1	Peff_UA202013-Chr1	1005407..1006078	29.0723	5.0471	33.062	0.132141	#N/A	1	0	#N/A	#N/A	#N/A	#N/A	#N/A
Peff_UA202013_000173_1	Peff_UA202013-Chr1	complement(1006237..1006674)	0	#N/A	#N/A	#N/A	#N/A	#N/A	0	#N/A	#N/A	#N/A	#N/A	#N/A
Peff_UA202013_000174_1	Peff_UA202013-Chr1	complement(1006915..1007202)	0	#N/A	#N/A	#N/A	#N/A	#N/A	0	#N/A	#N/A	#N/A	#N/A	#N/A
Peff_UA202013_000175_1	Peff_UA202013-Chr1	complement(1007651..1008988)	6.75138	-3.95648	-15.5246	0.172323	#N/A	1	0	#N/A	#N/A	#N/A	#N/A	#N/A
Peff_UA202013_000176_1	Peff_UA202013-Chr1	join(1009532..1009771,1009858..1010301)	0	#N/A	#N/A	#N/A	#N/A	#N/A	47.8399	-6.13953	-70.499	0.167897	0.320276	1
Peff_UA202013_000177_1	Peff_UA202013-Chr1	complement(join(1010355..1011167,1011260..1011317,1011386..1011615,1011689..1012825))	0	#N/A	#N/A	#N/A	#N/A	#N/A	0	#N/A	#N/A	#N/A	#N/A	#N/A
Peff_UA202013_000178_1	Peff_UA202013-Chr1	1066595..1067677	0	#N/A	#N/A	#N/A	#N/A	#N/A	185.037	6.38007	83.2898	0.0376039	0.320276	1
Peff_UA202013_000179_1	Peff_UA202013-Chr1	complement(join(1067776..1068423,1068498..1068680,1068748..1069199,1069261..1069360))	15.1341	-4.9861	-31.6931	0.11885	#N/A	1	85.9051	-7.7466	-214.763	0.0883748	0.320276	1
Peff_UA202013_000180_1	Peff_UA202013-Chr1	complement(join(1069607..1069759,1069842..1070604,1070688..1070995,1071037..1071300,1071321..1071501,1071541..1072143,1075370..1075713,1075787..1075855,1075926..1079612))	4.72554	-5.6709	-50.9462	0.069512	#N/A	1	9.16364	-6.83565	-114.218	0.124977	0.320276	1
Peff_UA202013_000181_1	Peff_UA202013-Chr1	1073824..1074798	742.871	-0.127293	-1.09224	0.86959	0.961777	1	964.307	-0.887993	-1.8506	0.514553	0.585961	1
Peff_UA202013_000182_1	Peff_UA202013-Chr1	1080390..1080785	118.36	-6.43558	-86.5572	0.0422542	#N/A	1	0	#N/A	#N/A	#N/A	#N/A	#N/A
Peff_UA202013_000183_1	Peff_UA202013-Chr1	join(1081488..1082639,1082713..1082942,1083010..1083067,1083160..1083972)	0	#N/A	#N/A	#N/A	#N/A	#N/A	0	#N/A	#N/A	#N/A	#N/A	#N/A
Peff_UA202013_000184_1	Peff_UA202013-Chr1	complement(join(1084026..1084472,1084559..1085241,1085340..1085380,1085450..1085559))	0	#N/A	#N/A	#N/A	#N/A	#N/A	0	#N/A	#N/A	#N/A	#N/A	#N/A
Peff_UA202013_000185_1	Peff_UA202013-Chr1	1086246..1086488	0	#N/A	#N/A	#N/A	#N/A	#N/A	0	#N/A	#N/A	#N/A	#N/A	#N/A
Peff_UA202013_000186_1	Peff_UA202013-Chr1	complement(join(1086954..1087140,1087228..1087368,1087441..1087520,1087597..1088322))	0	#N/A	#N/A	#N/A	#N/A	#N/A	0	#N/A	#N/A	#N/A	#N/A	#N/A
Peff_UA202013_000187_1	Peff_UA202013-Chr1	complement(join(1088875..1089030,1089250..1089282))	0	#N/A	#N/A	#N/A	#N/A	#N/A	0	#N/A	#N/A	#N/A	#N/A	#N/A
Peff_UA202013_000188_1	Peff_UA202013-Chr1	1089417..1090787	0	#N/A	#N/A	#N/A	#N/A	#N/A	0	#N/A	#N/A	#N/A	#N/A	#N/A
Peff_UA202013_000189_1	Peff_UA202013-Chr1	complement(1091148..1092584)	25.8313	0.522978	1.43692	0.830901	#N/A	1	0	#N/A	#N/A	#N/A	#N/A	#N/A
Peff_UA202013_000190_1	Peff_UA202013-Chr1	join(1092809..1092939,1093040..1093239,1093353..1093552,1093643..1093698,1093781..1093841,1093946..1094039,1094107..1094261,1094360..1094482,1094567..1094641)	0	#N/A	#N/A	#N/A	#N/A	#N/A	46.4856	-6.77975	-109.878	0.130897	0.320276	1
Peff_UA202013_000191_1	Peff_UA202013-Chr1	1094980..1099161	0	#N/A	#N/A	#N/A	#N/A	#N/A	0	#N/A	#N/A	#N/A	#N/A	#N/A
Peff_UA202013_000192_1	Peff_UA202013-Chr1	complement(join(1099408..1099930,1099997..1100148))	0	#N/A	#N/A	#N/A	#N/A	#N/A	0	#N/A	#N/A	#N/A	#N/A	#N/A
Peff_UA202013_000193_1	Peff_UA202013-Chr1	complement(1100938..1101744)	0	#N/A	#N/A	#N/A	#N/A	#N/A	0	#N/A	#N/A	#N/A	#N/A	#N/A
Peff_UA202013_000194_1	Peff_UA202013-Chr1	complement(join(1102947..1103592,1103663..1103816,1103851..1103990))	430.007	-0.077462	-1.05516	0.951298	0.985956	1	572.883	-9.91271	-963.881	0.0252862	0.320276	1
Peff_UA202013_000195_1	Peff_UA202013-Chr1	join(1104418..1104540,1104620..1104703,1104778..1104891,1105084..1105134)	0	#N/A	#N/A	#N/A	#N/A	#N/A	0	#N/A	#N/A	#N/A	#N/A	#N/A
Peff_UA202013_000196_1	Peff_UA202013-Chr1	join(1105970..1106162,1106249..1106318,1106396..1106880,1107193..1107275)	0	#N/A	#N/A	#N/A	#N/A	#N/A	0	#N/A	#N/A	#N/A	#N/A	#N/A
Peff_UA202013_000197_1	Peff_UA202013-Chr1	join(1107641..1107771,1107843..1108178,1108191..1108380)	0	#N/A	#N/A	#N/A	#N/A	#N/A	0	#N/A	#N/A	#N/A	#N/A	#N/A
Peff_UA202013_000198_1	Peff_UA202013-Chr1	complement(1108598..1110022)	0	#N/A	#N/A	#N/A	#N/A	#N/A	0	#N/A	#N/A	#N/A	#N/A	#N/A
Peff_UA202013_000199_1	Peff_UA202013-Chr1	join(1110210..1110785,1110856..1111617,1111688..1111762,1111846..1111983)	0	#N/A	#N/A	#N/A	#N/A	#N/A	0	#N/A	#N/A	#N/A	#N/A	#N/A
Peff_UA202013_000200_1	Peff_UA202013-Chr1	complement(1112512..1113111)	0	#N/A	#N/A	#N/A	#N/A	#N/A	0	#N/A	#N/A	#N/A	#N/A	#N/A
Peff_UA202013_000201_1	Peff_UA202013-Chr1	join(1115552..1115633,1115670..1115783,1115855..1115905,1115974..1116140,1116174..1116434)	0	#N/A	#N/A	#N/A	#N/A	#N/A	0	#N/A	#N/A	#N/A	#N/A	#N/A
Peff_UA202013_000202_1	Peff_UA202013-Chr1	complement(1151474..1151662)	0	#N/A	#N/A	#N/A	#N/A	#N/A	0	#N/A	#N/A	#N/A	#N/A	#N/A
Peff_UA202013_000203_1	Peff_UA202013-Chr1	1152904..1154652	140.824	5.34534	40.6545	0.00518283	0.0847063	1	48.9254	-7.45852	-175.889	0.0957958	0.320276	1
Peff_UA202013_000204_1	Peff_UA202013-Chr1	complement(join(1155203..1155635,1155714..1155959,1156026..1156082,1156188..1159267))	0	#N/A	#N/A	#N/A	#N/A	#N/A	0	#N/A	#N/A	#N/A	#N/A	#N/A
Peff_UA202013_000205_1	Peff_UA202013-Chr1	complement(1159349..1159633)	0	#N/A	#N/A	#N/A	#N/A	#N/A	0	#N/A	#N/A	#N/A	#N/A	#N/A
Peff_UA202013_000206_1	Peff_UA202013-Chr1	complement(join(1159719..1160436,1160515..1160793,1160863..1160904,1161096..1161121))	33.928	-5.92759	-60.867	0.0634551	#N/A	1	20.4836	-5.54541	-46.7018	0.205417	0.321976	1
Peff_UA202013_000207_1	Peff_UA202013-Chr1	join(1162429..1163225,1163298..1165173,1165244..1165303,1165383..1165460)	4.86504	0.949312	1.93095	0.688781	#N/A	1	0	#N/A	#N/A	#N/A	#N/A	#N/A
Peff_UA202013_000208_1	Peff_UA202013-Chr1	complement(1165608..1166321)	0	#N/A	#N/A	#N/A	#N/A	#N/A	0	#N/A	#N/A	#N/A	#N/A	#N/A
Peff_UA202013_000209_1	Peff_UA202013-Chr1	join(1178415..1178450,1178553..1179953)	25.145	-5.92759	-60.867	0.0634599	#N/A	1	0	#N/A	#N/A	#N/A	#N/A	#N/A
Peff_UA202013_000210_1	Peff_UA202013-Chr1	join(1180165..1180490,1180561..1180708,1180774..1180861,1180894..1181294)	0	#N/A	#N/A	#N/A	#N/A	#N/A	0	#N/A	#N/A	#N/A	#N/A	#N/A
Peff_UA202013_000211_1	Peff_UA202013-Chr1	complement(join(1181305..1182604,1182678..1182809,1182894..1183411))	0	#N/A	#N/A	#N/A	#N/A	#N/A	0	#N/A	#N/A	#N/A	#N/A	#N/A
Peff_UA202013_000212_1	Peff_UA202013-Chr1	1185181..1186209	0	#N/A	#N/A	#N/A	#N/A	#N/A	0	#N/A	#N/A	#N/A	#N/A	#N/A
Peff_UA202013_000213_1	Peff_UA202013-Chr1	complement(join(1186313..1191013,1191091..1191247,1191322..1191464))	19.3133	1.54425	2.91652	0.491076	0.791087	1	16.8423	0.946973	1.92782	0.697526	0.759578	1
Peff_UA202013_000214_1	Peff_UA202013-Chr1	1191809..1192783	0	#N/A	#N/A	#N/A	#N/A	#N/A	69.3625	-1.0462	-2.06508	0.682512	0.746749	1
Peff_UA202013_000215_1	Peff_UA202013-Chr1	complement(1222320..1227602)	0	#N/A	#N/A	#N/A	#N/A	#N/A	3.44107	-5.27436	-38.7027	0.222584	0.329695	1
Peff_UA202013_000216_1	Peff_UA202013-Chr1	1227910..1231497	0	#N/A	#N/A	#N/A	#N/A	#N/A	0	#N/A	#N/A	#N/A	#N/A	#N/A
Peff_UA202013_000217_1	Peff_UA202013-Chr1	complement(join(1232013..1233005,1233072..1233270,1233351..1233733))	22.3275	5.90049	59.7344	0.087967	#N/A	1	0	#N/A	#N/A	#N/A	#N/A	#N/A
Peff_UA202013_000218_1	Peff_UA202013-Chr1	1234044..1242242	12.4572	2.18836	4.55788	0.347209	0.654717	1	4.86646	4.98238	31.6116	0.0924921	0.320276	1
Peff_UA202013_000219_1	Peff_UA202013-Chr1	join(1242378..1242454,1242541..1242661)	0	#N/A	#N/A	#N/A	#N/A	#N/A	0	#N/A	#N/A	#N/A	#N/A	#N/A
Peff_UA202013_000220_1	Peff_UA202013-Chr1	join(1242719..1242790,1242845..1243218,1243305..1243560,1243633..1243809,1244351..1246978)	5.37769	-5.9935	-63.7124	0.0554986	#N/A	1	5.18368	-5.27436	-38.7027	0.222641	0.329695	1
Peff_UA202013_000221_1	Peff_UA202013-Chr1	complement(join(1247074..1247833,1247915..1248894))	0	#N/A	#N/A	#N/A	#N/A	#N/A	0	#N/A	#N/A	#N/A	#N/A	#N/A
Peff_UA202013_000222_1	Peff_UA202013-Chr1	complement(1249219..1249632)	0	#N/A	#N/A	#N/A	#N/A	#N/A	0	#N/A	#N/A	#N/A	#N/A	#N/A
Peff_UA202013_000223_1	Peff_UA202013-Chr1	complement(join(1249647..1250392,1250455..1250716,1250794..1250857,1250917..1250960,1251045..1251077,1251168..1251410))	0	#N/A	#N/A	#N/A	#N/A	#N/A	0	#N/A	#N/A	#N/A	#N/A	#N/A
Peff_UA202013_000224_1	Peff_UA202013-Chr1	complement(join(1251635..1251774,1251869..1252079,1252112..1252189,1252355..1252405))	0	#N/A	#N/A	#N/A	#N/A	#N/A	0	#N/A	#N/A	#N/A	#N/A	#N/A
Peff_UA202013_000225_1	Peff_UA202013-Chr1	join(1252426..1252857,1253056..1253096,1253187..1253856)	0	#N/A	#N/A	#N/A	#N/A	#N/A	3.19824	-3.55681	-11.7681	0.377327	0.458312	1
Peff_UA202013_000226_1	Peff_UA202013-Chr1	complement(1254004..1254489)	24.2536	-5.27401	-38.6933	0.0826937	#N/A	1	0	#N/A	#N/A	#N/A	#N/A	#N/A
Peff_UA202013_000227_1	Peff_UA202013-Chr1	join(1254816..1255046,1255132..1256520)	0	#N/A	#N/A	#N/A	#N/A	#N/A	0	#N/A	#N/A	#N/A	#N/A	#N/A
Peff_UA202013_000228_1	Peff_UA202013-Chr1	join(1256967..1259433,1259477..1259758)	18.8919	5.47529	44.4863	0.105809	#N/A	1	0	#N/A	#N/A	#N/A	#N/A	#N/A
Peff_UA202013_000229_1	Peff_UA202013-Chr1	1260216..1260953	0	#N/A	#N/A	#N/A	#N/A	#N/A	0	#N/A	#N/A	#N/A	#N/A	#N/A
Peff_UA202013_000230_1	Peff_UA202013-Chr1	join(1261067..1261225,1261324..1261386,1261502..1261570,1261613..1261765)	0	#N/A	#N/A	#N/A	#N/A	#N/A	0	#N/A	#N/A	#N/A	#N/A	#N/A
Peff_UA202013_000231_1	Peff_UA202013-Chr1	join(1261817..1261887,1261955..1262447,1262478..1262765,1262835..1263245)	0	#N/A	#N/A	#N/A	#N/A	#N/A	0	#N/A	#N/A	#N/A	#N/A	#N/A
Peff_UA202013_000232_1	Peff_UA202013-Chr1	complement(join(1263764..1263886,1264084..1264152,1264236..1264328,1264402..1264596))	251.618	-1.01283	-2.01786	0.628039	0.874224	1	0	#N/A	#N/A	#N/A	#N/A	#N/A
Peff_UA202013_000233_1	Peff_UA202013-Chr1	complement(join(1270387..1270625,1270693..1270771,1270851..1271113,1271179..1271332,1271398..1271484,1271581..1271705,1271773..1271845,1271921..1272067))	26.7854	5.73019	53.0836	0.0947298	#N/A	1	0	#N/A	#N/A	#N/A	#N/A	#N/A
Peff_UA202013_000234_1	Peff_UA202013-Chr1	complement(join(1272961..1273155,1273231..1273407,1273491..1273567,1273635..1274832))	0	#N/A	#N/A	#N/A	#N/A	#N/A	0	#N/A	#N/A	#N/A	#N/A	#N/A
Peff_UA202013_000235_1	Peff_UA202013-Chr1	join(1274932..1275068,1275142..1275571)	0	#N/A	#N/A	#N/A	#N/A	#N/A	0	#N/A	#N/A	#N/A	#N/A	#N/A
Peff_UA202013_000236_1	Peff_UA202013-Chr1	complement(join(1275622..1275960,1276059..1276208,1276282..1276541,1276629..1276689))	0	#N/A	#N/A	#N/A	#N/A	#N/A	0	#N/A	#N/A	#N/A	#N/A	#N/A
Peff_UA202013_000237_1	Peff_UA202013-Chr1	join(1276874..1277251,1277496..1277719)	815.256	-1.14181	-2.20658	0.249772	0.529543	1	876.348	-5.27789	-38.7975	0.0159295	0.320276	1
Peff_UA202013_000238_1	Peff_UA202013-Chr1	1279029..1279478	0	#N/A	#N/A	#N/A	#N/A	#N/A	0	#N/A	#N/A	#N/A	#N/A	#N/A
Peff_UA202013_000239_1	Peff_UA202013-Chr1	1279504..1281192	0	#N/A	#N/A	#N/A	#N/A	#N/A	6.45797	-4.48906	-22.4565	0.285172	0.377376	1
Peff_UA202013_000240_1	Peff_UA202013-Chr1	1281416..1282609	50.222	-6.91223	-120.445	0.0282389	#N/A	1	0	#N/A	#N/A	#N/A	#N/A	#N/A
Peff_UA202013_000241_1	Peff_UA202013-Chr1	complement(1282998..1284290)	0	#N/A	#N/A	#N/A	#N/A	#N/A	0	#N/A	#N/A	#N/A	#N/A	#N/A
Peff_UA202013_000242_1	Peff_UA202013-Chr1	join(1284860..1286307,1286674..1286774,1286785..1286844,1286917..1286974,1287082..1287121,1287218..1287318)	9.12728	-5.79208	-55.4101	0.0629356	#N/A	1	33.3613	-6.80015	-111.442	0.133693	0.320276	1
Peff_UA202013_000243_1	Peff_UA202013-Chr1	complement(1287554..1288546)	0	#N/A	#N/A	#N/A	#N/A	#N/A	0	#N/A	#N/A	#N/A	#N/A	#N/A
Peff_UA202013_000244_1	Peff_UA202013-Chr1	join(1289069..1290438,1290577..1291468)	0	#N/A	#N/A	#N/A	#N/A	#N/A	0	#N/A	#N/A	#N/A	#N/A	#N/A
Peff_UA202013_000245_1	Peff_UA202013-Chr1	complement(1292055..1293158)	0	#N/A	#N/A	#N/A	#N/A	#N/A	0	#N/A	#N/A	#N/A	#N/A	#N/A
Peff_UA202013_000246_1	Peff_UA202013-Chr1	complement(1294264..1294575)	0	#N/A	#N/A	#N/A	#N/A	#N/A	0	#N/A	#N/A	#N/A	#N/A	#N/A
Peff_UA202013_000247_1	Peff_UA202013-Chr1	complement(1295529..1295744)	0	#N/A	#N/A	#N/A	#N/A	#N/A	0	#N/A	#N/A	#N/A	#N/A	#N/A
Peff_UA202013_000248_1	Peff_UA202013-Chr1	1296192..1296377	0	#N/A	#N/A	#N/A	#N/A	#N/A	0	#N/A	#N/A	#N/A	#N/A	#N/A
Peff_UA202013_000249_1	Peff_UA202013-Chr1	1340222..1342606	0	#N/A	#N/A	#N/A	#N/A	#N/A	0	#N/A	#N/A	#N/A	#N/A	#N/A
Peff_UA202013_000250_1	Peff_UA202013-Chr1	1385885..1388269	0	#N/A	#N/A	#N/A	#N/A	#N/A	0	#N/A	#N/A	#N/A	#N/A	#N/A
Peff_UA202013_000251_1	Peff_UA202013-Chr1	join(1415813..1416569,1416678..1417201,1417370..1417528,1417623..1417799)	0	#N/A	#N/A	#N/A	#N/A	#N/A	0	#N/A	#N/A	#N/A	#N/A	#N/A
Peff_UA202013_000252_1	Peff_UA202013-Chr1	complement(1418004..1418663)	24.4025	-5.18198	-36.3022	0.0833476	#N/A	1	154.248	-0.69715	-1.6213	0.787416	0.840754	1
Peff_UA202013_000253_1	Peff_UA202013-Chr1	join(1419687..1420174,1420245..1420695)	20.8057	5.0471	33.062	0.131845	#N/A	1	61.9525	-6.9725	-125.583	0.121468	0.320276	1
Peff_UA202013_000254_1	Peff_UA202013-Chr1	join(1420865..1420914,1420992..1421166,1421250..1422518,1422583..1422658,1422670..1422889,1422952..1424103,1424176..1424533,1424591..1424845)	0	#N/A	#N/A	#N/A	#N/A	#N/A	0	#N/A	#N/A	#N/A	#N/A	#N/A
Peff_UA202013_000255_1	Peff_UA202013-Chr1	join(1425338..1427018,1427303..1429485)	28.2465	6.98381	126.572	0.0392002	0.140601	1	3.7638	-4.93724	-30.6378	0.249408	0.344627	1
Peff_UA202013_000256_1	Peff_UA202013-Chr1	join(1429831..1430035,1430108..1430735,1430822..1430912,1430995..1431072)	30.5856	-1.47584	-2.78145	0.548551	#N/A	1	236.358	0.404765	1.32387	0.861606	0.899656	1
Peff_UA202013_000257_1	Peff_UA202013-Chr1	complement(1431606..1434872)	0	#N/A	#N/A	#N/A	#N/A	#N/A	0	#N/A	#N/A	#N/A	#N/A	#N/A
Peff_UA202013_000258_1	Peff_UA202013-Chr1	complement(1435846..1439994)	5.17962	5.18623	36.4091	0.125128	#N/A	1	0	#N/A	#N/A	#N/A	#N/A	#N/A
Peff_UA202013_000259_1	Peff_UA202013-Chr1	1441184..1441378	0	#N/A	#N/A	#N/A	#N/A	#N/A	0	#N/A	#N/A	#N/A	#N/A	#N/A
Peff_UA202013_000260_1	Peff_UA202013-Chr1	join(1441384..1441527,1441601..1441663)	0	#N/A	#N/A	#N/A	#N/A	#N/A	0	#N/A	#N/A	#N/A	#N/A	#N/A
Peff_UA202013_000261_1	Peff_UA202013-Chr1	complement(1441762..1442691)	0	#N/A	#N/A	#N/A	#N/A	#N/A	0	#N/A	#N/A	#N/A	#N/A	#N/A
Peff_UA202013_000262_1	Peff_UA202013-Chr1	complement(1445417..1447693)	0	#N/A	#N/A	#N/A	#N/A	#N/A	66.5878	1.64121	3.11927	0.521689	0.593844	1
Peff_UA202013_000263_1	Peff_UA202013-Chr1	complement(1448508..1448975)	75.6853	-0.555022	-1.46919	0.814299	#N/A	1	156.222	-7.06644	-134.032	0.11923	0.320276	1
Peff_UA202013_000264_1	Peff_UA202013-Chr1	complement(join(1449730..1449812,1449887..1454432))	0	#N/A	#N/A	#N/A	#N/A	#N/A	0	#N/A	#N/A	#N/A	#N/A	#N/A
Peff_UA202013_000265_1	Peff_UA202013-Chr1	complement(join(1455080..1457764,1457842..1458078))	40.9971	-7.47871	-178.368	0.0136719	0.102761	1	0	#N/A	#N/A	#N/A	#N/A	#N/A
Peff_UA202013_000266_1	Peff_UA202013-Chr1	join(1459232..1459531,1459598..1460263,1460343..1460400,1460485..1460522,1461252..1461344)	0	#N/A	#N/A	#N/A	#N/A	#N/A	0	#N/A	#N/A	#N/A	#N/A	#N/A
Peff_UA202013_000267_1	Peff_UA202013-Chr1	1461498..1461818	0	#N/A	#N/A	#N/A	#N/A	#N/A	0	#N/A	#N/A	#N/A	#N/A	#N/A
Peff_UA202013_000268_1	Peff_UA202013-Chr1	join(1461836..1461897,1461954..1462146)	0	#N/A	#N/A	#N/A	#N/A	#N/A	0	#N/A	#N/A	#N/A	#N/A	#N/A
Peff_UA202013_000269_1	Peff_UA202013-Chr1	complement(join(1462777..1463871,1463938..1464060))	0	#N/A	#N/A	#N/A	#N/A	#N/A	32.8359	-6.4309	-86.2769	0.151333	0.320276	1
Peff_UA202013_000270_1	Peff_UA202013-Chr1	complement(1498885..1499139)	0	#N/A	#N/A	#N/A	#N/A	#N/A	0	#N/A	#N/A	#N/A	#N/A	#N/A
Peff_UA202013_000271_1	Peff_UA202013-Chr1	join(1589257..1589427,1589631..1589693,1589903..1591924)	22.6901	-1.51981	-2.86753	0.531461	#N/A	1	47.2038	6.3344	80.6944	0.0300241	0.320276	1
Peff_UA202013_000272_1	Peff_UA202013-Chr1	complement(1592419..1593198)	0	#N/A	#N/A	#N/A	#N/A	#N/A	13.984	-4.48906	-22.4565	0.285315	0.377376	1
Peff_UA202013_000273_1	Peff_UA202013-Chr1	1593307..1593639	0	#N/A	#N/A	#N/A	#N/A	#N/A	0	#N/A	#N/A	#N/A	#N/A	#N/A
Peff_UA202013_000274_1	Peff_UA202013-Chr1	join(1593827..1593837,1593914..1594106)	0	#N/A	#N/A	#N/A	#N/A	#N/A	0	#N/A	#N/A	#N/A	#N/A	#N/A
Peff_UA202013_000275_1	Peff_UA202013-Chr1	1594130..1594945	0	#N/A	#N/A	#N/A	#N/A	#N/A	0	#N/A	#N/A	#N/A	#N/A	#N/A
Peff_UA202013_000276_1	Peff_UA202013-Chr1	complement(join(1595158..1595902,1595978..1596972,1597055..1597315,1597409..1597638,1597735..1598062))	49.9888	-6.01066	-64.4745	0.00866606	0.0988204	1	36.5213	2.46319	5.51436	0.302257	0.386768	1
Peff_UA202013_000277_1	Peff_UA202013-Chr1	complement(join(1598584..1598601,1598685..1599127,1599210..1599840,1599924..1600052,1600135..1600419,1600507..1600881,1600968..1600997))	13.2902	5.42925	43.0891	0.109435	#N/A	1	34.3705	0.11442	1.08254	0.962739	0.972147	1
Peff_UA202013_000278_1	Peff_UA202013-Chr1	join(1601699..1603144,1603416..1603500,1605038..1606503,1606747..1608192)	37.2638	-0.174233	-1.12836	0.911662	0.973708	1	7.36496	-6.13953	-70.499	0.167919	0.320276	1
Peff_UA202013_000279_1	Peff_UA202013-Chr1	join(1610923..1611061,1611181..1611280,1611358..1611411,1611490..1611671,1611749..1611822,1611886..1611939,1612008..1612297,1612377..1612480,1612564..1612652,1612737..1612800,1612886..1613199)	0	#N/A	#N/A	#N/A	#N/A	#N/A	42.4488	-6.84133	-114.669	0.132066	0.320276	1
Peff_UA202013_000280_1	Peff_UA202013-Chr1	complement(1613602..1615035)	38.6304	-0.631293	-1.54895	0.787354	#N/A	1	50.709	-7.29419	-156.953	0.107609	0.320276	1
Peff_UA202013_000281_1	Peff_UA202013-Chr1	join(1616539..1616583,1616655..1616711,1616783..1616914,1616998..1617189,1617265..1617825)	18.3046	0.28459	1.21806	0.904034	#N/A	1	0	#N/A	#N/A	#N/A	#N/A	#N/A
Peff_UA202013_000282_1	Peff_UA202013-Chr1	complement(join(1617970..1618122,1618197..1618730,1618805..1619250,1619331..1619385,1619459..1620004))	17.3651	-5.6709	-50.9462	0.0698428	#N/A	1	0	#N/A	#N/A	#N/A	#N/A	#N/A
Peff_UA202013_000283_1	Peff_UA202013-Chr1	1645292..1645744	0	#N/A	#N/A	#N/A	#N/A	#N/A	0	#N/A	#N/A	#N/A	#N/A	#N/A
Peff_UA202013_000284_1	Peff_UA202013-Chr1	1645840..1646289	0	#N/A	#N/A	#N/A	#N/A	#N/A	0	#N/A	#N/A	#N/A	#N/A	#N/A
Peff_UA202013_000285_1	Peff_UA202013-Chr1	join(1648024..1648272,1648373..1648711,1648782..1648872,1648944..1649647)	43.7913	6.68412	102.83	0.0540953	#N/A	1	92.4275	-0.844443	-1.79557	0.726921	0.787616	1
Peff_UA202013_000286_1	Peff_UA202013-Chr1	join(1650148..1650752,1650838..1651411,1651503..1651673)	24.364	4.85531	28.9463	0.158444	#N/A	1	0	#N/A	#N/A	#N/A	#N/A	#N/A
Peff_UA202013_000287_1	Peff_UA202013-Chr1	complement(1652284..1653698)	77.8269	-1.96226	-3.89671	0.377631	0.684992	1	127.797	-8.38371	-334.001	0.0634472	0.320276	1
Peff_UA202013_000288_1	Peff_UA202013-Chr1	complement(join(1653949..1656081,1656167..1656436,1656523..1656921))	5.37315	-4.6959	-25.9183	0.119838	#N/A	1	20.6456	-7.14717	-141.746	0.108442	0.320276	1
Peff_UA202013_000289_1	Peff_UA202013-Chr1	join(1680500..1680796,1680872..1681377,1681456..1681759,1681831..1681879,1681954..1682122,1682207..1682264,1682333..1682560)	1.46334	-2.2931	-4.90107	0.379148	#N/A	1	21.9092	6.17563	72.2854	0.0424709	0.320276	1
Peff_UA202013_000290_1	Peff_UA202013-Chr1	complement(join(1682664..1682822,1682897..1683112))	0	#N/A	#N/A	#N/A	#N/A	#N/A	199.839	-7.10077	-137.26	0.116256	0.320276	1
Peff_UA202013_000291_1	Peff_UA202013-Chr1	1683401..1685101	21.8222	5.97858	63.057	0.0810174	#N/A	1	24.7145	-6.30745	-79.2014	0.161298	0.320276	1
Peff_UA202013_000292_1	Peff_UA202013-Chr1	join(1685242..1685478,1685555..1686151)	0	#N/A	#N/A	#N/A	#N/A	#N/A	0	#N/A	#N/A	#N/A	#N/A	#N/A
Peff_UA202013_000293_1	Peff_UA202013-Chr1	complement(join(1686264..1686482,1686635..1686719,1687011..1687450))	0	#N/A	#N/A	#N/A	#N/A	#N/A	34.394	-5.65131	-50.259	0.205526	0.321976	1
Peff_UA202013_000294_1	Peff_UA202013-Chr1	1688196..1689410	0	#N/A	#N/A	#N/A	#N/A	#N/A	0	#N/A	#N/A	#N/A	#N/A	#N/A
Peff_UA202013_000295_1	Peff_UA202013-Chr1	1689658..1692183	0	#N/A	#N/A	#N/A	#N/A	#N/A	0	#N/A	#N/A	#N/A	#N/A	#N/A
Peff_UA202013_000296_1	Peff_UA202013-Chr1	1904599..1905387	0	#N/A	#N/A	#N/A	#N/A	#N/A	0	#N/A	#N/A	#N/A	#N/A	#N/A
Peff_UA202013_000297_1	Peff_UA202013-Chr1	complement(1905424..1905858)	0	#N/A	#N/A	#N/A	#N/A	#N/A	0	#N/A	#N/A	#N/A	#N/A	#N/A
Peff_UA202013_000298_1	Peff_UA202013-Chr1	complement(join(1906084..1906140,1906219..1906842,1906869..1906898,1906935..1907216))	37.3812	5.97858	63.057	0.0806253	#N/A	1	0	#N/A	#N/A	#N/A	#N/A	#N/A
Peff_UA202013_000299_1	Peff_UA202013-Chr1	complement(1907525..1909462)	0	#N/A	#N/A	#N/A	#N/A	#N/A	42.3493	-7.33136	-161.05	0.100535	0.320276	1
Peff_UA202013_000300_1	Peff_UA202013-Chr1	complement(join(1910059..1913340,1913414..1913506))	0	#N/A	#N/A	#N/A	#N/A	#N/A	0	#N/A	#N/A	#N/A	#N/A	#N/A
Peff_UA202013_000301_1	Peff_UA202013-Chr1	complement(join(1913793..1914014,1914092..1914192,1914276..1917942))	12.6206	6.17124	72.0657	0.0636255	#N/A	1	10.0236	-6.4309	-86.2769	0.151267	0.320276	1
Peff_UA202013_000302_1	Peff_UA202013-Chr1	join(1918123..1918198,1918245..1918405,1918434..1918661)	0	#N/A	#N/A	#N/A	#N/A	#N/A	0	#N/A	#N/A	#N/A	#N/A	#N/A
Peff_UA202013_000303_1	Peff_UA202013-Chr1	complement(1918823..1921591)	0	#N/A	#N/A	#N/A	#N/A	#N/A	14.5677	6.37251	82.8545	0.0384087	0.320276	1
Peff_UA202013_000304_1	Peff_UA202013-Chr1	complement(join(1921881..1923193,1923333..1923550,1923661..1923941))	14.9559	-5.52279	-45.9753	0.079435	#N/A	1	0	#N/A	#N/A	#N/A	#N/A	#N/A
Peff_UA202013_000305_1	Peff_UA202013-Chr1	complement(join(1924681..1925258,1925359..1925679,1926121..1926465,1926536..1926698,1926755..1926907,1926979..1927023,1927092..1927223,1927289..1927546))	62.006	-4.45408	-21.9185	0.0469075	0.151764	1	1.82247	-2.8584	-7.25212	0.46916	0.544375	1
Peff_UA202013_000306_1	Peff_UA202013-Chr1	1927709..1928389	0	#N/A	#N/A	#N/A	#N/A	#N/A	0	#N/A	#N/A	#N/A	#N/A	#N/A
Peff_UA202013_000307_1	Peff_UA202013-Chr1	complement(1928844..1930460)	21.2665	1.14297	2.20836	0.635417	#N/A	1	0	#N/A	#N/A	#N/A	#N/A	#N/A
Peff_UA202013_000308_1	Peff_UA202013-Chr1	join(1931519..1932237,1932319..1934353)	11.9437	5.29886	39.3655	0.122364	#N/A	1	50.7082	6.77456	109.483	0.0294151	0.320276	1
Peff_UA202013_000309_1	Peff_UA202013-Chr1	1934875..1935993	51.127	-6.57718	-95.4837	0.041295	#N/A	1	12.9967	-4.93724	-30.6378	0.249489	0.344627	1
Peff_UA202013_000310_1	Peff_UA202013-Chr1	complement(1936320..1937846)	0	#N/A	#N/A	#N/A	#N/A	#N/A	0	#N/A	#N/A	#N/A	#N/A	#N/A
Peff_UA202013_000311_1	Peff_UA202013-Chr1	complement(1938390..1941107)	8.25127	2.25431	4.77106	0.377073	#N/A	1	0	#N/A	#N/A	#N/A	#N/A	#N/A
Peff_UA202013_000312_1	Peff_UA202013-Chr1	1941516..1942628	43.4884	6.10341	68.756	0.0671665	#N/A	1	29.4003	-6.13953	-70.499	0.167942	0.320276	1
Peff_UA202013_000313_1	Peff_UA202013-Chr1	join(1942831..1943203,1943274..1943818)	8.51268	3.67243	12.75	0.247174	#N/A	1	29.8659	-5.74061	-53.4683	0.198071	0.321976	1
Peff_UA202013_000314_1	Peff_UA202013-Chr1	join(1944051..1945523,1945575..1946585)	0	#N/A	#N/A	#N/A	#N/A	#N/A	0	#N/A	#N/A	#N/A	#N/A	#N/A
Peff_UA202013_000315_1	Peff_UA202013-Chr1	complement(1948417..1950102)	17.3813	3.05064	8.28578	0.227365	#N/A	1	0	#N/A	#N/A	#N/A	#N/A	#N/A
Peff_UA202013_000316_1	Peff_UA202013-Chr1	1951386..1955084	3.25614	-4.37788	-20.7909	0.141321	#N/A	1	0	#N/A	#N/A	#N/A	#N/A	#N/A
Peff_UA202013_000317_1	Peff_UA202013-Chr1	1955192..1956241	0	#N/A	#N/A	#N/A	#N/A	#N/A	0	#N/A	#N/A	#N/A	#N/A	#N/A
Peff_UA202013_000318_1	Peff_UA202013-Chr1	join(1956407..1956505,1956589..1956711)	0	#N/A	#N/A	#N/A	#N/A	#N/A	0	#N/A	#N/A	#N/A	#N/A	#N/A
Peff_UA202013_000319_1	Peff_UA202013-Chr1	1957491..1958561	115.324	-0.950797	-1.93294	0.660153	0.885971	1	88.8722	-7.79436	-221.991	0.0779392	0.320276	1
Peff_UA202013_000320_1	Peff_UA202013-Chr1	1958747..1960237	39.4757	-0.353697	-1.27783	0.881	0.961777	1	0	#N/A	#N/A	#N/A	#N/A	#N/A
Peff_UA202013_000321_1	Peff_UA202013-Chr1	complement(1960379..1961380)	0	#N/A	#N/A	#N/A	#N/A	#N/A	0	#N/A	#N/A	#N/A	#N/A	#N/A
Peff_UA202013_000322_1	Peff_UA202013-Chr1	1962324..1964015	0	#N/A	#N/A	#N/A	#N/A	#N/A	0	#N/A	#N/A	#N/A	#N/A	#N/A
Peff_UA202013_000323_1	Peff_UA202013-Chr1	1965472..1965975	0	#N/A	#N/A	#N/A	#N/A	#N/A	0	#N/A	#N/A	#N/A	#N/A	#N/A
Peff_UA202013_000324_1	Peff_UA202013-Chr1	complement(join(1966050..1966619,1966710..1967438))	0	#N/A	#N/A	#N/A	#N/A	#N/A	0	#N/A	#N/A	#N/A	#N/A	#N/A
Peff_UA202013_000325_1	Peff_UA202013-Chr1	complement(1967873..1968619)	0	#N/A	#N/A	#N/A	#N/A	#N/A	0	#N/A	#N/A	#N/A	#N/A	#N/A
Peff_UA202013_000326_1	Peff_UA202013-Chr1	join(1992637..1992845,1992921..1993032,1993113..1993205,1993273..1993452,1993539..1993808)	0	#N/A	#N/A	#N/A	#N/A	#N/A	0	#N/A	#N/A	#N/A	#N/A	#N/A
Peff_UA202013_000327_1	Peff_UA202013-Chr1	complement(1993886..1994788)	0	#N/A	#N/A	#N/A	#N/A	#N/A	58.6309	6.77141	109.244	0.0277649	0.320276	1
Peff_UA202013_000328_1	Peff_UA202013-Chr1	complement(1994938..1997928)	0	#N/A	#N/A	#N/A	#N/A	#N/A	14.5871	-6.5569	-94.1508	0.143707	0.320276	1
Peff_UA202013_000329_1	Peff_UA202013-Chr1	join(1998085..1998286,1998396..1998481,1998557..1999142,1999348..1999968,2000038..2000417,2000505..2000969)	14.1933	5.81788	56.41	0.0910026	#N/A	1	0	#N/A	#N/A	#N/A	#N/A	#N/A
Peff_UA202013_000330_1	Peff_UA202013-Chr1	complement(join(2001064..2001677,2001772..2002060))	115.789	0.544464	1.45848	0.801275	0.937244	1	250.166	-0.0814216	-1.05806	0.972006	0.977965	1
Peff_UA202013_000331_1	Peff_UA202013-Chr1	2002251..2002946	54.3175	-6.07858	-67.5824	0.0517656	#N/A	1	0	#N/A	#N/A	#N/A	#N/A	#N/A
Peff_UA202013_000332_1	Peff_UA202013-Chr1	2035335..2035544	0	#N/A	#N/A	#N/A	#N/A	#N/A	0	#N/A	#N/A	#N/A	#N/A	#N/A
Peff_UA202013_000333_1	Peff_UA202013-Chr1	2036589..2036840	0	#N/A	#N/A	#N/A	#N/A	#N/A	0	#N/A	#N/A	#N/A	#N/A	#N/A
Peff_UA202013_000334_1	Peff_UA202013-Chr1	join(2041823..2042063,2042138..2043042,2043063..2043386)	1.6037	-2.2931	-4.90107	0.379237	#N/A	1	0	#N/A	#N/A	#N/A	#N/A	#N/A
Peff_UA202013_000335_1	Peff_UA202013-Chr1	complement(2045598..2046293)	28.4058	-5.31366	-39.7713	0.0798599	#N/A	1	0	#N/A	#N/A	#N/A	#N/A	#N/A
Peff_UA202013_000336_1	Peff_UA202013-Chr1	2046578..2047891	0	#N/A	#N/A	#N/A	#N/A	#N/A	0	#N/A	#N/A	#N/A	#N/A	#N/A
Peff_UA202013_000337_1	Peff_UA202013-Chr1	complement(2048003..2050657)	0	#N/A	#N/A	#N/A	#N/A	#N/A	5.47772	-4.93724	-30.6378	0.249569	0.344627	1
Peff_UA202013_000338_1	Peff_UA202013-Chr1	2050809..2051699	41.6605	5.97858	63.057	0.0806979	#N/A	1	0	#N/A	#N/A	#N/A	#N/A	#N/A
Peff_UA202013_000339_1	Peff_UA202013-Chr1	complement(join(2051823..2052053,2052130..2052696,2052773..2052848,2052916..2053007))	0	#N/A	#N/A	#N/A	#N/A	#N/A	0	#N/A	#N/A	#N/A	#N/A	#N/A
Peff_UA202013_000340_1	Peff_UA202013-Chr1	2053228..2055402	0	#N/A	#N/A	#N/A	#N/A	#N/A	0	#N/A	#N/A	#N/A	#N/A	#N/A
Peff_UA202013_000341_1	Peff_UA202013-Chr1	join(2055564..2056066,2056269..2056395,2056714..2056790,2056832..2056940)	0	#N/A	#N/A	#N/A	#N/A	#N/A	0	#N/A	#N/A	#N/A	#N/A	#N/A
Peff_UA202013_000342_1	Peff_UA202013-Chr1	complement(2057127..2058335)	1534.29	0.858567	1.81324	0.204387	0.466829	1	1347.94	-0.813271	-1.75719	0.511887	0.583162	1
Peff_UA202013_000343_1	Peff_UA202013-Chr1	complement(join(2059522..2059662,2059734..2059794,2059872..2059976,2060037..2060158))	0	#N/A	#N/A	#N/A	#N/A	#N/A	0	#N/A	#N/A	#N/A	#N/A	#N/A
Peff_UA202013_000344_1	Peff_UA202013-Chr1	complement(join(2060670..2060923,2061018..2061143,2061262..2061419,2061489..2061843,2061948..2062176))	30.8578	0.0772315	1.05499	0.974458	#N/A	1	0	#N/A	#N/A	#N/A	#N/A	#N/A
Peff_UA202013_000345_1	Peff_UA202013-Chr1	join(2062270..2062348,2062424..2062642,2062725..2062780,2062869..2063093,2063161..2063295,2063349..2063447)	0	#N/A	#N/A	#N/A	#N/A	#N/A	0	#N/A	#N/A	#N/A	#N/A	#N/A
Peff_UA202013_000346_1	Peff_UA202013-Chr1	complement(2063474..2065885)	52.3701	-7.93398	-244.55	0.00728131	0.096467	1	0	#N/A	#N/A	#N/A	#N/A	#N/A
Peff_UA202013_000347_1	Peff_UA202013-Chr1	complement(join(2067874..2068661,2068814..2069222))	42.0034	-6.75525	-108.027	0.0309934	#N/A	1	0	#N/A	#N/A	#N/A	#N/A	#N/A
Peff_UA202013_000348_1	Peff_UA202013-Chr1	join(2070957..2071493,2071606..2071652,2071747..2071869,2071947..2072484)	27.6209	5.36033	41.0791	0.118972	#N/A	1	81.9432	1.43968	2.7126	0.565258	0.634126	1
Peff_UA202013_000349_1	Peff_UA202013-Chr1	complement(2073369..2075780)	0	#N/A	#N/A	#N/A	#N/A	#N/A	0	#N/A	#N/A	#N/A	#N/A	#N/A
Peff_UA202013_000350_1	Peff_UA202013-Chr1	complement(2077043..2077501)	0	#N/A	#N/A	#N/A	#N/A	#N/A	0	#N/A	#N/A	#N/A	#N/A	#N/A
Peff_UA202013_000351_1	Peff_UA202013-Chr1	complement(2079458..2079916)	0	#N/A	#N/A	#N/A	#N/A	#N/A	0	#N/A	#N/A	#N/A	#N/A	#N/A
Peff_UA202013_000352_1	Peff_UA202013-Chr1	join(2081727..2081780,2081915..2082439,2082498..2082614)	0	#N/A	#N/A	#N/A	#N/A	#N/A	0	#N/A	#N/A	#N/A	#N/A	#N/A
Peff_UA202013_000353_1	Peff_UA202013-Chr1	complement(2081873..2082601)	0	#N/A	#N/A	#N/A	#N/A	#N/A	0	#N/A	#N/A	#N/A	#N/A	#N/A
Peff_UA202013_000354_1	Peff_UA202013-Chr1	complement(2084750..2085208)	0	#N/A	#N/A	#N/A	#N/A	#N/A	0	#N/A	#N/A	#N/A	#N/A	#N/A
Peff_UA202013_000355_1	Peff_UA202013-Chr1	join(2087020..2087073,2087208..2087837)	0	#N/A	#N/A	#N/A	#N/A	#N/A	0	#N/A	#N/A	#N/A	#N/A	#N/A
Peff_UA202013_000356_1	Peff_UA202013-Chr1	complement(2087166..2087579)	0	#N/A	#N/A	#N/A	#N/A	#N/A	0	#N/A	#N/A	#N/A	#N/A	#N/A
Peff_UA202013_000357_1	Peff_UA202013-Chr1	complement(2089582..2089773)	0	#N/A	#N/A	#N/A	#N/A	#N/A	0	#N/A	#N/A	#N/A	#N/A	#N/A
Peff_UA202013_000358_1	Peff_UA202013-Chr1	complement(2089804..2090040)	0	#N/A	#N/A	#N/A	#N/A	#N/A	0	#N/A	#N/A	#N/A	#N/A	#N/A
Peff_UA202013_000359_1	Peff_UA202013-Chr1	complement(2091989..2092447)	0	#N/A	#N/A	#N/A	#N/A	#N/A	0	#N/A	#N/A	#N/A	#N/A	#N/A
Peff_UA202013_000360_1	Peff_UA202013-Chr1	complement(2094593..2095321)	0	#N/A	#N/A	#N/A	#N/A	#N/A	0	#N/A	#N/A	#N/A	#N/A	#N/A
Peff_UA202013_000361_1	Peff_UA202013-Chr1	complement(2097470..2097928)	0	#N/A	#N/A	#N/A	#N/A	#N/A	0	#N/A	#N/A	#N/A	#N/A	#N/A
Peff_UA202013_000362_1	Peff_UA202013-Chr1	complement(2099886..2100344)	0	#N/A	#N/A	#N/A	#N/A	#N/A	0	#N/A	#N/A	#N/A	#N/A	#N/A
Peff_UA202013_000363_1	Peff_UA202013-Chr1	complement(2102302..2102493)	0	#N/A	#N/A	#N/A	#N/A	#N/A	0	#N/A	#N/A	#N/A	#N/A	#N/A
Peff_UA202013_000364_1	Peff_UA202013-Chr1	complement(2102524..2102715)	0	#N/A	#N/A	#N/A	#N/A	#N/A	0	#N/A	#N/A	#N/A	#N/A	#N/A
Peff_UA202013_000365_1	Peff_UA202013-Chr1	complement(2104720..2104911)	0	#N/A	#N/A	#N/A	#N/A	#N/A	0	#N/A	#N/A	#N/A	#N/A	#N/A
Peff_UA202013_000366_1	Peff_UA202013-Chr1	complement(2104942..2105133)	0	#N/A	#N/A	#N/A	#N/A	#N/A	0	#N/A	#N/A	#N/A	#N/A	#N/A
Peff_UA202013_000367_1	Peff_UA202013-Chr1	complement(2107136..2107327)	0	#N/A	#N/A	#N/A	#N/A	#N/A	0	#N/A	#N/A	#N/A	#N/A	#N/A
Peff_UA202013_000368_1	Peff_UA202013-Chr1	complement(2107358..2107594)	0	#N/A	#N/A	#N/A	#N/A	#N/A	0	#N/A	#N/A	#N/A	#N/A	#N/A
Peff_UA202013_000369_1	Peff_UA202013-Chr1	complement(2109551..2110279)	0	#N/A	#N/A	#N/A	#N/A	#N/A	0	#N/A	#N/A	#N/A	#N/A	#N/A
Peff_UA202013_000370_1	Peff_UA202013-Chr1	complement(2112428..2112886)	0	#N/A	#N/A	#N/A	#N/A	#N/A	0	#N/A	#N/A	#N/A	#N/A	#N/A
Peff_UA202013_000371_1	Peff_UA202013-Chr1	complement(2114844..2115302)	0	#N/A	#N/A	#N/A	#N/A	#N/A	0	#N/A	#N/A	#N/A	#N/A	#N/A
Peff_UA202013_000372_1	Peff_UA202013-Chr1	complement(2117251..2117709)	0	#N/A	#N/A	#N/A	#N/A	#N/A	0	#N/A	#N/A	#N/A	#N/A	#N/A
Peff_UA202013_000373_1	Peff_UA202013-Chr1	complement(join(2119670..2119705,2119755..2120084))	0	#N/A	#N/A	#N/A	#N/A	#N/A	0	#N/A	#N/A	#N/A	#N/A	#N/A
Peff_UA202013_000374_1	Peff_UA202013-Chr1	complement(2129990..2130403)	0	#N/A	#N/A	#N/A	#N/A	#N/A	0	#N/A	#N/A	#N/A	#N/A	#N/A
Peff_UA202013_000375_1	Peff_UA202013-Chr1	complement(2132407..2132865)	0	#N/A	#N/A	#N/A	#N/A	#N/A	0	#N/A	#N/A	#N/A	#N/A	#N/A
Peff_UA202013_000376_1	Peff_UA202013-Chr1	complement(2134826..2135554)	0	#N/A	#N/A	#N/A	#N/A	#N/A	0	#N/A	#N/A	#N/A	#N/A	#N/A
Peff_UA202013_000377_1	Peff_UA202013-Chr1	complement(join(2137700..2138014,2140128..2140307))	0	#N/A	#N/A	#N/A	#N/A	#N/A	0	#N/A	#N/A	#N/A	#N/A	#N/A
Peff_UA202013_000378_1	Peff_UA202013-Chr1	complement(join(2140338..2140430,2142544..2142990))	0	#N/A	#N/A	#N/A	#N/A	#N/A	0	#N/A	#N/A	#N/A	#N/A	#N/A
Peff_UA202013_000379_1	Peff_UA202013-Chr1	complement(2144947..2145138)	0	#N/A	#N/A	#N/A	#N/A	#N/A	0	#N/A	#N/A	#N/A	#N/A	#N/A
Peff_UA202013_000380_1	Peff_UA202013-Chr1	complement(2145169..2145405)	0	#N/A	#N/A	#N/A	#N/A	#N/A	0	#N/A	#N/A	#N/A	#N/A	#N/A
Peff_UA202013_000381_1	Peff_UA202013-Chr1	complement(2147354..2147812)	0	#N/A	#N/A	#N/A	#N/A	#N/A	0	#N/A	#N/A	#N/A	#N/A	#N/A
Peff_UA202013_000382_1	Peff_UA202013-Chr1	complement(2149761..2150219)	0	#N/A	#N/A	#N/A	#N/A	#N/A	0	#N/A	#N/A	#N/A	#N/A	#N/A
Peff_UA202013_000383_1	Peff_UA202013-Chr1	complement(2152365..2153093)	0	#N/A	#N/A	#N/A	#N/A	#N/A	0	#N/A	#N/A	#N/A	#N/A	#N/A
Peff_UA202013_000384_1	Peff_UA202013-Chr1	complement(2155233..2155961)	0	#N/A	#N/A	#N/A	#N/A	#N/A	0	#N/A	#N/A	#N/A	#N/A	#N/A
Peff_UA202013_000385_1	Peff_UA202013-Chr1	complement(2158110..2158568)	0	#N/A	#N/A	#N/A	#N/A	#N/A	0	#N/A	#N/A	#N/A	#N/A	#N/A
Peff_UA202013_000386_1	Peff_UA202013-Chr1	complement(2160527..2161255)	0	#N/A	#N/A	#N/A	#N/A	#N/A	0	#N/A	#N/A	#N/A	#N/A	#N/A
Peff_UA202013_000387_1	Peff_UA202013-Chr1	complement(2163418..2163876)	0	#N/A	#N/A	#N/A	#N/A	#N/A	0	#N/A	#N/A	#N/A	#N/A	#N/A
Peff_UA202013_000388_1	Peff_UA202013-Chr1	complement(2165847..2166305)	0	#N/A	#N/A	#N/A	#N/A	#N/A	0	#N/A	#N/A	#N/A	#N/A	#N/A
Peff_UA202013_000389_1	Peff_UA202013-Chr1	complement(2168263..2168721)	0	#N/A	#N/A	#N/A	#N/A	#N/A	0	#N/A	#N/A	#N/A	#N/A	#N/A
Peff_UA202013_000390_1	Peff_UA202013-Chr1	complement(2170680..2171138)	0	#N/A	#N/A	#N/A	#N/A	#N/A	0	#N/A	#N/A	#N/A	#N/A	#N/A
Peff_UA202013_000391_1	Peff_UA202013-Chr1	complement(2181005..2181418)	0	#N/A	#N/A	#N/A	#N/A	#N/A	0	#N/A	#N/A	#N/A	#N/A	#N/A
Peff_UA202013_000392_1	Peff_UA202013-Chr1	join(2183274..2183327,2183462..2183935,2183958..2183972)	0	#N/A	#N/A	#N/A	#N/A	#N/A	0	#N/A	#N/A	#N/A	#N/A	#N/A
Peff_UA202013_000393_1	Peff_UA202013-Chr1	complement(2183420..2183878)	0	#N/A	#N/A	#N/A	#N/A	#N/A	0	#N/A	#N/A	#N/A	#N/A	#N/A
Peff_UA202013_000394_1	Peff_UA202013-Chr1	join(2185690..2185743,2185878..2186402,2186461..2186577)	0	#N/A	#N/A	#N/A	#N/A	#N/A	0	#N/A	#N/A	#N/A	#N/A	#N/A
Peff_UA202013_000395_1	Peff_UA202013-Chr1	complement(2185836..2186564)	0	#N/A	#N/A	#N/A	#N/A	#N/A	0	#N/A	#N/A	#N/A	#N/A	#N/A
Peff_UA202013_000396_1	Peff_UA202013-Chr1	join(2188563..2188616,2188751..2189380)	0	#N/A	#N/A	#N/A	#N/A	#N/A	0	#N/A	#N/A	#N/A	#N/A	#N/A
Peff_UA202013_000397_1	Peff_UA202013-Chr1	complement(2188709..2189122)	0	#N/A	#N/A	#N/A	#N/A	#N/A	0	#N/A	#N/A	#N/A	#N/A	#N/A
Peff_UA202013_000398_1	Peff_UA202013-Chr1	complement(2191125..2191316)	0	#N/A	#N/A	#N/A	#N/A	#N/A	0	#N/A	#N/A	#N/A	#N/A	#N/A
Peff_UA202013_000399_1	Peff_UA202013-Chr1	complement(2191347..2191538)	0	#N/A	#N/A	#N/A	#N/A	#N/A	0	#N/A	#N/A	#N/A	#N/A	#N/A
Peff_UA202013_000400_1	Peff_UA202013-Chr1	complement(2193542..2194000)	0	#N/A	#N/A	#N/A	#N/A	#N/A	0	#N/A	#N/A	#N/A	#N/A	#N/A
Peff_UA202013_000401_1	Peff_UA202013-Chr1	complement(2195959..2196417)	0	#N/A	#N/A	#N/A	#N/A	#N/A	0	#N/A	#N/A	#N/A	#N/A	#N/A
Peff_UA202013_000402_1	Peff_UA202013-Chr1	complement(2198378..2198836)	0	#N/A	#N/A	#N/A	#N/A	#N/A	0	#N/A	#N/A	#N/A	#N/A	#N/A
Peff_UA202013_000403_1	Peff_UA202013-Chr1	complement(2200795..2201253)	0	#N/A	#N/A	#N/A	#N/A	#N/A	0	#N/A	#N/A	#N/A	#N/A	#N/A
Peff_UA202013_000404_1	Peff_UA202013-Chr1	complement(join(2203213..2203248,2203298..2203672))	0	#N/A	#N/A	#N/A	#N/A	#N/A	0	#N/A	#N/A	#N/A	#N/A	#N/A
Peff_UA202013_000405_1	Peff_UA202013-Chr1	complement(2213533..2213946)	0	#N/A	#N/A	#N/A	#N/A	#N/A	0	#N/A	#N/A	#N/A	#N/A	#N/A
Peff_UA202013_000406_1	Peff_UA202013-Chr1	complement(2215949..2216407)	0	#N/A	#N/A	#N/A	#N/A	#N/A	0	#N/A	#N/A	#N/A	#N/A	#N/A
Peff_UA202013_000407_1	Peff_UA202013-Chr1	complement(2218366..2218824)	0	#N/A	#N/A	#N/A	#N/A	#N/A	0	#N/A	#N/A	#N/A	#N/A	#N/A
Peff_UA202013_000408_1	Peff_UA202013-Chr1	complement(2220777..2221235)	0	#N/A	#N/A	#N/A	#N/A	#N/A	0	#N/A	#N/A	#N/A	#N/A	#N/A
Peff_UA202013_000409_1	Peff_UA202013-Chr1	complement(2223196..2223654)	0	#N/A	#N/A	#N/A	#N/A	#N/A	0	#N/A	#N/A	#N/A	#N/A	#N/A
Peff_UA202013_000410_1	Peff_UA202013-Chr1	complement(2225616..2226074)	0	#N/A	#N/A	#N/A	#N/A	#N/A	0	#N/A	#N/A	#N/A	#N/A	#N/A
Peff_UA202013_000411_1	Peff_UA202013-Chr1	complement(join(2228035..2228070,2228120..2228494))	0	#N/A	#N/A	#N/A	#N/A	#N/A	0	#N/A	#N/A	#N/A	#N/A	#N/A
Peff_UA202013_000412_1	Peff_UA202013-Chr1	complement(2238355..2238768)	0	#N/A	#N/A	#N/A	#N/A	#N/A	0	#N/A	#N/A	#N/A	#N/A	#N/A
Peff_UA202013_000413_1	Peff_UA202013-Chr1	complement(2240761..2241219)	0	#N/A	#N/A	#N/A	#N/A	#N/A	0	#N/A	#N/A	#N/A	#N/A	#N/A
Peff_UA202013_000414_1	Peff_UA202013-Chr1	complement(2243172..2243630)	0	#N/A	#N/A	#N/A	#N/A	#N/A	0	#N/A	#N/A	#N/A	#N/A	#N/A
Peff_UA202013_000415_1	Peff_UA202013-Chr1	complement(2245588..2246316)	0	#N/A	#N/A	#N/A	#N/A	#N/A	0	#N/A	#N/A	#N/A	#N/A	#N/A
Peff_UA202013_000416_1	Peff_UA202013-Chr1	complement(2248465..2249193)	0	#N/A	#N/A	#N/A	#N/A	#N/A	0	#N/A	#N/A	#N/A	#N/A	#N/A
Peff_UA202013_000417_1	Peff_UA202013-Chr1	complement(2251338..2251751)	0	#N/A	#N/A	#N/A	#N/A	#N/A	0	#N/A	#N/A	#N/A	#N/A	#N/A
Peff_UA202013_000418_1	Peff_UA202013-Chr1	complement(2253754..2253945)	0	#N/A	#N/A	#N/A	#N/A	#N/A	0	#N/A	#N/A	#N/A	#N/A	#N/A
Peff_UA202013_000419_1	Peff_UA202013-Chr1	complement(2253976..2254167)	0	#N/A	#N/A	#N/A	#N/A	#N/A	0	#N/A	#N/A	#N/A	#N/A	#N/A
Peff_UA202013_000420_1	Peff_UA202013-Chr1	complement(2256170..2256361)	0	#N/A	#N/A	#N/A	#N/A	#N/A	0	#N/A	#N/A	#N/A	#N/A	#N/A
[truncated: 9,325 more rows]

## Sheet: R19 vs R13 on Vir
Supplementary File 3 - Raw data from pairwise comparisons for P. effusa race 13 and 19
[truncated: 9,748 more rows]
