# Supplementary material for: Dual transcriptional characterization of spinach and Peronospora effusa during resistant and susceptible race-cultivar interactions
Source: BMC Genomics. 2024 Oct 7;25:937. doi: 10.1186/s12864-024-10809-x (PMC11457348; doi:10.1186/s12864-024-10809-x)
Supplement: Supplementary file 4 — Supplementary Material 4 [file 12864_2024_10809_MOESM4_ESM.xlsx]

## Sheet: Sheet1
Supplementary File 4 - P.effusa R13 and R19 virulence gene homolog expression when inoculated on the universally susceptible, Viroflay
		R13 on Viroflay					R19 on Viroflay
Name	Chromosome	6dpi vs. 1dpi R13-Vir - Log₂ fold change	6dpi vs. 1dpi R13-Vir - Fold change	6dpi vs. 1dpi R13-Vir - P-value	6dpi vs. 1dpi R13-Vir - FDR p-value	6dpi vs. 1dpi R13-Vir - Bonferroni	6dpi vs. 1dpi R19-Vir - Log₂ fold change	6dpi vs. 1dpi R19-Vir - Fold change	6dpi vs. 1dpi R19-Vir - P-value	6dpi vs. 1dpi R19-Vir - FDR p-value	6dpi vs. 1dpi R19-Vir - Bonferroni
Peff_UA202013_004961_1	Peff_UA202013-Chr2	-2.93755	-7.66112	0.432341	#N/A	1	-11.5762	-3053.42	8.01e-07	1.66e-05	0.006422
Peff_UA202013_001098_1	Peff_UA202013-Chr1	1.64521	3.12794	0.001281	0.014387	1	-6.34193	-81.1171	9.99e-49	5.34e-46	8.01e-45
Peff_UA202013_002532_1	Peff_UA202013-Chr10	-0.37731	-1.29892	0.845013	#N/A	1	-2.51468	-5.7147	0.006025	0.04341	1
Peff_UA202013_005449_1	Peff_UA202013-Chr11	-0.3049	-1.23533	0.61715	0.728709	1	5.11678	34.698	1.98e-16	1.55e-14	1.58e-12
Peff_UA202013_004791_1	Peff_UA202013-Chr2	0.014176	1.00987	0.987946	0.992839	1	3.55837	11.7808	2.81e-13	1.54e-11	2.25e-09
Peff_UA202013_003042_1	Peff_UA202013-Chr4	-3.41983	-10.7022	0.002884	0.026522	1	4.33449	20.1749	6.74e-23	9.66e-21	5.41e-19
Peff_UA202013_002276_1	Peff_UA202013-Chr10	-4.82265	-28.2984	2.35e-06	5.45e-05	0.015361	-0.7789	-1.71582	0.007373	0.050972	1
Peff_UA202013_005815_1	Peff_UA202013-Chr11	-8.1035	-275.04	0.03004	0.095469	1	3.33445	10.0872	3.78e-13	2.01e-11	3.03e-09
Peff_UA202013_007762_1	Peff_UA202013-Chr5	-5.76684	-54.4491	0.133897	#N/A	1	-3.64691	-12.5265	0.032968	0.155789	1
Peff_UA202013_004853_1	Peff_UA202013-Chr2	-7.425	-171.85	0.04972	0.106417	1	0.579619	1.49445	0.097268	0.335808	1
Peff_UA202013_008639_1	Peff_UA202013-Chr9	-7.63184	-198.341	0.042923	0.104693	1	1.76946	3.40926	0.04913	0.205839	1
Peff_UA202013_002794_1	Peff_UA202013-Chr4	-8.35051	-326.403	0.024732	0.091147	1	3.82822	14.2039	7.34e-06	0.000127	0.058851
Peff_UA202013_001060_1	Peff_UA202013-Chr1	-1.78743	-3.45199	0.186361	0.290487	1	3.81519	14.0763	1.1e-16	8.87e-15	8.78e-13
Peff_UA202013_004663_1	Peff_UA202013-Chr6	4.68167	25.664	2.02e-05	0.000374	0.131928	0.542227	1.45622	0.337945	0.775609	1
Peff_UA202013_004661_1	Peff_UA202013-Chr6	3.20658	9.23161	0.000632	0.008049	1	0.559933	1.4742	0.292813	0.703559	1
Peff_UA202013_002408_1	Peff_UA202013-Chr10	2.02516	4.07038	1.96e-05	0.00037	0.128144	0.945292	1.92558	0.002305	0.019484	1
DEGs have a log2fold-change cutoff of 1.5 and a p-value cutoff of 0.05.
Negative log2fold-change values represent expression at 1 dpi and positive log2fold-change values represent expression at 6 dpi due to the pairwise comparison of 6 dpi to 1 dpi.
		DEG in susceptible reaction
Name	Description	R13 on NIL3	R13 on Virolfay	R19 on NIL1	R19 on Viroflay
Peff_UA202013_004961_1	elicitin-like protein INL3B			Yes	Yes
Peff_UA202013_001098_1	Cysteine-rich secretory protein family			Yes	Yes
Peff_UA202013_002532_1	Secreted RxLR effector peptide protein			Yes	Yes
Peff_UA202013_005449_1	Glycoside hydrolase superfamily			Yes	Yes
Peff_UA202013_004791_1	Sugar transport protein 10			Yes	Yes
Peff_UA202013_003042_1	Protease inhibitor protein	Yes	Yes		Yes
Peff_UA202013_002276_1	Papain-like cysteine protease C1	Yes	Yes
Peff_UA202013_005815_1	RxLR-like protein	Yes	Yes		Yes
Peff_UA202013_007762_1	Avirulence protein (Avh)	Yes			Yes
Peff_UA202013_004853_1	Sugar (and other) transporter	Yes	Yes
Peff_UA202013_008639_1	Calpain-like cysteine protease C2	Yes	Yes		Yes
Peff_UA202013_002794_1	Secreted RxLR effector peptide protein	Yes	Yes		Yes
Peff_UA202013_001060_1	Protease inhibitor EpiC4	Yes			Yes
Peff_UA202013_004663_1	necrosis inducing-like protein NPP1 type	Yes	Yes
Peff_UA202013_004661_1	necrosis inducing-like protein NPP1 type	Yes	Yes
Peff_UA202013_002408_1	Glycoside hydrolase catalytic N-terminal domain-containing protein	Yes	Yes
